# Supplementary material for: Human endothelial cells promote a human neural stem cell type B phenotype via Notch signaling
Source: Nat Commun. 2025 May 30;16:5031. doi: 10.1038/s41467-025-60194-6 (PMC12125299; doi:10.1038/s41467-025-60194-6)
Supplement: Supplementary file 3 — Supplementary Data 1 [file 41467_2025_60194_MOESM3_ESM.xlsx]

## Sheet: hNSPC&hEC_clusters
	p_val	avg_log2FC	pct.1	pct.2	p_val_adj	cluster	gene
MT2A	0	2.78805	1	0.98	0	Neural stem cells	MT2A
GFAP	0	2.5374	0.81	0.453	0	Neural stem cells	GFAP
TP53I11	0	2.5358	0.992	0.441	0	Neural stem cells	TP53I11
MT1X	0	2.45372	0.95	0.575	0	Neural stem cells	MT1X
RAMP1	0	2.4463	0.992	0.493	0	Neural stem cells	RAMP1
SCG2	0	2.27353	0.825	0.127	0	Neural stem cells	SCG2
RBP1	0	2.18359	0.992	0.627	0	Neural stem cells	RBP1
PEG10	0	2.17832	0.973	0.719	0	Neural stem cells	PEG10
NOVA1	0	2.07013	0.993	0.714	0	Neural stem cells	NOVA1
CERT1	0	2.04181	0.984	0.729	0	Neural stem cells	CERT1
PLIN2	0	2.03	0.944	0.808	0	Neural stem cells	PLIN2
DLX6-AS1	0	1.89014	0.747	0.103	0	Neural stem cells	DLX6-AS1
IGFBP6	0	1.87821	0.94	0.45	0	Neural stem cells	IGFBP6
NBL1	0	1.78546	0.928	0.388	0	Neural stem cells	NBL1
PLAAT4	0	1.69792	0.857	0.173	0	Neural stem cells	PLAAT4
MALAT1	0	1.69242	1	0.998	0	Neural stem cells	MALAT1
DKK3	0	1.65088	0.986	0.811	0	Neural stem cells	DKK3
S100A6	0	1.62076	0.982	0.966	0	Neural stem cells	S100A6
DAPL1	0	1.61238	0.721	0.126	0	Neural stem cells	DAPL1
INAFM1	0	1.6111	0.957	0.444	0	Neural stem cells	INAFM1
CADPS	0	1.60893	0.872	0.107	0	Neural stem cells	CADPS
FGFBP2	0	1.59312	0.462	0.062	0	Neural stem cells	FGFBP2
RTN1	0	1.50711	0.931	0.486	0	Neural stem cells	RTN1
DLX5	0	1.48753	0.874	0.105	0	Neural stem cells	DLX5
APOE	0	1.42635	0.783	0.492	0	Neural stem cells	APOE
NPY	0	1.412	0.567	0.088	0	Neural stem cells	NPY
METAP2	0	1.39822	0.989	0.945	0	Neural stem cells	METAP2
MT3	0	1.37868	0.871	0.541	0	Neural stem cells	MT3
LINC01551	0	1.32748	0.952	0.549	0	Neural stem cells	LINC01551
LYPD1	0	1.32505	0.945	0.566	0	Neural stem cells	LYPD1
NRXN3	0	1.27414	0.762	0.103	0	Neural stem cells	NRXN3
ITM2B	0	1.23539	0.999	0.993	0	Neural stem cells	ITM2B
STXBP6	0	1.22921	0.769	0.083	0	Neural stem cells	STXBP6
GALNT10	0	1.19881	0.889	0.5	0	Neural stem cells	GALNT10
GLUL	0	1.17324	0.879	0.626	0	Neural stem cells	GLUL
CFI	0	1.16604	0.958	0.753	0	Neural stem cells	CFI
ARID5B	0	1.15032	0.912	0.648	0	Neural stem cells	ARID5B
LAPTM4B	0	1.14709	0.877	0.86	0	Neural stem cells	LAPTM4B
FTH1	0	1.13699	1	0.999	0	Neural stem cells	FTH1
CHPT1	0	1.13014	0.908	0.656	0	Neural stem cells	CHPT1
RGS17	0	1.12914	0.809	0.26	0	Neural stem cells	RGS17
HOMER2	0	1.12619	0.811	0.362	0	Neural stem cells	HOMER2
CD24	0	1.12231	0.679	0.198	0	Neural stem cells	CD24
SNTG1	0	1.11865	0.815	0.206	0	Neural stem cells	SNTG1
SLC1A3	0	1.11845	0.857	0.398	0	Neural stem cells	SLC1A3
LOXL1	0	1.08299	0.852	0.389	0	Neural stem cells	LOXL1
MEST	0	1.07531	0.726	0.302	0	Neural stem cells	MEST
CMTM8	0	1.04005	0.745	0.312	0	Neural stem cells	CMTM8
BTG1	0	1.03939	0.975	0.701	0	Neural stem cells	BTG1
PPA1	0	1.03543	0.978	0.929	0	Neural stem cells	PPA1
ST8SIA5	0	1.03023	0.74	0.1	0	Neural stem cells	ST8SIA5
CNR1	0	1.01761	0.704	0.213	0	Neural stem cells	CNR1
IFITM3	0	1.0084	0.976	0.872	0	Neural stem cells	IFITM3
CTH	0	1.00656	0.59	0.11	0	Neural stem cells	CTH
CEBPD	0	0.999538	0.685	0.393	0	Neural stem cells	CEBPD
GPX3	0	0.988176	0.421	0.116	0	Neural stem cells	GPX3
SVIL	0	0.974587	0.886	0.577	0	Neural stem cells	SVIL
CDH7	0	0.963533	0.638	0.064	0	Neural stem cells	CDH7
PMEPA1	0	0.960633	0.855	0.627	0	Neural stem cells	PMEPA1
LRRTM3	0	0.952327	0.559	0.054	0	Neural stem cells	LRRTM3
TIAM2	0	0.939658	0.635	0.218	0	Neural stem cells	TIAM2
CD44	0	0.938643	0.986	0.703	0	Neural stem cells	CD44
NGFR	0	0.937237	0.599	0.073	0	Neural stem cells	NGFR
LTBP3	0	0.932412	0.924	0.729	0	Neural stem cells	LTBP3
BEX1	0	0.923319	0.914	0.584	0	Neural stem cells	BEX1
MDK	0	0.919269	0.972	0.628	0	Neural stem cells	MDK
NCAM1	0	0.909046	0.79	0.343	0	Neural stem cells	NCAM1
GYPC	0	0.884122	0.73	0.235	0	Neural stem cells	GYPC
FAM20C	0	0.882354	0.732	0.3	0	Neural stem cells	FAM20C
IGFBP3	0	0.867222	0.503	0.086	0	Neural stem cells	IGFBP3
LIMA1	0	0.863512	0.948	0.885	0	Neural stem cells	LIMA1
PDE1C	0	0.862318	0.618	0.08	0	Neural stem cells	PDE1C
SESN3	0	0.858238	0.825	0.581	0	Neural stem cells	SESN3
ABCC3	0	0.856695	0.683	0.183	0	Neural stem cells	ABCC3
DCLK1	0	0.855083	0.81	0.464	0	Neural stem cells	DCLK1
DLX1	0	0.855046	0.765	0.385	0	Neural stem cells	DLX1
TMOD1	0	0.839181	0.604	0.085	0	Neural stem cells	TMOD1
TPD52L1	0	0.836619	0.502	0.08	0	Neural stem cells	TPD52L1
CCNG1	0	0.829384	0.919	0.792	0	Neural stem cells	CCNG1
FXYD6	0	0.825167	0.883	0.52	0	Neural stem cells	FXYD6
KLF9	0	0.820226	0.754	0.472	0	Neural stem cells	KLF9
RPL37A	0	0.816608	1	0.999	0	Neural stem cells	RPL37A
RPS27	0	0.805929	1	0.999	0	Neural stem cells	RPS27
GAD1	0	0.801555	0.697	0.209	0	Neural stem cells	GAD1
AUXG01000058.1	0	0.799131	0.448	0.091	0	Neural stem cells	AUXG01000058.1
MMP2	0	0.791119	0.935	0.854	0	Neural stem cells	MMP2
RCAN2	0	0.778637	0.594	0.077	0	Neural stem cells	RCAN2
PBX1	0	0.776189	0.857	0.658	0	Neural stem cells	PBX1
NTRK2	0	0.774328	0.527	0.052	0	Neural stem cells	NTRK2
GAS5	0	0.769066	0.995	0.969	0	Neural stem cells	GAS5
GOLM1	0	0.768415	0.863	0.75	0	Neural stem cells	GOLM1
CYP1B1	0	0.763725	0.455	0.053	0	Neural stem cells	CYP1B1
LZTS1	0	0.753996	0.741	0.35	0	Neural stem cells	LZTS1
PDGFRA	0	0.745845	0.551	0.081	0	Neural stem cells	PDGFRA
MAFB	0	0.742808	0.545	0.108	0	Neural stem cells	MAFB
CEBPB	0	0.739832	0.593	0.267	0	Neural stem cells	CEBPB
CTNNBIP1	0	0.730348	0.859	0.714	0	Neural stem cells	CTNNBIP1
LGALS3BP	0	0.728721	0.852	0.496	0	Neural stem cells	LGALS3BP
MT1M	0	0.72793	0.378	0.077	0	Neural stem cells	MT1M
NFE2L2	0	0.723727	0.91	0.808	0	Neural stem cells	NFE2L2
TLR4	0	0.723504	0.609	0.26	0	Neural stem cells	TLR4
SRPX	0	0.716755	0.673	0.521	0	Neural stem cells	SRPX
TFAP2B	0	0.716183	0.549	0.059	0	Neural stem cells	TFAP2B
CAPZB	0	0.715696	0.98	0.959	0	Neural stem cells	CAPZB
MYBPC1	0	0.71074	0.369	0.044	0	Neural stem cells	MYBPC1
IL11RA	0	0.70597	0.605	0.193	0	Neural stem cells	IL11RA
SNHG29	0	0.704291	0.999	0.996	0	Neural stem cells	SNHG29
MT-ND3	0	0.700883	0.999	0.995	0	Neural stem cells	MT-ND3
COL6A2	0	0.70027	0.641	0.162	0	Neural stem cells	COL6A2
FTL	0	0.699447	0.999	0.999	0	Neural stem cells	FTL
VMP1	0	0.694742	0.909	0.821	0	Neural stem cells	VMP1
COL23A1	0	0.692757	0.532	0.073	0	Neural stem cells	COL23A1
IAH1	0	0.690927	0.719	0.347	0	Neural stem cells	IAH1
SEPTIN4	0	0.689749	0.584	0.173	0	Neural stem cells	SEPTIN4
DCXR	0	0.68602	0.851	0.797	0	Neural stem cells	DCXR
NFIX	0	0.685116	0.8	0.526	0	Neural stem cells	NFIX
CLU	0	0.677873	0.996	0.984	0	Neural stem cells	CLU
NRP1	0	0.676914	0.8	0.612	0	Neural stem cells	NRP1
GRIA3	0	0.676592	0.585	0.14	0	Neural stem cells	GRIA3
NRCAM	0	0.670502	0.855	0.577	0	Neural stem cells	NRCAM
ERRFI1	0	0.664031	0.747	0.51	0	Neural stem cells	ERRFI1
CXXC5	0	0.663644	0.896	0.67	0	Neural stem cells	CXXC5
MAP1LC3A	0	0.663422	0.743	0.394	0	Neural stem cells	MAP1LC3A
RBP7	0	0.662996	0.512	0.187	0	Neural stem cells	RBP7
TIMP1	0	0.656575	0.976	0.978	0	Neural stem cells	TIMP1
MEIS3	0	0.655357	0.65	0.311	0	Neural stem cells	MEIS3
TKT	0	0.65197	0.994	0.986	0	Neural stem cells	TKT
ATP2A2	0	0.651593	0.774	0.689	0	Neural stem cells	ATP2A2
EDN3	0	0.650035	0.361	0.043	0	Neural stem cells	EDN3
TSHZ2	0	0.647808	0.461	0.043	0	Neural stem cells	TSHZ2
SEMA5A	0	0.647486	0.867	0.587	0	Neural stem cells	SEMA5A
CLSTN1	0	0.64706	0.842	0.764	0	Neural stem cells	CLSTN1
RCAN3	0	0.645632	0.5	0.06	0	Neural stem cells	RCAN3
DHRS3	0	0.643808	0.693	0.451	0	Neural stem cells	DHRS3
ANXA1	0	0.643637	0.988	0.986	0	Neural stem cells	ANXA1
CACNA1A	0	0.639109	0.478	0.094	0	Neural stem cells	CACNA1A
S100A13	0	0.636764	0.986	0.977	0	Neural stem cells	S100A13
FREM2	0	0.626324	0.647	0.327	0	Neural stem cells	FREM2
KCND3	0	0.62623	0.517	0.091	0	Neural stem cells	KCND3
MOXD1	0	0.625932	0.642	0.354	0	Neural stem cells	MOXD1
CTSF	0	0.62359	0.746	0.548	0	Neural stem cells	CTSF
DPYSL2	0	0.615799	0.959	0.942	0	Neural stem cells	DPYSL2
IGFBP2	0	0.614466	0.997	0.862	0	Neural stem cells	IGFBP2
BCHE	0	0.610525	0.496	0.08	0	Neural stem cells	BCHE
FOXO3	0	0.609153	0.63	0.333	0	Neural stem cells	FOXO3
PEA15	0	0.608646	0.938	0.899	0	Neural stem cells	PEA15
DLG5	0	0.606966	0.623	0.304	0	Neural stem cells	DLG5
PLEKHA5	0	0.603317	0.688	0.469	0	Neural stem cells	PLEKHA5
PDP1	0	0.602601	0.646	0.407	0	Neural stem cells	PDP1
IDS	0	0.598518	0.838	0.733	0	Neural stem cells	IDS
NRP2	0	0.595763	0.926	0.893	0	Neural stem cells	NRP2
ETV1	0	0.593852	0.721	0.517	0	Neural stem cells	ETV1
DLX2	0	0.592396	0.686	0.385	0	Neural stem cells	DLX2
TMEM176B	0	0.589646	0.349	0.04	0	Neural stem cells	TMEM176B
DBI	0	0.587893	0.998	0.99	0	Neural stem cells	DBI
SRM	0	0.583193	0.888	0.899	0	Neural stem cells	SRM
DPYSL3	0	0.582246	0.866	0.814	0	Neural stem cells	DPYSL3
PDE8B	0	0.579838	0.559	0.263	0	Neural stem cells	PDE8B
FHOD3	0	0.574894	0.5	0.174	0	Neural stem cells	FHOD3
HRH2	0	0.571232	0.424	0.048	0	Neural stem cells	HRH2
TAGLN2	0	0.57074	0.952	0.888	0	Neural stem cells	TAGLN2
ALDH1A3	0	0.5672	0.496	0.166	0	Neural stem cells	ALDH1A3
RAB3IP	0	0.560347	0.516	0.253	0	Neural stem cells	RAB3IP
COX5B	0	0.558751	0.996	0.994	0	Neural stem cells	COX5B
HDDC2	0	0.553365	0.858	0.697	0	Neural stem cells	HDDC2
STAC2	0	0.552514	0.41	0.053	0	Neural stem cells	STAC2
TNIK	0	0.552224	0.721	0.527	0	Neural stem cells	TNIK
EIF4A2	0	0.552011	0.971	0.934	0	Neural stem cells	EIF4A2
MAP2K5	0	0.548374	0.566	0.352	0	Neural stem cells	MAP2K5
LINC00511	0	0.544386	0.677	0.356	0	Neural stem cells	LINC00511
ARX	0	0.541234	0.522	0.183	0	Neural stem cells	ARX
ST3GAL5	0	0.540281	0.566	0.294	0	Neural stem cells	ST3GAL5
LMO3	0	0.539921	0.387	0.048	0	Neural stem cells	LMO3
CST3	0	0.537797	0.997	0.992	0	Neural stem cells	CST3
TXNIP	0	0.535858	0.527	0.317	0	Neural stem cells	TXNIP
MEIS2	0	0.535119	0.861	0.748	0	Neural stem cells	MEIS2
FOXG1	0	0.534539	0.757	0.481	0	Neural stem cells	FOXG1
KCNIP4	0	0.531056	0.424	0.046	0	Neural stem cells	KCNIP4
IFI16	0	0.529698	0.928	0.771	0	Neural stem cells	IFI16
AHR	0	0.527141	0.656	0.45	0	Neural stem cells	AHR
ARHGEF9	0	0.52617	0.664	0.458	0	Neural stem cells	ARHGEF9
MT1F	0	0.525603	0.562	0.296	0	Neural stem cells	MT1F
LAPTM4A	0	0.525365	0.98	0.967	0	Neural stem cells	LAPTM4A
AL160272.1	0	0.520302	0.307	0.032	0	Neural stem cells	AL160272.1
ITM2C	0	0.514712	0.825	0.571	0	Neural stem cells	ITM2C
PTPRG	0	0.514488	0.586	0.319	0	Neural stem cells	PTPRG
PRKACB	0	0.514311	0.7	0.588	0	Neural stem cells	PRKACB
NKAIN3	0	0.509464	0.663	0.411	0	Neural stem cells	NKAIN3
CACNB2	0	0.504938	0.487	0.186	0	Neural stem cells	CACNB2
IGFBP5	0	0.503877	0.263	0.112	0	Neural stem cells	IGFBP5
TMEM131	0	0.503482	0.7	0.553	0	Neural stem cells	TMEM131
EEF1A1	0	0.502188	1	1	0	Neural stem cells	EEF1A1
FOXD3-AS1	0	0.502076	0.461	0.047	0	Neural stem cells	FOXD3-AS1
RAI14	0	0.501689	0.79	0.729	0	Neural stem cells	RAI14
SLC26A2	0	0.500839	0.454	0.296	0	Neural stem cells	SLC26A2
FBXW7	0	0.498998	0.533	0.321	0	Neural stem cells	FBXW7
GADD45A	0	0.494392	0.776	0.747	0	Neural stem cells	GADD45A
DCBLD2	0	0.491428	0.747	0.568	0	Neural stem cells	DCBLD2
NLGN4X	0	0.490918	0.844	0.579	0	Neural stem cells	NLGN4X
RPL34	0	0.489268	1	0.999	0	Neural stem cells	RPL34
TIAM1	0	0.488617	0.447	0.147	0	Neural stem cells	TIAM1
PCDH20	0	0.48802	0.358	0.039	0	Neural stem cells	PCDH20
CALD1	0	0.487752	0.993	0.988	0	Neural stem cells	CALD1
HGF	0	0.482204	0.379	0.048	0	Neural stem cells	HGF
PLAAT3	0	0.481281	0.869	0.856	0	Neural stem cells	PLAAT3
NFKBIA	0	0.481237	0.651	0.578	0	Neural stem cells	NFKBIA
KCNE4	0	0.479564	0.372	0.04	0	Neural stem cells	KCNE4
PERP	0	0.477683	0.613	0.337	0	Neural stem cells	PERP
LINC00461	0	0.475586	0.604	0.375	0	Neural stem cells	LINC00461
H3F3B	0	0.468455	0.998	0.995	0	Neural stem cells	H3F3B
RPS5	0	0.46618	0.999	0.998	0	Neural stem cells	RPS5
DPP7	0	0.465411	0.847	0.766	0	Neural stem cells	DPP7
CIRBP	0	0.465153	0.992	0.984	0	Neural stem cells	CIRBP
HIST1H2AC	0	0.464158	0.482	0.284	0	Neural stem cells	HIST1H2AC
ARL4D	0	0.463826	0.423	0.119	0	Neural stem cells	ARL4D
RPS18	0	0.463437	1	1	0	Neural stem cells	RPS18
XIST	0	0.460669	0.864	0.571	0	Neural stem cells	XIST
NME3	0	0.452272	0.779	0.59	0	Neural stem cells	NME3
G0S2	0	0.451642	0.336	0.064	0	Neural stem cells	G0S2
BEX2	0	0.44949	0.325	0.072	0	Neural stem cells	BEX2
RPL36	0	0.447772	1	0.999	0	Neural stem cells	RPL36
RPS24	0	0.446523	1	0.999	0	Neural stem cells	RPS24
GSE1	0	0.445844	0.592	0.387	0	Neural stem cells	GSE1
NR3C1	0	0.443868	0.594	0.439	0	Neural stem cells	NR3C1
SNHG16	0	0.441897	0.907	0.887	0	Neural stem cells	SNHG16
POLK	0	0.441254	0.598	0.45	0	Neural stem cells	POLK
SOCS1	0	0.43839	0.332	0.06	0	Neural stem cells	SOCS1
KLHDC8A	0	0.436664	0.497	0.297	0	Neural stem cells	KLHDC8A
TNC	0	0.435529	0.856	0.619	0	Neural stem cells	TNC
MXRA7	0	0.434708	0.914	0.838	0	Neural stem cells	MXRA7
DOCK5	0	0.434477	0.582	0.332	0	Neural stem cells	DOCK5
SLC44A1	0	0.433085	0.759	0.742	0	Neural stem cells	SLC44A1
IL1R1	0	0.432453	0.347	0.115	0	Neural stem cells	IL1R1
DLX6	0	0.427332	0.384	0.042	0	Neural stem cells	DLX6
CES1	0	0.426178	0.373	0.041	0	Neural stem cells	CES1
MAT2A	0	0.423894	0.69	0.648	0	Neural stem cells	MAT2A
TTC28	0	0.422358	0.571	0.456	0	Neural stem cells	TTC28
PLS3	0	0.422163	0.767	0.593	0	Neural stem cells	PLS3
SEMA6D	0	0.421906	0.497	0.307	0	Neural stem cells	SEMA6D
NOP53	0	0.418943	0.974	0.953	0	Neural stem cells	NOP53
PFDN5	0	0.418203	0.999	0.996	0	Neural stem cells	PFDN5
SMIM3	0	0.413831	0.458	0.215	0	Neural stem cells	SMIM3
GPR37	0	0.413293	0.352	0.053	0	Neural stem cells	GPR37
TOMM7	0	0.412966	0.994	0.991	0	Neural stem cells	TOMM7
ATXN1	0	0.412825	0.595	0.473	0	Neural stem cells	ATXN1
EFNB1	0	0.412013	0.549	0.379	0	Neural stem cells	EFNB1
TNIP2	0	0.403839	0.658	0.548	0	Neural stem cells	TNIP2
NAV2	0	0.403398	0.672	0.52	0	Neural stem cells	NAV2
RPL18	0	0.402432	1	0.999	0	Neural stem cells	RPL18
NACA	0	0.40169	1	0.999	0	Neural stem cells	NACA
GPD1L	0	0.399698	0.398	0.136	0	Neural stem cells	GPD1L
PIP4K2A	0	0.398355	0.553	0.401	0	Neural stem cells	PIP4K2A
PIP5K1B	0	0.394213	0.328	0.035	0	Neural stem cells	PIP5K1B
CNKSR3	0	0.39348	0.419	0.216	0	Neural stem cells	CNKSR3
SLC35E4	0	0.39331	0.434	0.18	0	Neural stem cells	SLC35E4
PPP2CB	0	0.392646	0.838	0.843	0	Neural stem cells	PPP2CB
MTRNR2L12	0	0.391475	0.994	0.986	0	Neural stem cells	MTRNR2L12
H1F0	0	0.391364	0.506	0.284	0	Neural stem cells	H1F0
NPY2R	0	0.389394	0.327	0.049	0	Neural stem cells	NPY2R
CAMK2D	0	0.389244	0.852	0.792	0	Neural stem cells	CAMK2D
RPL13	0	0.38897	1	1	0	Neural stem cells	RPL13
NUPR1	0	0.388804	0.384	0.121	0	Neural stem cells	NUPR1
EEF2	0	0.388006	0.999	0.996	0	Neural stem cells	EEF2
KCNIP4-IT1	0	0.38576	0.294	0.03	0	Neural stem cells	KCNIP4-IT1
RPL30	0	0.385504	0.999	0.999	0	Neural stem cells	RPL30
TERF2IP	0	0.385159	0.902	0.884	0	Neural stem cells	TERF2IP
CDH2	0	0.382438	0.978	0.839	0	Neural stem cells	CDH2
RACK1	0	0.380951	1	0.999	0	Neural stem cells	RACK1
RPL31	0	0.380911	0.999	0.997	0	Neural stem cells	RPL31
GNG2	0	0.380215	0.434	0.203	0	Neural stem cells	GNG2
DCC	0	0.377691	0.306	0.035	0	Neural stem cells	DCC
YPEL3	0	0.375717	0.714	0.632	0	Neural stem cells	YPEL3
APPL2	0	0.375598	0.489	0.319	0	Neural stem cells	APPL2
B3GAT3	0	0.374813	0.774	0.68	0	Neural stem cells	B3GAT3
GABARAP	0	0.368719	0.997	0.993	0	Neural stem cells	GABARAP
SLC25A3	0	0.36864	0.999	0.997	0	Neural stem cells	SLC25A3
TLE5	0	0.368081	0.957	0.954	0	Neural stem cells	TLE5
TMEM176A	0	0.367768	0.256	0.027	0	Neural stem cells	TMEM176A
ARL6IP5	0	0.365715	0.931	0.924	0	Neural stem cells	ARL6IP5
RPL24	0	0.364379	1	0.998	0	Neural stem cells	RPL24
TRMT9B	0	0.363402	0.305	0.048	0	Neural stem cells	TRMT9B
PRRX1	0	0.362544	0.692	0.493	0	Neural stem cells	PRRX1
FAU	0	0.360917	0.999	0.998	0	Neural stem cells	FAU
RPL11	0	0.360841	1	0.999	0	Neural stem cells	RPL11
FTX	0	0.360514	0.664	0.578	0	Neural stem cells	FTX
ITGB4	0	0.359911	0.549	0.357	0	Neural stem cells	ITGB4
SEC14L2	0	0.359708	0.532	0.354	0	Neural stem cells	SEC14L2
FZD7	0	0.35853	0.337	0.046	0	Neural stem cells	FZD7
PSME1	0	0.358517	0.937	0.939	0	Neural stem cells	PSME1
ZFAS1	0	0.355649	0.994	0.989	0	Neural stem cells	ZFAS1
TMEM108	0	0.355164	0.301	0.038	0	Neural stem cells	TMEM108
CHRNA9	0	0.354485	0.361	0.168	0	Neural stem cells	CHRNA9
B4GALT1	0	0.35283	0.541	0.436	0	Neural stem cells	B4GALT1
GFRA1	0	0.352687	0.324	0.045	0	Neural stem cells	GFRA1
RPL3	0	0.351526	1	0.999	0	Neural stem cells	RPL3
ST3GAL4	0	0.349648	0.516	0.388	0	Neural stem cells	ST3GAL4
RPS14	0	0.349411	1	0.999	0	Neural stem cells	RPS14
RPL35A	0	0.348039	1	0.999	0	Neural stem cells	RPL35A
JPH1	0	0.345926	0.324	0.075	0	Neural stem cells	JPH1
DPF3	0	0.345857	0.435	0.211	0	Neural stem cells	DPF3
CHRM3	0	0.343485	0.299	0.033	0	Neural stem cells	CHRM3
VAV3	0	0.341784	0.333	0.1	0	Neural stem cells	VAV3
IGBP1	0	0.340964	0.823	0.793	0	Neural stem cells	IGBP1
ARID5A	0	0.33989	0.335	0.127	0	Neural stem cells	ARID5A
EXTL3	0	0.338742	0.521	0.413	0	Neural stem cells	EXTL3
HEY1	0	0.336318	0.338	0.175	0	Neural stem cells	HEY1
SGCE	0	0.335806	0.74	0.712	0	Neural stem cells	SGCE
CSF1	0	0.335646	0.346	0.13	0	Neural stem cells	CSF1
RPS4X	0	0.335275	1	0.999	0	Neural stem cells	RPS4X
RPL26	0	0.334534	1	0.999	0	Neural stem cells	RPL26
RPS3A	0	0.334247	1	0.999	0	Neural stem cells	RPS3A
RPL7	0	0.333704	0.999	0.998	0	Neural stem cells	RPL7
DSEL	0	0.333353	0.385	0.232	0	Neural stem cells	DSEL
ANXA11	0	0.331626	0.641	0.445	0	Neural stem cells	ANXA11
PRUNE2	0	0.330261	0.314	0.151	0	Neural stem cells	PRUNE2
ZNF385D	0	0.32975	0.27	0.038	0	Neural stem cells	ZNF385D
MAP3K1	0	0.328324	0.382	0.185	0	Neural stem cells	MAP3K1
NEDD4L	0	0.326776	0.411	0.24	0	Neural stem cells	NEDD4L
GFPT2	0	0.324165	0.292	0.045	0	Neural stem cells	GFPT2
FOXD3	0	0.323899	0.283	0.03	0	Neural stem cells	FOXD3
CD59	0	0.323313	0.995	0.99	0	Neural stem cells	CD59
MT-CYB	0	0.323232	0.999	0.995	0	Neural stem cells	MT-CYB
BRINP1	0	0.323014	0.266	0.028	0	Neural stem cells	BRINP1
NKX2-2	0	0.32123	0.307	0.033	0	Neural stem cells	NKX2-2
RPL37	0	0.321121	1	0.999	0	Neural stem cells	RPL37
NTNG1	0	0.320984	0.254	0.038	0	Neural stem cells	NTNG1
LRP1	0	0.317246	0.448	0.275	0	Neural stem cells	LRP1
NKAIN3-IT1	0	0.317167	0.444	0.264	0	Neural stem cells	NKAIN3-IT1
GALNT2	0	0.315997	0.502	0.384	0	Neural stem cells	GALNT2
ATP6V1E1	0	0.315219	0.808	0.805	0	Neural stem cells	ATP6V1E1
VAMP2	0	0.314144	0.874	0.865	0	Neural stem cells	VAMP2
MGMT	0	0.313728	0.686	0.491	0	Neural stem cells	MGMT
RPS25	0	0.31358	1	0.999	0	Neural stem cells	RPS25
NENF	0	0.310617	0.888	0.791	0	Neural stem cells	NENF
SPOCK1	0	0.308095	0.38	0.2	0	Neural stem cells	SPOCK1
LINC02762	0	0.306824	0.395	0.228	0	Neural stem cells	LINC02762
RETREG1	0	0.300835	0.406	0.216	0	Neural stem cells	RETREG1
MAPK10	0	0.299919	0.346	0.146	0	Neural stem cells	MAPK10
KCNMA1	0	0.299177	0.285	0.054	0	Neural stem cells	KCNMA1
IGSF8	0	0.298943	0.52	0.369	0	Neural stem cells	IGSF8
RPS28	0	0.298754	1	0.999	0	Neural stem cells	RPS28
LINC00632	0	0.297246	0.284	0.068	0	Neural stem cells	LINC00632
RPL41	0	0.295128	1	1	0	Neural stem cells	RPL41
CNBP	0	0.294848	0.944	0.948	0	Neural stem cells	CNBP
PROM1	0	0.293938	0.25	0.053	0	Neural stem cells	PROM1
RPL36A	0	0.29264	0.999	0.998	0	Neural stem cells	RPL36A
ARHGAP10	0	0.291378	0.343	0.197	0	Neural stem cells	ARHGAP10
INSYN1	0	0.289985	0.277	0.043	0	Neural stem cells	INSYN1
BEND5	0	0.289461	0.328	0.131	0	Neural stem cells	BEND5
RPL32	0	0.288476	0.999	0.999	0	Neural stem cells	RPL32
TSKU	0	0.288375	0.421	0.249	0	Neural stem cells	TSKU
TASP1	0	0.288169	0.329	0.147	0	Neural stem cells	TASP1
PCDHGC3	0	0.285969	0.357	0.17	0	Neural stem cells	PCDHGC3
RPS15A	0	0.285096	1	0.999	0	Neural stem cells	RPS15A
BCL3	0	0.283854	0.328	0.171	0	Neural stem cells	BCL3
RPL28	0	0.279613	1	0.999	0	Neural stem cells	RPL28
RPL7A	0	0.276914	1	1	0	Neural stem cells	RPL7A
CARMIL1	0	0.276725	0.366	0.199	0	Neural stem cells	CARMIL1
RPL29	0	0.272271	1	0.999	0	Neural stem cells	RPL29
AL450384.2	0	0.270164	0.286	0.079	0	Neural stem cells	AL450384.2
NDUFS5	0	0.26929	0.998	0.996	0	Neural stem cells	NDUFS5
GAS7	0	0.269186	0.273	0.066	0	Neural stem cells	GAS7
C1QTNF1	0	0.267962	0.284	0.074	0	Neural stem cells	C1QTNF1
RPL5	0	0.266614	1	0.999	0	Neural stem cells	RPL5
SKP1	0	0.259439	0.996	0.994	0	Neural stem cells	SKP1
CD27-AS1	0	0.259023	0.314	0.129	0	Neural stem cells	CD27-AS1
CPVL	0	0.258427	0.358	0.169	0	Neural stem cells	CPVL
ARHGAP24	0	0.256996	0.356	0.193	0	Neural stem cells	ARHGAP24
RPS16	0	0.25252	0.999	0.999	0	Neural stem cells	RPS16
RPL23	0	0.252035	1	0.998	0	Neural stem cells	RPL23
PSMB9	1.13516e-307	0.297104	0.494	0.366	2.93722e-303	Neural stem cells	PSMB9
ZMIZ1	2.76369e-305	0.306409	0.488	0.367	7.15106e-301	Neural stem cells	ZMIZ1
CEBPZOS	2.93285e-301	0.299729	0.521	0.408	7.58875e-297	Neural stem cells	CEBPZOS
RPAIN	1.26679e-297	0.280797	0.919	0.919	3.27782e-293	Neural stem cells	RPAIN
CHURC1	8.89337e-297	0.286417	0.927	0.936	2.30116e-292	Neural stem cells	CHURC1
STAT2	4.47586e-296	0.286833	0.448	0.318	1.15813e-291	Neural stem cells	STAT2
SPOCD1	6.8504e-296	0.271527	0.344	0.192	1.77254e-291	Neural stem cells	SPOCD1
ABCA1	4.34036e-295	0.363494	0.616	0.508	1.12307e-290	Neural stem cells	ABCA1
ESF1	1.54863e-293	0.338726	0.692	0.651	4.00708e-289	Neural stem cells	ESF1
SREBF1	5.87828e-293	0.360937	0.519	0.416	1.521e-288	Neural stem cells	SREBF1
RUNX2	8.84657e-293	0.250323	0.365	0.21	2.28905e-288	Neural stem cells	RUNX2
TRIP6	2.53237e-292	0.30284	0.75	0.725	6.55251e-288	Neural stem cells	TRIP6
CTSD	4.78e-291	0.327316	0.842	0.841	1.23682e-286	Neural stem cells	CTSD
PNRC1	5.39732e-289	0.298224	0.871	0.786	1.39656e-284	Neural stem cells	PNRC1
FJX1	6.44113e-286	0.732867	0.665	0.627	1.66664e-281	Neural stem cells	FJX1
COL9A3	1.05995e-284	0.365478	0.382	0.225	2.74262e-280	Neural stem cells	COL9A3
AUTS2	1.54735e-284	0.2623	0.396	0.251	4.00376e-280	Neural stem cells	AUTS2
SORL1	6.47354e-282	0.303443	0.473	0.325	1.67503e-277	Neural stem cells	SORL1
PSAP	9.9809e-282	0.285094	0.984	0.979	2.58256e-277	Neural stem cells	PSAP
ACSS3	2.37004e-281	0.254191	0.411	0.258	6.13249e-277	Neural stem cells	ACSS3
EPB41L4A-AS1	5.90215e-281	0.299163	0.654	0.562	1.52718e-276	Neural stem cells	EPB41L4A-AS1
MIR100HG	7.15455e-280	0.299135	0.547	0.419	1.85124e-275	Neural stem cells	MIR100HG
CASD1	4.14523e-278	0.311913	0.482	0.371	1.07258e-273	Neural stem cells	CASD1
PRKD3	6.48737e-276	0.326947	0.53	0.439	1.67861e-271	Neural stem cells	PRKD3
KIF5C	1.26134e-273	0.359707	0.557	0.417	3.26371e-269	Neural stem cells	KIF5C
MFGE8	3.05291e-273	0.340669	0.622	0.574	7.8994e-269	Neural stem cells	MFGE8
ITPK1	3.44047e-267	0.275498	0.473	0.365	8.90221e-263	Neural stem cells	ITPK1
CSRP1	6.35729e-266	0.291097	0.668	0.518	1.64495e-261	Neural stem cells	CSRP1
ALKBH7	7.79859e-266	0.259631	0.944	0.954	2.01788e-261	Neural stem cells	ALKBH7
LONRF1	1.09847e-264	0.296834	0.339	0.204	2.8423e-260	Neural stem cells	LONRF1
IRF9	3.14964e-263	0.279205	0.493	0.383	8.14969e-259	Neural stem cells	IRF9
TMED4	6.09576e-261	0.273233	0.779	0.762	1.57728e-256	Neural stem cells	TMED4
MEF2C	1.84843e-260	0.319486	0.561	0.395	4.7828e-256	Neural stem cells	MEF2C
CALCOCO1	5.86663e-259	0.268228	0.46	0.348	1.51799e-254	Neural stem cells	CALCOCO1
FMC1	2.8414e-258	0.264626	0.842	0.82	7.35213e-254	Neural stem cells	FMC1
TPM4	9.20367e-256	0.352307	0.965	0.968	2.38145e-251	Neural stem cells	TPM4
NCOR2	4.83241e-255	0.305234	0.581	0.521	1.25039e-250	Neural stem cells	NCOR2
HPD	1.185e-241	0.331868	0.295	0.162	3.06618e-237	Neural stem cells	HPD
UBE2B	1.94995e-240	0.268126	0.857	0.876	5.04551e-236	Neural stem cells	UBE2B
RRAS	6.17931e-234	0.306601	0.754	0.771	1.5989e-229	Neural stem cells	RRAS
ZBTB20	1.54435e-232	0.282822	0.834	0.786	3.99601e-228	Neural stem cells	ZBTB20
HIST3H2A	1.36012e-231	0.311091	0.51	0.423	3.5193e-227	Neural stem cells	HIST3H2A
KAT6B	1.43885e-230	0.320488	0.655	0.612	3.72302e-226	Neural stem cells	KAT6B
ARL4C	5.57634e-230	0.316757	0.71	0.593	1.44288e-225	Neural stem cells	ARL4C
RIPOR2	9.30528e-227	0.316392	0.587	0.438	2.40774e-222	Neural stem cells	RIPOR2
SUB1	4.94408e-225	0.394894	0.994	0.995	1.27928e-220	Neural stem cells	SUB1
N4BP2L2	3.79309e-223	0.257445	0.854	0.871	9.81461e-219	Neural stem cells	N4BP2L2
JOSD2	9.85196e-223	0.259208	0.671	0.651	2.5492e-218	Neural stem cells	JOSD2
PMAIP1	2.24025e-222	0.305252	0.318	0.194	5.79664e-218	Neural stem cells	PMAIP1
LINC01578	2.57183e-222	0.263962	0.819	0.805	6.65462e-218	Neural stem cells	LINC01578
YWHAZ	8.46909e-222	0.272	0.976	0.978	2.19138e-217	Neural stem cells	YWHAZ
RAP2C	1.58548e-221	0.261504	0.379	0.269	4.10243e-217	Neural stem cells	RAP2C
CORO2B	6.7783e-219	0.261806	0.646	0.517	1.75388e-214	Neural stem cells	CORO2B
CDKN1C	3.57778e-218	0.272282	0.375	0.252	9.25751e-214	Neural stem cells	CDKN1C
LONRF2	1.04972e-216	0.275904	0.612	0.464	2.71614e-212	Neural stem cells	LONRF2
CIR1	1.34635e-211	0.266247	0.75	0.76	3.48369e-207	Neural stem cells	CIR1
NMT1	1.97646e-211	0.255732	0.722	0.725	5.11409e-207	Neural stem cells	NMT1
RPS6KA2	2.51214e-202	0.308094	0.574	0.512	6.50016e-198	Neural stem cells	RPS6KA2
ZFAND5	1.36693e-199	0.418012	0.722	0.737	3.53692e-195	Neural stem cells	ZFAND5
QSOX1	2.96234e-195	0.286507	0.605	0.541	7.66506e-191	Neural stem cells	QSOX1
NEK6	5.62238e-195	0.25133	0.627	0.579	1.45479e-190	Neural stem cells	NEK6
TMEFF2	2.03696e-194	0.3064	0.434	0.304	5.27064e-190	Neural stem cells	TMEFF2
MAP1LC3B	4.05788e-194	0.260216	0.866	0.88	1.04998e-189	Neural stem cells	MAP1LC3B
LY96	7.07017e-189	0.293769	0.468	0.379	1.82941e-184	Neural stem cells	LY96
PPP3CA	4.12907e-186	0.359088	0.677	0.665	1.0684e-181	Neural stem cells	PPP3CA
JUN	5.79721e-184	0.28891	0.882	0.845	1.50003e-179	Neural stem cells	JUN
GABPB1-AS1	2.16681e-180	0.25248	0.719	0.68	5.60661e-176	Neural stem cells	GABPB1-AS1
CSRP2	5.56079e-180	0.384195	0.866	0.691	1.43885e-175	Neural stem cells	CSRP2
PCMTD2	9.97954e-180	0.285821	0.524	0.476	2.5822e-175	Neural stem cells	PCMTD2
FRMD4B	1.14041e-178	0.278261	0.478	0.359	2.9508e-174	Neural stem cells	FRMD4B
TUBB3	6.39716e-177	0.263515	0.893	0.732	1.65526e-172	Neural stem cells	TUBB3
NCK2	3.38404e-176	0.259434	0.423	0.345	8.75621e-172	Neural stem cells	NCK2
TSC22D1	3.45838e-176	0.34585	0.771	0.785	8.94855e-172	Neural stem cells	TSC22D1
SELENOM	9.29755e-174	0.291069	0.679	0.669	2.40574e-169	Neural stem cells	SELENOM
SNHG14	5.46037e-170	0.276489	0.783	0.772	1.41287e-165	Neural stem cells	SNHG14
AIF1L	1.69422e-161	0.258406	0.736	0.632	4.38379e-157	Neural stem cells	AIF1L
NRIP1	1.18576e-158	0.28059	0.544	0.504	3.06816e-154	Neural stem cells	NRIP1
C6orf141	7.47313e-156	0.289039	0.423	0.346	1.93367e-151	Neural stem cells	C6orf141
SH3BP4	3.26872e-155	0.277203	0.578	0.558	8.45783e-151	Neural stem cells	SH3BP4
DUSP4	6.16208e-154	0.332579	0.638	0.605	1.59444e-149	Neural stem cells	DUSP4
PLA2G12A	9.46845e-154	0.261068	0.63	0.611	2.44996e-149	Neural stem cells	PLA2G12A
MYO1E	5.26218e-153	0.277807	0.572	0.557	1.36159e-148	Neural stem cells	MYO1E
SLC3A2	5.38589e-152	0.252593	0.782	0.796	1.3936e-147	Neural stem cells	SLC3A2
TXNRD1	1.09005e-150	0.2534	0.746	0.741	2.82051e-146	Neural stem cells	TXNRD1
LGALS3	3.07393e-149	0.310468	0.916	0.938	7.95379e-145	Neural stem cells	LGALS3
BMERB1	3.74821e-146	0.290807	0.643	0.656	9.6985e-142	Neural stem cells	BMERB1
HTATSF1	1.24415e-144	0.290524	0.665	0.681	3.21925e-140	Neural stem cells	HTATSF1
TRIO	6.63259e-139	0.28779	0.476	0.437	1.71618e-134	Neural stem cells	TRIO
FIP1L1	5.39394e-138	0.253127	0.601	0.604	1.39568e-133	Neural stem cells	FIP1L1
ERBIN	3.34816e-130	0.267054	0.673	0.698	8.66338e-126	Neural stem cells	ERBIN
MEG3	1.80784e-127	0.768451	0.667	0.727	4.67778e-123	Neural stem cells	MEG3
RASSF8	2.51454e-125	0.258414	0.605	0.604	6.50637e-121	Neural stem cells	RASSF8
PLAT	2.66781e-117	0.254006	0.423	0.362	6.90297e-113	Neural stem cells	PLAT
ID2	4.09583e-99	0.269933	0.474	0.409	1.0598e-94	Neural stem cells	ID2
FBXO32	6.52953e-86	0.453108	0.386	0.333	1.68951e-81	Neural stem cells	FBXO32
CAMK2N1	4.26684e-60	0.282591	0.712	0.741	1.10405e-55	Neural stem cells	CAMK2N1
RCAN1	7.18271e-49	0.577151	0.691	0.708	1.85853e-44	Neural stem cells	RCAN1
CDCA7L	4.58804e-44	0.281525	0.613	0.68	1.18716e-39	Neural stem cells	CDCA7L
NEFM	1.65672e-40	0.250459	0.281	0.234	4.28676e-36	Neural stem cells	NEFM
GCHFR	3.5153e-34	0.605028	0.496	0.568	9.09583e-30	Neural stem cells	GCHFR
TSC22D3	2.44984e-32	0.321894	0.349	0.355	6.33897e-28	Neural stem cells	TSC22D3
TSC22D4	5.26571e-31	0.291554	0.501	0.553	1.3625e-26	Neural stem cells	TSC22D4
SCRG1	1.63203e-30	0.972051	0.474	0.492	4.22288e-26	Neural stem cells	SCRG1
CRYAB	2.82991e-19	0.290172	0.587	0.528	7.32239e-15	Neural stem cells	CRYAB
FABP7	0	1.83962	1	0.687	0	Astrocyte progenitors	FABP7
ID4	0	1.76	0.969	0.527	0	Astrocyte progenitors	ID4
S100B	0	1.63969	0.986	0.553	0	Astrocyte progenitors	S100B
CHN1	0	1.59208	0.977	0.362	0	Astrocyte progenitors	CHN1
A2M	0	1.43354	0.987	0.543	0	Astrocyte progenitors	A2M
CXCL14	0	1.42079	0.93	0.496	0	Astrocyte progenitors	CXCL14
GAP43	0	1.38281	0.991	0.577	0	Astrocyte progenitors	GAP43
GPM6B	0	1.2999	0.998	0.694	0	Astrocyte progenitors	GPM6B
WLS	0	1.27686	0.977	0.688	0	Astrocyte progenitors	WLS
GABBR2	0	1.2339	0.922	0.291	0	Astrocyte progenitors	GABBR2
CCND2	0	1.1922	0.925	0.39	0	Astrocyte progenitors	CCND2
TAGLN	0	1.14869	0.823	0.376	0	Astrocyte progenitors	TAGLN
PHLDA2	0	1.14748	0.932	0.719	0	Astrocyte progenitors	PHLDA2
SDC2	0	1.13233	0.965	0.451	0	Astrocyte progenitors	SDC2
PALLD	0	1.12746	0.984	0.681	0	Astrocyte progenitors	PALLD
CKB	0	1.08311	0.999	0.706	0	Astrocyte progenitors	CKB
STK17A	0	1.08172	0.983	0.803	0	Astrocyte progenitors	STK17A
IFI27L2	0	1.08016	0.974	0.644	0	Astrocyte progenitors	IFI27L2
METRN	0	1.06471	1	0.814	0	Astrocyte progenitors	METRN
PTPRZ1	0	1.04365	0.991	0.67	0	Astrocyte progenitors	PTPRZ1
SPARCL1	0	1.03901	0.702	0.303	0	Astrocyte progenitors	SPARCL1
ENC1	0	1.03814	0.987	0.652	0	Astrocyte progenitors	ENC1
HOPX	0	1.0336	0.874	0.36	0	Astrocyte progenitors	HOPX
VIM	0	1.03191	1	1	0	Astrocyte progenitors	VIM
TTYH1	0	1.00874	0.81	0.236	0	Astrocyte progenitors	TTYH1
BAALC	0	1.00576	0.971	0.615	0	Astrocyte progenitors	BAALC
PCSK1N	0	0.984598	0.984	0.578	0	Astrocyte progenitors	PCSK1N
TUBA1B	0	0.982995	0.994	0.957	0	Astrocyte progenitors	TUBA1B
ACTA2	0	0.981127	0.643	0.256	0	Astrocyte progenitors	ACTA2
PTMS	0	0.972921	1	0.994	0	Astrocyte progenitors	PTMS
NKX2-1	0	0.965353	0.893	0.233	0	Astrocyte progenitors	NKX2-1
PMP22	0	0.963491	0.953	0.693	0	Astrocyte progenitors	PMP22
CDK6	0	0.950434	0.962	0.66	0	Astrocyte progenitors	CDK6
COL11A1	0	0.944499	0.848	0.278	0	Astrocyte progenitors	COL11A1
MLC1	0	0.943022	0.856	0.241	0	Astrocyte progenitors	MLC1
C4orf48	0	0.942	0.997	0.929	0	Astrocyte progenitors	C4orf48
ARL6IP1	0	0.933402	0.984	0.9	0	Astrocyte progenitors	ARL6IP1
PTN	0	0.927414	0.995	0.655	0	Astrocyte progenitors	PTN
STK32A	0	0.925777	0.858	0.263	0	Astrocyte progenitors	STK32A
LRRN3	0	0.922895	0.813	0.352	0	Astrocyte progenitors	LRRN3
DOK5	0	0.921992	0.903	0.404	0	Astrocyte progenitors	DOK5
TUBA1A	0	0.91244	1	0.978	0	Astrocyte progenitors	TUBA1A
SEMA3A	0	0.91088	0.821	0.285	0	Astrocyte progenitors	SEMA3A
IMMP2L	0	0.900103	0.868	0.488	0	Astrocyte progenitors	IMMP2L
FEZ1	0	0.882007	0.927	0.55	0	Astrocyte progenitors	FEZ1
GCSH	0	0.878738	0.992	0.842	0	Astrocyte progenitors	GCSH
COL8A1	0	0.877598	0.971	0.725	0	Astrocyte progenitors	COL8A1
AP1S2	0	0.866439	0.997	0.93	0	Astrocyte progenitors	AP1S2
NES	0	0.860922	0.978	0.812	0	Astrocyte progenitors	NES
MAP1B	0	0.857974	0.994	0.931	0	Astrocyte progenitors	MAP1B
C21orf62	0	0.856381	0.772	0.185	0	Astrocyte progenitors	C21orf62
SPP1	0	0.852792	0.764	0.431	0	Astrocyte progenitors	SPP1
EZR	0	0.845378	0.95	0.702	0	Astrocyte progenitors	EZR
C1orf61	0	0.841977	0.573	0.171	0	Astrocyte progenitors	C1orf61
CADM1	0	0.84027	0.876	0.291	0	Astrocyte progenitors	CADM1
STMN1	0	0.827998	0.998	0.946	0	Astrocyte progenitors	STMN1
TUBB2B	0	0.826477	0.999	0.689	0	Astrocyte progenitors	TUBB2B
SEPTIN11	0	0.826222	0.998	0.952	0	Astrocyte progenitors	SEPTIN11
CPE	0	0.821309	0.837	0.288	0	Astrocyte progenitors	CPE
NEFL	0	0.810185	0.928	0.487	0	Astrocyte progenitors	NEFL
SLC20A2	0	0.801281	0.714	0.281	0	Astrocyte progenitors	SLC20A2
CA12	0	0.791835	0.738	0.265	0	Astrocyte progenitors	CA12
NSG1	0	0.778229	0.846	0.365	0	Astrocyte progenitors	NSG1
SPRY2	0	0.774656	0.964	0.705	0	Astrocyte progenitors	SPRY2
COL4A6	0	0.774636	0.759	0.225	0	Astrocyte progenitors	COL4A6
RAB34	0	0.763493	0.986	0.871	0	Astrocyte progenitors	RAB34
LTBP1	0	0.75157	0.852	0.546	0	Astrocyte progenitors	LTBP1
TAX1BP1	0	0.748518	0.976	0.869	0	Astrocyte progenitors	TAX1BP1
NUDT4	0	0.74737	0.934	0.783	0	Astrocyte progenitors	NUDT4
COL4A5	0	0.745038	0.814	0.35	0	Astrocyte progenitors	COL4A5
TMSB15A	0	0.743864	0.811	0.27	0	Astrocyte progenitors	TMSB15A
SRGAP3	0	0.742828	0.722	0.171	0	Astrocyte progenitors	SRGAP3
ATP1B2	0	0.739426	0.726	0.176	0	Astrocyte progenitors	ATP1B2
SLF2	0	0.738748	0.944	0.669	0	Astrocyte progenitors	SLF2
CNN3	0	0.73804	0.998	0.976	0	Astrocyte progenitors	CNN3
MAF	0	0.735808	0.736	0.231	0	Astrocyte progenitors	MAF
COLGALT2	0	0.733969	0.754	0.263	0	Astrocyte progenitors	COLGALT2
ADAM9	0	0.725779	0.968	0.787	0	Astrocyte progenitors	ADAM9
SOX2	0	0.719379	0.986	0.629	0	Astrocyte progenitors	SOX2
TUBB2A	0	0.711886	0.962	0.684	0	Astrocyte progenitors	TUBB2A
NDFIP1	0	0.710172	0.984	0.902	0	Astrocyte progenitors	NDFIP1
AQP4	0	0.708531	0.58	0.237	0	Astrocyte progenitors	AQP4
SELENOW	0	0.707008	0.998	0.979	0	Astrocyte progenitors	SELENOW
STIM2	0	0.70651	0.849	0.467	0	Astrocyte progenitors	STIM2
FEZ2	0	0.699928	0.938	0.758	0	Astrocyte progenitors	FEZ2
RTN4	0	0.698513	0.999	0.97	0	Astrocyte progenitors	RTN4
LGR4	0	0.696955	0.734	0.219	0	Astrocyte progenitors	LGR4
MAPK4	0	0.695343	0.707	0.203	0	Astrocyte progenitors	MAPK4
QKI	0	0.693227	0.99	0.933	0	Astrocyte progenitors	QKI
DTNA	0	0.690287	0.791	0.311	0	Astrocyte progenitors	DTNA
CYP51A1	0	0.67999	0.916	0.689	0	Astrocyte progenitors	CYP51A1
SCD5	0	0.678395	0.763	0.367	0	Astrocyte progenitors	SCD5
HTRA1	0	0.678089	0.936	0.805	0	Astrocyte progenitors	HTRA1
ITGAV	0	0.676995	0.802	0.484	0	Astrocyte progenitors	ITGAV
GMNN	0	0.675599	0.818	0.492	0	Astrocyte progenitors	GMNN
SFTA3	0	0.675189	0.743	0.196	0	Astrocyte progenitors	SFTA3
NDN	0	0.675116	0.889	0.564	0	Astrocyte progenitors	NDN
PRSS23	0	0.673351	0.906	0.675	0	Astrocyte progenitors	PRSS23
GPM6A	0	0.671343	0.89	0.443	0	Astrocyte progenitors	GPM6A
PPP1R14C	0	0.669642	0.694	0.167	0	Astrocyte progenitors	PPP1R14C
GRIA1	0	0.665475	0.826	0.36	0	Astrocyte progenitors	GRIA1
SMS	0	0.660545	0.945	0.684	0	Astrocyte progenitors	SMS
CPNE4	0	0.659774	0.691	0.169	0	Astrocyte progenitors	CPNE4
SEPTIN7	0	0.657961	0.997	0.982	0	Astrocyte progenitors	SEPTIN7
LGALS1	0	0.656832	0.999	0.995	0	Astrocyte progenitors	LGALS1
PHLPP1	0	0.655038	0.773	0.335	0	Astrocyte progenitors	PHLPP1
PDCD4	0	0.650516	0.892	0.591	0	Astrocyte progenitors	PDCD4
MRPS30-DT	0	0.649522	0.622	0.199	0	Astrocyte progenitors	MRPS30-DT
EMP3	0	0.646156	0.982	0.844	0	Astrocyte progenitors	EMP3
LMO2	0	0.64613	0.935	0.757	0	Astrocyte progenitors	LMO2
HNRNPA2B1	0	0.643039	0.998	0.988	0	Astrocyte progenitors	HNRNPA2B1
COTL1	0	0.639842	0.931	0.675	0	Astrocyte progenitors	COTL1
TNFRSF12A	0	0.639181	0.928	0.711	0	Astrocyte progenitors	TNFRSF12A
MAP2	0	0.638443	0.751	0.369	0	Astrocyte progenitors	MAP2
PANTR1	0	0.635246	0.788	0.37	0	Astrocyte progenitors	PANTR1
OBSL1	0	0.633338	0.849	0.439	0	Astrocyte progenitors	OBSL1
LGALS31	0	0.63163	0.988	0.915	0	Astrocyte progenitors	LGALS3
MYLK	0	0.631611	0.73	0.363	0	Astrocyte progenitors	MYLK
PFN2	0	0.623434	0.946	0.726	0	Astrocyte progenitors	PFN2
SEMA6A	0	0.620449	0.783	0.406	0	Astrocyte progenitors	SEMA6A
SPATS2L	0	0.619306	0.929	0.697	0	Astrocyte progenitors	SPATS2L
IGFBP7	0	0.618962	0.997	0.978	0	Astrocyte progenitors	IGFBP7
HIGD1A	0	0.614334	0.931	0.709	0	Astrocyte progenitors	HIGD1A
SDCBP	0	0.613367	0.971	0.88	0	Astrocyte progenitors	SDCBP
PHLDA1	0	0.613083	0.897	0.689	0	Astrocyte progenitors	PHLDA1
CDH21	0	0.606894	0.992	0.859	0	Astrocyte progenitors	CDH2
FNDC4	0	0.604941	0.78	0.43	0	Astrocyte progenitors	FNDC4
HCFC1R1	0	0.601333	0.942	0.763	0	Astrocyte progenitors	HCFC1R1
BICD1	0	0.601305	0.838	0.531	0	Astrocyte progenitors	BICD1
ENO1	0	0.5989	0.999	0.981	0	Astrocyte progenitors	ENO1
KAZN	0	0.59016	0.649	0.189	0	Astrocyte progenitors	KAZN
FKBP3	0	0.590085	0.987	0.895	0	Astrocyte progenitors	FKBP3
PRDX2	0	0.589863	1	0.99	0	Astrocyte progenitors	PRDX2
RAB31	0	0.586568	0.958	0.771	0	Astrocyte progenitors	RAB31
PON2	0	0.585848	0.984	0.922	0	Astrocyte progenitors	PON2
FZD3	0	0.583738	0.927	0.583	0	Astrocyte progenitors	FZD3
SNHG18	0	0.583723	0.822	0.447	0	Astrocyte progenitors	SNHG18
AR	0	0.583709	0.753	0.357	0	Astrocyte progenitors	AR
RRS1	0	0.582143	0.653	0.385	0	Astrocyte progenitors	RRS1
SNHG19	0	0.582022	0.894	0.704	0	Astrocyte progenitors	SNHG19
C1QL1	0	0.581579	0.924	0.511	0	Astrocyte progenitors	C1QL1
SYNM	0	0.581175	0.696	0.331	0	Astrocyte progenitors	SYNM
COX8A	0	0.579988	0.999	0.987	0	Astrocyte progenitors	COX8A
CD99	0	0.578439	0.998	0.967	0	Astrocyte progenitors	CD99
AC092958.1	0	0.576216	0.652	0.197	0	Astrocyte progenitors	AC092958.1
TBCB	0	0.575263	0.984	0.903	0	Astrocyte progenitors	TBCB
EMP1	0	0.574447	0.916	0.736	0	Astrocyte progenitors	EMP1
CRYAB1	0	0.572738	0.782	0.487	0	Astrocyte progenitors	CRYAB
SOX9	0	0.571235	0.757	0.372	0	Astrocyte progenitors	SOX9
SHROOM3	0	0.571229	0.712	0.276	0	Astrocyte progenitors	SHROOM3
AKAP9	0	0.569283	0.94	0.866	0	Astrocyte progenitors	AKAP9
LBH	0	0.568111	0.692	0.345	0	Astrocyte progenitors	LBH
SEPTIN9	0	0.566773	0.935	0.718	0	Astrocyte progenitors	SEPTIN9
APC	0	0.564394	0.753	0.503	0	Astrocyte progenitors	APC
GSTP1	0	0.563483	0.999	0.997	0	Astrocyte progenitors	GSTP1
RCN2	0	0.562973	0.992	0.938	0	Astrocyte progenitors	RCN2
FLOT1	0	0.562336	0.978	0.819	0	Astrocyte progenitors	FLOT1
IFI27L1	0	0.561513	0.849	0.576	0	Astrocyte progenitors	IFI27L1
FGFBP3	0	0.561282	0.598	0.193	0	Astrocyte progenitors	FGFBP3
NMB	0	0.560467	0.781	0.452	0	Astrocyte progenitors	NMB
ACAT2	0	0.559601	0.845	0.544	0	Astrocyte progenitors	ACAT2
PRR7	0	0.558058	0.813	0.458	0	Astrocyte progenitors	PRR7
ACTB	0	0.556983	1	0.999	0	Astrocyte progenitors	ACTB
C18orf32	0	0.55516	0.971	0.887	0	Astrocyte progenitors	C18orf32
LDHB	0	0.55372	0.999	0.992	0	Astrocyte progenitors	LDHB
YBX1	0	0.55358	1	0.996	0	Astrocyte progenitors	YBX1
PPDPF	0	0.553413	0.999	0.993	0	Astrocyte progenitors	PPDPF
SORBS2	0	0.552011	0.742	0.423	0	Astrocyte progenitors	SORBS2
PPP1CB	0	0.549719	0.986	0.912	0	Astrocyte progenitors	PPP1CB
LSM4	0	0.547691	0.983	0.867	0	Astrocyte progenitors	LSM4
PAFAH1B3	0	0.545814	0.938	0.668	0	Astrocyte progenitors	PAFAH1B3
TCF12	0	0.545348	0.896	0.687	0	Astrocyte progenitors	TCF12
ADAMTS3	0	0.544506	0.61	0.168	0	Astrocyte progenitors	ADAMTS3
SPATA6	0	0.542652	0.713	0.319	0	Astrocyte progenitors	SPATA6
ATP5MC3	0	0.542317	0.998	0.984	0	Astrocyte progenitors	ATP5MC3
ANXA2	0	0.539879	0.886	0.706	0	Astrocyte progenitors	ANXA2
MSMO1	0	0.538689	0.718	0.448	0	Astrocyte progenitors	MSMO1
FKBP1B	0	0.537755	0.805	0.472	0	Astrocyte progenitors	FKBP1B
OTX2	0	0.533129	0.59	0.159	0	Astrocyte progenitors	OTX2
HNRNPA1	0	0.532672	0.998	0.991	0	Astrocyte progenitors	HNRNPA1
TMEM160	0	0.53133	0.968	0.854	0	Astrocyte progenitors	TMEM160
METTL7B	0	0.531034	0.558	0.162	0	Astrocyte progenitors	METTL7B
ATP1A2	0	0.529841	0.673	0.288	0	Astrocyte progenitors	ATP1A2
UQCR10	0	0.529575	0.999	0.988	0	Astrocyte progenitors	UQCR10
ATP5MF	0	0.529383	0.996	0.982	0	Astrocyte progenitors	ATP5MF
HMGB1	0	0.529319	1	0.998	0	Astrocyte progenitors	HMGB1
CDKN2C	0	0.528872	0.85	0.426	0	Astrocyte progenitors	CDKN2C
YWHAE	0	0.528161	0.999	0.993	0	Astrocyte progenitors	YWHAE
HMGCS1	0	0.526384	0.622	0.339	0	Astrocyte progenitors	HMGCS1
RCAN11	0	0.522292	0.915	0.646	0	Astrocyte progenitors	RCAN1
BMP7	0	0.519276	0.587	0.19	0	Astrocyte progenitors	BMP7
NCAN	0	0.518613	0.46	0.134	0	Astrocyte progenitors	NCAN
DDX24	0	0.518288	0.963	0.89	0	Astrocyte progenitors	DDX24
TMEM106C	0	0.518246	0.876	0.535	0	Astrocyte progenitors	TMEM106C
CDO1	0	0.516785	0.551	0.17	0	Astrocyte progenitors	CDO1
PLPP3	0	0.510769	0.83	0.562	0	Astrocyte progenitors	PLPP3
MALT1	0	0.510602	0.725	0.395	0	Astrocyte progenitors	MALT1
HACD3	0	0.509782	0.961	0.804	0	Astrocyte progenitors	HACD3
ARL3	0	0.507874	0.96	0.821	0	Astrocyte progenitors	ARL3
MARCKS	0	0.507128	0.999	0.852	0	Astrocyte progenitors	MARCKS
SNX3	0	0.505047	0.999	0.989	0	Astrocyte progenitors	SNX3
ST6GALNAC5	0	0.503038	0.638	0.262	0	Astrocyte progenitors	ST6GALNAC5
ODC1	0	0.50296	0.927	0.731	0	Astrocyte progenitors	ODC1
COX6A1	0	0.501627	0.999	0.992	0	Astrocyte progenitors	COX6A1
NQO1	0	0.500406	0.937	0.81	0	Astrocyte progenitors	NQO1
RPE65	0	0.4999	0.533	0.11	0	Astrocyte progenitors	RPE65
PDLIM7	0	0.498796	0.811	0.574	0	Astrocyte progenitors	PDLIM7
PSAT1	0	0.498107	0.656	0.247	0	Astrocyte progenitors	PSAT1
GRIA4	0	0.497115	0.579	0.148	0	Astrocyte progenitors	GRIA4
TMEM132A	0	0.496253	0.711	0.436	0	Astrocyte progenitors	TMEM132A
TCTEX1D2	0	0.496198	0.868	0.566	0	Astrocyte progenitors	TCTEX1D2
CALM3	0	0.49371	0.986	0.9	0	Astrocyte progenitors	CALM3
TIMM8B	0	0.492935	0.987	0.939	0	Astrocyte progenitors	TIMM8B
HOMER3	0	0.492234	0.977	0.831	0	Astrocyte progenitors	HOMER3
MAGED1	0	0.491763	0.878	0.692	0	Astrocyte progenitors	MAGED1
VCL	0	0.488605	0.88	0.758	0	Astrocyte progenitors	VCL
PEBP1	0	0.48836	1	0.992	0	Astrocyte progenitors	PEBP1
NPAS3	0	0.486776	0.608	0.2	0	Astrocyte progenitors	NPAS3
TUBB31	0	0.486387	0.947	0.746	0	Astrocyte progenitors	TUBB3
IGFBP21	0	0.485737	0.999	0.885	0	Astrocyte progenitors	IGFBP2
GTF2F2	0	0.485612	0.818	0.587	0	Astrocyte progenitors	GTF2F2
ZNF428	0	0.483775	0.989	0.942	0	Astrocyte progenitors	ZNF428
GSTM3	0	0.483331	0.853	0.638	0	Astrocyte progenitors	GSTM3
ENAH	0	0.482619	0.956	0.826	0	Astrocyte progenitors	ENAH
H2AFV	0	0.482189	0.979	0.897	0	Astrocyte progenitors	H2AFV
EYA4	0	0.481206	0.636	0.236	0	Astrocyte progenitors	EYA4
MIF	0	0.480959	0.999	0.997	0	Astrocyte progenitors	MIF
PHLDA3	0	0.478	0.854	0.619	0	Astrocyte progenitors	PHLDA3
SKA2	0	0.477693	0.912	0.684	0	Astrocyte progenitors	SKA2
OGFRL1	0	0.477359	0.693	0.395	0	Astrocyte progenitors	OGFRL1
HNRNPM	0	0.4766	0.942	0.819	0	Astrocyte progenitors	HNRNPM
PRMT2	0	0.475501	0.944	0.816	0	Astrocyte progenitors	PRMT2
IDI1	0	0.475085	0.794	0.587	0	Astrocyte progenitors	IDI1
MZT2B	0	0.474657	0.999	0.987	0	Astrocyte progenitors	MZT2B
NDUFS8	0	0.472675	0.986	0.928	0	Astrocyte progenitors	NDUFS8
ECHDC1	0	0.472563	0.863	0.658	0	Astrocyte progenitors	ECHDC1
CARHSP1	0	0.472172	0.952	0.797	0	Astrocyte progenitors	CARHSP1
GTF2H5	0	0.472027	0.95	0.849	0	Astrocyte progenitors	GTF2H5
VWA1	0	0.47179	0.627	0.315	0	Astrocyte progenitors	VWA1
SRP9	0	0.471015	0.994	0.962	0	Astrocyte progenitors	SRP9
SPECC1	0	0.470752	0.678	0.299	0	Astrocyte progenitors	SPECC1
NKX6-2	0	0.469898	0.318	0.092	0	Astrocyte progenitors	NKX6-2
LDHA	0	0.469101	0.969	0.859	0	Astrocyte progenitors	LDHA
ELOVL2	0	0.468746	0.59	0.181	0	Astrocyte progenitors	ELOVL2
POU3F4	0	0.468319	0.558	0.152	0	Astrocyte progenitors	POU3F4
DDR1	0	0.467692	0.79	0.474	0	Astrocyte progenitors	DDR1
SQLE	0	0.466544	0.772	0.524	0	Astrocyte progenitors	SQLE
NDUFA4	0	0.465801	0.999	0.996	0	Astrocyte progenitors	NDUFA4
CRMP1	0	0.465317	0.678	0.273	0	Astrocyte progenitors	CRMP1
PREX1	0	0.465206	0.793	0.55	0	Astrocyte progenitors	PREX1
TMBIM6	0	0.465016	0.996	0.985	0	Astrocyte progenitors	TMBIM6
GTF3C6	0	0.464062	0.979	0.895	0	Astrocyte progenitors	GTF3C6
DSTN	0	0.463231	0.999	0.988	0	Astrocyte progenitors	DSTN
ADH5	0	0.461844	0.965	0.831	0	Astrocyte progenitors	ADH5
METRNL	0	0.459091	0.755	0.478	0	Astrocyte progenitors	METRNL
TMEM158	0	0.455037	0.729	0.389	0	Astrocyte progenitors	TMEM158
TMSB10	0	0.454959	1	1	0	Astrocyte progenitors	TMSB10
CALM2	0	0.454332	1	0.993	0	Astrocyte progenitors	CALM2
UBE2H	0	0.453806	0.857	0.71	0	Astrocyte progenitors	UBE2H
HSPE1	0	0.452819	0.996	0.971	0	Astrocyte progenitors	HSPE1
MGST3	0	0.452265	0.996	0.966	0	Astrocyte progenitors	MGST3
SRI	0	0.452048	0.992	0.959	0	Astrocyte progenitors	SRI
KHDRBS3	0	0.451193	0.8	0.489	0	Astrocyte progenitors	KHDRBS3
SHTN1	0	0.449863	0.797	0.523	0	Astrocyte progenitors	SHTN1
NDUFB4	0	0.449088	0.991	0.977	0	Astrocyte progenitors	NDUFB4
UCHL1	0	0.447991	0.905	0.686	0	Astrocyte progenitors	UCHL1
CTXN1	0	0.447447	0.727	0.427	0	Astrocyte progenitors	CTXN1
SLC35F1	0	0.44541	0.787	0.418	0	Astrocyte progenitors	SLC35F1
MLF2	0	0.445277	0.97	0.887	0	Astrocyte progenitors	MLF2
PDLIM4	0	0.444781	0.896	0.807	0	Astrocyte progenitors	PDLIM4
FDFT1	0	0.443194	0.832	0.638	0	Astrocyte progenitors	FDFT1
ENDOD1	0	0.442973	0.713	0.432	0	Astrocyte progenitors	ENDOD1
CHPF	0	0.442282	0.881	0.56	0	Astrocyte progenitors	CHPF
PHPT1	0	0.441719	0.999	0.99	0	Astrocyte progenitors	PHPT1
H2AFY	0	0.441428	0.952	0.797	0	Astrocyte progenitors	H2AFY
DYNLT1	0	0.441044	0.993	0.956	0	Astrocyte progenitors	DYNLT1
CRNDE	0	0.440611	0.618	0.265	0	Astrocyte progenitors	CRNDE
COPS6	0	0.438843	0.968	0.883	0	Astrocyte progenitors	COPS6
CDK2AP1	0	0.4367	0.994	0.964	0	Astrocyte progenitors	CDK2AP1
SPRY4	0	0.43638	0.691	0.41	0	Astrocyte progenitors	SPRY4
SET	0	0.435322	0.998	0.988	0	Astrocyte progenitors	SET
FZD5	0	0.434503	0.58	0.242	0	Astrocyte progenitors	FZD5
C6orf62	0	0.433729	0.799	0.634	0	Astrocyte progenitors	C6orf62
NDUFC2	0	0.433184	0.997	0.984	0	Astrocyte progenitors	NDUFC2
PROS1	0	0.432378	0.63	0.326	0	Astrocyte progenitors	PROS1
FHL1	0	0.430485	0.803	0.561	0	Astrocyte progenitors	FHL1
ATP6V0E2	0	0.428819	0.894	0.658	0	Astrocyte progenitors	ATP6V0E2
SPIRE1	0	0.427544	0.757	0.515	0	Astrocyte progenitors	SPIRE1
YWHAQ	0	0.424926	0.994	0.97	0	Astrocyte progenitors	YWHAQ
TECR	0	0.424749	0.94	0.796	0	Astrocyte progenitors	TECR
TENM3	0	0.422394	0.607	0.232	0	Astrocyte progenitors	TENM3
DRAP1	0	0.421693	0.985	0.934	0	Astrocyte progenitors	DRAP1
EVA1C	0	0.421587	0.609	0.332	0	Astrocyte progenitors	EVA1C
LIMCH1	0	0.420882	0.753	0.481	0	Astrocyte progenitors	LIMCH1
PIN4	0	0.420823	0.896	0.737	0	Astrocyte progenitors	PIN4
SARAF	0	0.420468	0.967	0.914	0	Astrocyte progenitors	SARAF
ARPP19	0	0.419643	0.95	0.824	0	Astrocyte progenitors	ARPP19
RFXANK	0	0.419002	0.828	0.654	0	Astrocyte progenitors	RFXANK
DTD1	0	0.418309	0.903	0.753	0	Astrocyte progenitors	DTD1
PUF60	0	0.417238	0.919	0.778	0	Astrocyte progenitors	PUF60
NTN1	0	0.4168	0.602	0.24	0	Astrocyte progenitors	NTN1
TPM1	0	0.416775	0.967	0.907	0	Astrocyte progenitors	TPM1
TM7SF2	0	0.416604	0.722	0.485	0	Astrocyte progenitors	TM7SF2
PSMB6	0	0.416286	0.993	0.95	0	Astrocyte progenitors	PSMB6
NDUFB2	0	0.416196	0.996	0.981	0	Astrocyte progenitors	NDUFB2
ARL4C1	0	0.415952	0.808	0.587	0	Astrocyte progenitors	ARL4C
RRAGD	0	0.415784	0.63	0.246	0	Astrocyte progenitors	RRAGD
AHCYL2	0	0.414487	0.608	0.269	0	Astrocyte progenitors	AHCYL2
CD81	0	0.414427	0.999	0.989	0	Astrocyte progenitors	CD81
NAXE	0	0.414339	0.882	0.703	0	Astrocyte progenitors	NAXE
ASAH1	0	0.413933	0.824	0.609	0	Astrocyte progenitors	ASAH1
TNC1	0	0.413805	0.952	0.634	0	Astrocyte progenitors	TNC
ZNF106	0	0.41374	0.817	0.692	0	Astrocyte progenitors	ZNF106
NDUFB9	0	0.413287	0.965	0.89	0	Astrocyte progenitors	NDUFB9
FBLN1	0	0.410887	0.867	0.576	0	Astrocyte progenitors	FBLN1
MSI2	0	0.41045	0.869	0.67	0	Astrocyte progenitors	MSI2
ARNT2	0	0.410299	0.556	0.19	0	Astrocyte progenitors	ARNT2
HSP90AA1	0	0.410255	1	0.997	0	Astrocyte progenitors	HSP90AA1
SNRPN	0	0.409494	0.981	0.941	0	Astrocyte progenitors	SNRPN
CYB5A	0	0.409277	0.907	0.776	0	Astrocyte progenitors	CYB5A
EFEMP2	0	0.408966	0.905	0.761	0	Astrocyte progenitors	EFEMP2
FAM181B	0	0.408403	0.473	0.136	0	Astrocyte progenitors	FAM181B
ABI2	0	0.407425	0.892	0.754	0	Astrocyte progenitors	ABI2
PDPN	0	0.406939	0.522	0.157	0	Astrocyte progenitors	PDPN
APLP1	0	0.405306	0.567	0.179	0	Astrocyte progenitors	APLP1
NDUFA13	0	0.405214	0.999	0.994	0	Astrocyte progenitors	NDUFA13
AL035446.1	0	0.404213	0.475	0.117	0	Astrocyte progenitors	AL035446.1
CHCHD5	0	0.404138	0.884	0.716	0	Astrocyte progenitors	CHCHD5
ELOB	0	0.404131	0.999	0.993	0	Astrocyte progenitors	ELOB
SLIT2	0	0.402809	0.476	0.153	0	Astrocyte progenitors	SLIT2
PGRMC1	0	0.402759	0.926	0.809	0	Astrocyte progenitors	PGRMC1
ACOX2	0	0.402023	0.598	0.247	0	Astrocyte progenitors	ACOX2
SPAG16	0	0.401984	0.754	0.512	0	Astrocyte progenitors	SPAG16
IRS2	0	0.401689	0.864	0.654	0	Astrocyte progenitors	IRS2
AOPEP	0	0.400938	0.787	0.56	0	Astrocyte progenitors	AOPEP
LRATD2	0	0.40035	0.631	0.348	0	Astrocyte progenitors	LRATD2
COPE	0	0.399157	0.995	0.978	0	Astrocyte progenitors	COPE
PPP2R2B	0	0.398853	0.6	0.238	0	Astrocyte progenitors	PPP2R2B
ADGRV1	0	0.398414	0.483	0.125	0	Astrocyte progenitors	ADGRV1
PXMP2	0	0.396018	0.871	0.666	0	Astrocyte progenitors	PXMP2
UBL5	0	0.395936	0.999	0.993	0	Astrocyte progenitors	UBL5
C1orf122	0	0.395851	0.978	0.925	0	Astrocyte progenitors	C1orf122
ARFGAP3	0	0.39576	0.812	0.672	0	Astrocyte progenitors	ARFGAP3
NDUFAF8	0	0.395573	0.956	0.863	0	Astrocyte progenitors	NDUFAF8
HSPD1	0	0.395287	0.99	0.961	0	Astrocyte progenitors	HSPD1
MRPL41	0	0.394915	0.988	0.952	0	Astrocyte progenitors	MRPL41
GLIS3	0	0.394834	0.765	0.492	0	Astrocyte progenitors	GLIS3
RHOBTB3	0	0.393749	0.889	0.71	0	Astrocyte progenitors	RHOBTB3
MSANTD4	0	0.392357	0.638	0.365	0	Astrocyte progenitors	MSANTD4
RAB11FIP1	0	0.392178	0.633	0.362	0	Astrocyte progenitors	RAB11FIP1
PRDX5	0	0.391504	0.997	0.983	0	Astrocyte progenitors	PRDX5
NUDT1	0	0.390933	0.783	0.513	0	Astrocyte progenitors	NUDT1
TUSC3	0	0.389867	0.763	0.498	0	Astrocyte progenitors	TUSC3
ALDH9A1	0	0.389819	0.799	0.605	0	Astrocyte progenitors	ALDH9A1
UROS	0	0.38945	0.888	0.742	0	Astrocyte progenitors	UROS
TPI1	0	0.389127	0.998	0.986	0	Astrocyte progenitors	TPI1
SCAND1	0	0.388451	0.987	0.947	0	Astrocyte progenitors	SCAND1
MOCS2	0	0.387942	0.756	0.505	0	Astrocyte progenitors	MOCS2
SRPX2	0	0.386935	0.587	0.302	0	Astrocyte progenitors	SRPX2
CSPG5	0	0.385956	0.459	0.128	0	Astrocyte progenitors	CSPG5
TSPAN6	0	0.38586	0.699	0.477	0	Astrocyte progenitors	TSPAN6
DYNLL1	0	0.383664	1	0.996	0	Astrocyte progenitors	DYNLL1
C12orf57	0	0.383639	0.993	0.961	0	Astrocyte progenitors	C12orf57
PAICS	0	0.383112	0.85	0.643	0	Astrocyte progenitors	PAICS
ZNF436	0	0.382692	0.555	0.272	0	Astrocyte progenitors	ZNF436
ATP5F1B	0	0.382688	0.99	0.961	0	Astrocyte progenitors	ATP5F1B
HSPB11	0	0.381376	0.891	0.666	0	Astrocyte progenitors	HSPB11
VEGFB	0	0.381176	0.894	0.759	0	Astrocyte progenitors	VEGFB
HINT1	0	0.380707	0.999	0.997	0	Astrocyte progenitors	HINT1
TLE1	0	0.379954	0.84	0.67	0	Astrocyte progenitors	TLE1
CAP2	0	0.379388	0.666	0.406	0	Astrocyte progenitors	CAP2
ZFAND6	0	0.377329	0.912	0.807	0	Astrocyte progenitors	ZFAND6
CBX5	0	0.377267	0.957	0.841	0	Astrocyte progenitors	CBX5
CUTA	0	0.376957	0.989	0.96	0	Astrocyte progenitors	CUTA
MLLT11	0	0.376013	0.685	0.409	0	Astrocyte progenitors	MLLT11
MBIP	0	0.375971	0.726	0.48	0	Astrocyte progenitors	MBIP
ZIC1	0	0.375151	0.697	0.387	0	Astrocyte progenitors	ZIC1
RAB9A	0	0.375138	0.764	0.55	0	Astrocyte progenitors	RAB9A
TCEAL4	0	0.374943	0.988	0.964	0	Astrocyte progenitors	TCEAL4
SRGAP1	0	0.37487	0.693	0.432	0	Astrocyte progenitors	SRGAP1
AC002454.1	0	0.374441	0.476	0.155	0	Astrocyte progenitors	AC002454.1
LINC00472	0	0.372487	0.506	0.265	0	Astrocyte progenitors	LINC00472
RHOQ	0	0.372366	0.696	0.474	0	Astrocyte progenitors	RHOQ
ERH	0	0.372285	0.994	0.973	0	Astrocyte progenitors	ERH
LRRC10B	0	0.37193	0.349	0.07	0	Astrocyte progenitors	LRRC10B
PSIP1	0	0.371907	0.975	0.88	0	Astrocyte progenitors	PSIP1
PSMD10	0	0.371361	0.753	0.522	0	Astrocyte progenitors	PSMD10
COX20	0	0.371184	0.921	0.763	0	Astrocyte progenitors	COX20
REEP2	0	0.369282	0.614	0.295	0	Astrocyte progenitors	REEP2
ANTKMT	0	0.368471	0.838	0.677	0	Astrocyte progenitors	ANTKMT
PDLIM5	0	0.367586	0.789	0.604	0	Astrocyte progenitors	PDLIM5
MRC2	0	0.367187	0.773	0.554	0	Astrocyte progenitors	MRC2
GAPDH	0	0.367147	1	0.999	0	Astrocyte progenitors	GAPDH
HNRNPH3	0	0.36702	0.919	0.789	0	Astrocyte progenitors	HNRNPH3
TGIF1	0	0.36675	0.689	0.488	0	Astrocyte progenitors	TGIF1
SNHG25	0	0.366679	0.823	0.663	0	Astrocyte progenitors	SNHG25
CADM4	0	0.366117	0.658	0.338	0	Astrocyte progenitors	CADM4
PSD3	0	0.365456	0.684	0.403	0	Astrocyte progenitors	PSD3
FAM229B	0	0.364018	0.689	0.443	0	Astrocyte progenitors	FAM229B
SOD1	0	0.363778	0.998	0.987	0	Astrocyte progenitors	SOD1
PSMA4	0	0.363604	0.977	0.907	0	Astrocyte progenitors	PSMA4
HACD1	0	0.363155	0.743	0.477	0	Astrocyte progenitors	HACD1
DPYSL5	0	0.362928	0.557	0.206	0	Astrocyte progenitors	DPYSL5
NRG1	0	0.361386	0.451	0.163	0	Astrocyte progenitors	NRG1
SNHG6	0	0.361135	0.994	0.972	0	Astrocyte progenitors	SNHG6
AIF1L1	0	0.360858	0.857	0.618	0	Astrocyte progenitors	AIF1L
SLC4A4	0	0.360835	0.403	0.094	0	Astrocyte progenitors	SLC4A4
NDUFB1	0	0.360131	0.992	0.962	0	Astrocyte progenitors	NDUFB1
HNRNPC	0	0.358069	0.992	0.971	0	Astrocyte progenitors	HNRNPC
GLUD1	0	0.3567	0.715	0.5	0	Astrocyte progenitors	GLUD1
NGRN	0	0.356244	0.907	0.794	0	Astrocyte progenitors	NGRN
CFL1	0	0.356	1	0.997	0	Astrocyte progenitors	CFL1
BMPR1A	0	0.355177	0.574	0.253	0	Astrocyte progenitors	BMPR1A
NPB	0	0.355009	0.49	0.19	0	Astrocyte progenitors	NPB
C7orf50	0	0.354719	0.931	0.831	0	Astrocyte progenitors	C7orf50
UQCRQ	0	0.354497	0.997	0.985	0	Astrocyte progenitors	UQCRQ
CD47	0	0.354373	0.841	0.695	0	Astrocyte progenitors	CD47
FUNDC1	0	0.354351	0.753	0.524	0	Astrocyte progenitors	FUNDC1
ATP1B1	0	0.353573	0.774	0.52	0	Astrocyte progenitors	ATP1B1
IDH2	0	0.353333	0.82	0.589	0	Astrocyte progenitors	IDH2
VDAC1	0	0.353304	0.98	0.926	0	Astrocyte progenitors	VDAC1
KTN1	0	0.353122	0.99	0.971	0	Astrocyte progenitors	KTN1
TRIB2	0	0.352836	0.775	0.566	0	Astrocyte progenitors	TRIB2
ROMO1	0	0.352746	0.984	0.956	0	Astrocyte progenitors	ROMO1
CANX	0	0.352373	0.981	0.927	0	Astrocyte progenitors	CANX
GLOD4	0	0.352227	0.8	0.631	0	Astrocyte progenitors	GLOD4
C11orf49	0	0.352139	0.653	0.397	0	Astrocyte progenitors	C11orf49
UBE2F	0	0.351923	0.723	0.529	0	Astrocyte progenitors	UBE2F
GET3	0	0.351685	0.893	0.786	0	Astrocyte progenitors	GET3
MYL6	0	0.351325	1	0.999	0	Astrocyte progenitors	MYL6
UQCC2	0	0.350858	0.942	0.8	0	Astrocyte progenitors	UQCC2
DBNDD2	0	0.349879	0.677	0.406	0	Astrocyte progenitors	DBNDD2
SCD	0	0.349321	0.808	0.643	0	Astrocyte progenitors	SCD
HMGB3	0	0.348934	0.812	0.55	0	Astrocyte progenitors	HMGB3
NOS1AP	0	0.348898	0.514	0.197	0	Astrocyte progenitors	NOS1AP
MSI1	0	0.348481	0.578	0.258	0	Astrocyte progenitors	MSI1
PDLIM2	0	0.348147	0.94	0.878	0	Astrocyte progenitors	PDLIM2
MRPL3	0	0.348056	0.863	0.703	0	Astrocyte progenitors	MRPL3
MAP1A	0	0.347389	0.626	0.333	0	Astrocyte progenitors	MAP1A
LSM10	0	0.345923	0.809	0.643	0	Astrocyte progenitors	LSM10
F3	0	0.345731	0.635	0.318	0	Astrocyte progenitors	F3
MAGEF1	0	0.345625	0.812	0.571	0	Astrocyte progenitors	MAGEF1
MAGED2	0	0.345199	0.952	0.866	0	Astrocyte progenitors	MAGED2
COA3	0	0.34514	0.918	0.81	0	Astrocyte progenitors	COA3
PCMT1	0	0.344746	0.916	0.787	0	Astrocyte progenitors	PCMT1
COX7B	0	0.343489	0.99	0.961	0	Astrocyte progenitors	COX7B
PARP1	0	0.343459	0.943	0.83	0	Astrocyte progenitors	PARP1
COX7A2	0	0.343272	0.996	0.989	0	Astrocyte progenitors	COX7A2
MIR4458HG	0	0.342999	0.531	0.25	0	Astrocyte progenitors	MIR4458HG
HSD17B12	0	0.342554	0.841	0.738	0	Astrocyte progenitors	HSD17B12
SSB	0	0.342197	0.98	0.935	0	Astrocyte progenitors	SSB
ANAPC15	0	0.340809	0.821	0.643	0	Astrocyte progenitors	ANAPC15
PKM	0	0.338275	0.995	0.97	0	Astrocyte progenitors	PKM
NFIA	0	0.338079	0.851	0.616	0	Astrocyte progenitors	NFIA
TOX3	0	0.337854	0.43	0.123	0	Astrocyte progenitors	TOX3
COPS9	0	0.337558	0.994	0.973	0	Astrocyte progenitors	COPS9
UBE2N	0	0.336589	0.922	0.807	0	Astrocyte progenitors	UBE2N
CALM1	0	0.336327	0.999	0.997	0	Astrocyte progenitors	CALM1
ITSN1	0	0.336125	0.622	0.425	0	Astrocyte progenitors	ITSN1
ARL5A	0	0.335533	0.868	0.775	0	Astrocyte progenitors	ARL5A
VPS35	0	0.33534	0.912	0.803	0	Astrocyte progenitors	VPS35
NME1	0	0.334551	0.938	0.836	0	Astrocyte progenitors	NME1
ZNF483	0	0.334179	0.434	0.137	0	Astrocyte progenitors	ZNF483
CDCA7	0	0.333734	0.48	0.224	0	Astrocyte progenitors	CDCA7
MCUB	0	0.332621	0.87	0.697	0	Astrocyte progenitors	MCUB
SOX11	0	0.332524	0.675	0.374	0	Astrocyte progenitors	SOX11
PSMD8	0	0.332516	0.995	0.978	0	Astrocyte progenitors	PSMD8
PLAU	0	0.332258	0.622	0.361	0	Astrocyte progenitors	PLAU
GPC6	0	0.332222	0.546	0.235	0	Astrocyte progenitors	GPC6
NDUFS6	0	0.331948	0.993	0.965	0	Astrocyte progenitors	NDUFS6
ATP5PO	0	0.331416	0.994	0.978	0	Astrocyte progenitors	ATP5PO
EVI5	0	0.331357	0.615	0.407	0	Astrocyte progenitors	EVI5
PARK7	0	0.330671	0.999	0.993	0	Astrocyte progenitors	PARK7
IFT22	0	0.330121	0.735	0.522	0	Astrocyte progenitors	IFT22
DAG1	0	0.329777	0.759	0.587	0	Astrocyte progenitors	DAG1
AP2M1	0	0.329214	0.994	0.98	0	Astrocyte progenitors	AP2M1
MDH1	0	0.328171	0.935	0.846	0	Astrocyte progenitors	MDH1
GPRC5B	0	0.327999	0.622	0.378	0	Astrocyte progenitors	GPRC5B
TRAF4	0	0.327329	0.625	0.387	0	Astrocyte progenitors	TRAF4
MAML2	0	0.327294	0.612	0.372	0	Astrocyte progenitors	MAML2
NDUFAF3	0	0.327092	0.929	0.835	0	Astrocyte progenitors	NDUFAF3
BCL7C	0	0.326978	0.911	0.789	0	Astrocyte progenitors	BCL7C
ECH1	0	0.326666	0.936	0.867	0	Astrocyte progenitors	ECH1
LYRM2	0	0.32661	0.879	0.746	0	Astrocyte progenitors	LYRM2
AMD1	0	0.325871	0.671	0.465	0	Astrocyte progenitors	AMD1
FZD2	0	0.325861	0.509	0.204	0	Astrocyte progenitors	FZD2
CEND1	0	0.325824	0.425	0.142	0	Astrocyte progenitors	CEND1
HPF1	0	0.32508	0.803	0.633	0	Astrocyte progenitors	HPF1
C17orf49	0	0.324774	0.912	0.802	0	Astrocyte progenitors	C17orf49
CYSTM1	0	0.323817	0.921	0.843	0	Astrocyte progenitors	CYSTM1
SNAPIN	0	0.32359	0.781	0.612	0	Astrocyte progenitors	SNAPIN
DDX39B	0	0.323463	0.95	0.855	0	Astrocyte progenitors	DDX39B
POU3F3	0	0.323437	0.749	0.474	0	Astrocyte progenitors	POU3F3
DDAH1	0	0.322856	0.598	0.367	0	Astrocyte progenitors	DDAH1
C12orf75	0	0.322796	0.706	0.434	0	Astrocyte progenitors	C12orf75
FMNL2	0	0.322443	0.591	0.389	0	Astrocyte progenitors	FMNL2
CCDC90B	0	0.322198	0.825	0.675	0	Astrocyte progenitors	CCDC90B
ANAPC11	0	0.321764	0.997	0.984	0	Astrocyte progenitors	ANAPC11
TUBB	0	0.321712	0.995	0.965	0	Astrocyte progenitors	TUBB
ICK	0	0.321703	0.552	0.322	0	Astrocyte progenitors	ICK
EMP2	0	0.321639	0.76	0.554	0	Astrocyte progenitors	EMP2
VCAN	0	0.321618	0.518	0.201	0	Astrocyte progenitors	VCAN
POLD2	0	0.321342	0.811	0.623	0	Astrocyte progenitors	POLD2
GLIPR2	0	0.321066	0.582	0.32	0	Astrocyte progenitors	GLIPR2
DPYD	0	0.32085	0.596	0.365	0	Astrocyte progenitors	DPYD
NDUFA7	0	0.320295	0.98	0.944	0	Astrocyte progenitors	NDUFA7
H3F3A	0	0.319514	1	0.998	0	Astrocyte progenitors	H3F3A
CFAP298	0	0.319096	0.827	0.691	0	Astrocyte progenitors	CFAP298
NDUFA12	0	0.318432	0.974	0.932	0	Astrocyte progenitors	NDUFA12
QDPR	0	0.318376	0.726	0.535	0	Astrocyte progenitors	QDPR
SPCS2	0	0.318259	0.987	0.958	0	Astrocyte progenitors	SPCS2
FAM184A	0	0.318116	0.471	0.176	0	Astrocyte progenitors	FAM184A
COA4	0	0.31772	0.932	0.84	0	Astrocyte progenitors	COA4
FAM107A	0	0.317126	0.418	0.216	0	Astrocyte progenitors	FAM107A
CETN2	0	0.31704	0.773	0.631	0	Astrocyte progenitors	CETN2
BANF1	0	0.316489	0.98	0.924	0	Astrocyte progenitors	BANF1
CHCHD10	0	0.316405	0.853	0.739	0	Astrocyte progenitors	CHCHD10
EPHX1	0	0.31631	0.696	0.471	0	Astrocyte progenitors	EPHX1
MRPS30	0	0.315716	0.66	0.476	0	Astrocyte progenitors	MRPS30
JPX	0	0.314482	0.898	0.79	0	Astrocyte progenitors	JPX
SOX21	0	0.314349	0.431	0.133	0	Astrocyte progenitors	SOX21
PXYLP1	0	0.313774	0.536	0.261	0	Astrocyte progenitors	PXYLP1
OLFM2	0	0.312436	0.407	0.127	0	Astrocyte progenitors	OLFM2
ZCRB1	0	0.311807	0.947	0.875	0	Astrocyte progenitors	ZCRB1
ISYNA1	0	0.311493	0.631	0.422	0	Astrocyte progenitors	ISYNA1
SLIRP	0	0.310841	0.981	0.941	0	Astrocyte progenitors	SLIRP
FZD8	0	0.31072	0.581	0.355	0	Astrocyte progenitors	FZD8
ACTG1	0	0.310423	1	0.999	0	Astrocyte progenitors	ACTG1
ATP5MD	0	0.309581	0.997	0.991	0	Astrocyte progenitors	ATP5MD
GAMT	0	0.309572	0.842	0.644	0	Astrocyte progenitors	GAMT
ECHS1	0	0.309261	0.946	0.874	0	Astrocyte progenitors	ECHS1
ITGB8	0	0.309212	0.535	0.272	0	Astrocyte progenitors	ITGB8
XPR1	0	0.309167	0.536	0.299	0	Astrocyte progenitors	XPR1
TCEA1	0	0.309048	0.954	0.898	0	Astrocyte progenitors	TCEA1
MBOAT2	0	0.308671	0.58	0.338	0	Astrocyte progenitors	MBOAT2
COX6C	0	0.308459	0.999	0.994	0	Astrocyte progenitors	COX6C
LRRC17	0	0.308445	0.454	0.185	0	Astrocyte progenitors	LRRC17
HMGN3	0	0.308108	0.992	0.969	0	Astrocyte progenitors	HMGN3
SOBP	0	0.307981	0.519	0.257	0	Astrocyte progenitors	SOBP
TSPAN3	0	0.307764	0.934	0.864	0	Astrocyte progenitors	TSPAN3
CSTF3	0	0.307304	0.679	0.462	0	Astrocyte progenitors	CSTF3
ACAA2	0	0.307296	0.904	0.786	0	Astrocyte progenitors	ACAA2
ANAPC16	0	0.306637	0.954	0.902	0	Astrocyte progenitors	ANAPC16
HIKESHI	0	0.306224	0.879	0.768	0	Astrocyte progenitors	HIKESHI
GNG10	0	0.306109	0.966	0.911	0	Astrocyte progenitors	GNG10
POLR2I	0	0.305789	0.959	0.903	0	Astrocyte progenitors	POLR2I
BAG2	0	0.305718	0.526	0.256	0	Astrocyte progenitors	BAG2
LITAF	0	0.305458	0.68	0.447	0	Astrocyte progenitors	LITAF
SRSF9	0	0.305077	0.996	0.98	0	Astrocyte progenitors	SRSF9
ALDH7A1	0	0.304967	0.795	0.611	0	Astrocyte progenitors	ALDH7A1
NAP1L4	0	0.304764	0.961	0.908	0	Astrocyte progenitors	NAP1L4
TMA7	0	0.304156	0.999	0.996	0	Astrocyte progenitors	TMA7
CALY	0	0.304015	0.382	0.096	0	Astrocyte progenitors	CALY
CTNND2	0	0.303635	0.411	0.105	0	Astrocyte progenitors	CTNND2
C9orf16	0	0.302011	0.988	0.969	0	Astrocyte progenitors	C9orf16
TRIM9	0	0.30197	0.69	0.407	0	Astrocyte progenitors	TRIM9
FAM49B	0	0.301809	0.724	0.54	0	Astrocyte progenitors	FAM49B
GLO1	0	0.301514	0.935	0.836	0	Astrocyte progenitors	GLO1
JAM2	0	0.301042	0.475	0.18	0	Astrocyte progenitors	JAM2
ADGRL3	0	0.300756	0.392	0.108	0	Astrocyte progenitors	ADGRL3
PNKD	0	0.300716	0.947	0.872	0	Astrocyte progenitors	PNKD
ZNRF3	0	0.300634	0.452	0.178	0	Astrocyte progenitors	ZNRF3
APEX1	0	0.30044	0.975	0.94	0	Astrocyte progenitors	APEX1
EFR3B	0	0.299767	0.449	0.152	0	Astrocyte progenitors	EFR3B
SOX5	0	0.299638	0.409	0.128	0	Astrocyte progenitors	SOX5
GTF2A2	0	0.299562	0.969	0.916	0	Astrocyte progenitors	GTF2A2
MRPL51	0	0.299332	0.996	0.977	0	Astrocyte progenitors	MRPL51
QPRT	0	0.299188	0.396	0.137	0	Astrocyte progenitors	QPRT
OSBPL6	0	0.297831	0.625	0.365	0	Astrocyte progenitors	OSBPL6
ATP5ME	0	0.297627	0.997	0.991	0	Astrocyte progenitors	ATP5ME
PRDX3	0	0.297557	0.925	0.831	0	Astrocyte progenitors	PRDX3
ERP29	0	0.297411	0.977	0.935	0	Astrocyte progenitors	ERP29
GABBR1	0	0.297334	0.48	0.23	0	Astrocyte progenitors	GABBR1
CTXND1	0	0.294953	0.313	0.069	0	Astrocyte progenitors	CTXND1
LAMTOR5	0	0.294779	0.991	0.977	0	Astrocyte progenitors	LAMTOR5
SEPTIN2	0	0.294396	0.988	0.955	0	Astrocyte progenitors	SEPTIN2
CCT2	0	0.29386	0.968	0.908	0	Astrocyte progenitors	CCT2
COX16	0	0.293279	0.961	0.917	0	Astrocyte progenitors	COX16
KIF1A	0	0.292512	0.464	0.175	0	Astrocyte progenitors	KIF1A
COX6B1	0	0.292388	0.997	0.99	0	Astrocyte progenitors	COX6B1
SLC9A3R1	0	0.292227	0.572	0.33	0	Astrocyte progenitors	SLC9A3R1
COL14A1	0	0.292174	0.329	0.089	0	Astrocyte progenitors	COL14A1
ATP5F1C	0	0.292072	0.988	0.963	0	Astrocyte progenitors	ATP5F1C
BPHL	0	0.290573	0.571	0.326	0	Astrocyte progenitors	BPHL
HCN1	0	0.290217	0.344	0.064	0	Astrocyte progenitors	HCN1
PPIA	0	0.290123	1	0.998	0	Astrocyte progenitors	PPIA
FGFRL1	0	0.289678	0.523	0.273	0	Astrocyte progenitors	FGFRL1
TMCO1	0	0.288734	0.952	0.898	0	Astrocyte progenitors	TMCO1
DYNLRB1	0	0.287734	0.971	0.94	0	Astrocyte progenitors	DYNLRB1
PHGDH	0	0.287714	0.57	0.296	0	Astrocyte progenitors	PHGDH
CD63	0	0.287113	1	0.997	0	Astrocyte progenitors	CD63
PRDM1	0	0.287073	0.376	0.124	0	Astrocyte progenitors	PRDM1
ITGA7	0	0.286351	0.548	0.275	0	Astrocyte progenitors	ITGA7
UCP2	0	0.28617	0.464	0.171	0	Astrocyte progenitors	UCP2
KCNF1	0	0.285235	0.357	0.106	0	Astrocyte progenitors	KCNF1
C19orf53	0	0.285038	0.988	0.965	0	Astrocyte progenitors	C19orf53
GRIN2B	0	0.284576	0.353	0.091	0	Astrocyte progenitors	GRIN2B
HSBP1	0	0.283942	0.992	0.97	0	Astrocyte progenitors	HSBP1
WDR41	0	0.283691	0.654	0.443	0	Astrocyte progenitors	WDR41
TGFB2	0	0.283278	0.322	0.103	0	Astrocyte progenitors	TGFB2
TRAPPC5	0	0.282841	0.994	0.974	0	Astrocyte progenitors	TRAPPC5
BEX3	0	0.282511	0.999	0.996	0	Astrocyte progenitors	BEX3
C6orf226	0	0.282374	0.608	0.404	0	Astrocyte progenitors	C6orf226
PSMB1	0	0.282142	0.997	0.988	0	Astrocyte progenitors	PSMB1
SUMO1	0	0.282006	0.979	0.946	0	Astrocyte progenitors	SUMO1
STK33	0	0.281883	0.496	0.224	0	Astrocyte progenitors	STK33
TMSB4X	0	0.28008	1	1	0	Astrocyte progenitors	TMSB4X
ABAT	0	0.279989	0.408	0.156	0	Astrocyte progenitors	ABAT
GABRA5	0	0.279751	0.387	0.111	0	Astrocyte progenitors	GABRA5
MAP6	0	0.277543	0.425	0.154	0	Astrocyte progenitors	MAP6
HS3ST3A1	0	0.276169	0.423	0.148	0	Astrocyte progenitors	HS3ST3A1
SLC39A6	0	0.275769	0.648	0.408	0	Astrocyte progenitors	SLC39A6
TAGLN3	0	0.272685	0.381	0.13	0	Astrocyte progenitors	TAGLN3
SHB	0	0.271172	0.496	0.284	0	Astrocyte progenitors	SHB
GPC4	0	0.270937	0.473	0.224	0	Astrocyte progenitors	GPC4
HAGHL	0	0.270109	0.514	0.261	0	Astrocyte progenitors	HAGHL
AL391069.2	0	0.2699	0.413	0.163	0	Astrocyte progenitors	AL391069.2
PCSK5	0	0.269883	0.402	0.138	0	Astrocyte progenitors	PCSK5
SSX2IP	0	0.269615	0.562	0.311	0	Astrocyte progenitors	SSX2IP
ZFHX4	0	0.269121	0.633	0.388	0	Astrocyte progenitors	ZFHX4
CXADR	0	0.268483	0.501	0.284	0	Astrocyte progenitors	CXADR
CRB2	0	0.267497	0.344	0.065	0	Astrocyte progenitors	CRB2
LRRC4B	0	0.264461	0.413	0.139	0	Astrocyte progenitors	LRRC4B
PRPS1	0	0.26383	0.471	0.266	0	Astrocyte progenitors	PRPS1
NMU	0	0.262483	0.275	0.1	0	Astrocyte progenitors	NMU
SLC16A2	0	0.261556	0.436	0.193	0	Astrocyte progenitors	SLC16A2
SRD5A1	0	0.26148	0.461	0.225	0	Astrocyte progenitors	SRD5A1
PIK3R2	0	0.260394	0.541	0.314	0	Astrocyte progenitors	PIK3R2
BAALC-AS2	0	0.260106	0.262	0.063	0	Astrocyte progenitors	BAALC-AS2
EID1	0	0.257885	0.998	0.994	0	Astrocyte progenitors	EID1
JAKMIP2	0	0.255336	0.612	0.356	0	Astrocyte progenitors	JAKMIP2
ERBB4	0	0.255265	0.337	0.075	0	Astrocyte progenitors	ERBB4
TBCA	0	0.251466	0.996	0.988	0	Astrocyte progenitors	TBCA
SMARCD3	0	0.251456	0.486	0.232	0	Astrocyte progenitors	SMARCD3
CIB2	0	0.251351	0.522	0.287	0	Astrocyte progenitors	CIB2
HSD11B1L	0	0.250426	0.52	0.307	0	Astrocyte progenitors	HSD11B1L
MRPL20	1.33849e-307	0.289214	0.978	0.947	3.46335e-303	Astrocyte progenitors	MRPL20
SVBP	5.73751e-307	0.30388	0.806	0.652	1.48458e-302	Astrocyte progenitors	SVBP
ERG28	6.96014e-305	0.320959	0.74	0.587	1.80094e-300	Astrocyte progenitors	ERG28
UBC	1.65118e-304	0.301858	0.998	0.996	4.27244e-300	Astrocyte progenitors	UBC
CCDC28B	7.89296e-304	0.283222	0.689	0.504	2.0423e-299	Astrocyte progenitors	CCDC28B
FERMT2	1.17086e-303	0.341323	0.808	0.67	3.0296e-299	Astrocyte progenitors	FERMT2
PRMT1	2.38713e-303	0.30561	0.973	0.93	6.1767e-299	Astrocyte progenitors	PRMT1
ITGB1BP1	4.53093e-303	0.30803	0.908	0.78	1.17238e-298	Astrocyte progenitors	ITGB1BP1
NDUFA6	5.75535e-303	0.291869	0.934	0.845	1.4892e-298	Astrocyte progenitors	NDUFA6
PTPRA	9.61999e-303	0.327507	0.89	0.799	2.48917e-298	Astrocyte progenitors	PTPRA
SRSF3	1.44656e-301	0.332399	0.981	0.926	3.74298e-297	Astrocyte progenitors	SRSF3
PEX10	1.50783e-301	0.261575	0.592	0.399	3.90152e-297	Astrocyte progenitors	PEX10
FIBP	3.02595e-301	0.291927	0.955	0.896	7.82964e-297	Astrocyte progenitors	FIBP
HNRNPR	3.22071e-301	0.343655	0.971	0.918	8.3336e-297	Astrocyte progenitors	HNRNPR
A1BG	3.955e-301	0.282052	0.718	0.498	1.02336e-296	Astrocyte progenitors	A1BG
NME4	7.75322e-301	0.305518	0.955	0.88	2.00614e-296	Astrocyte progenitors	NME4
HSDL2	2.23807e-300	0.282646	0.72	0.535	5.79102e-296	Astrocyte progenitors	HSDL2
TNRC6B	3.3027e-300	0.335635	0.889	0.792	8.54575e-296	Astrocyte progenitors	TNRC6B
ILK	2.43813e-299	0.308095	0.826	0.697	6.30867e-295	Astrocyte progenitors	ILK
RO60	4.5321e-299	0.301216	0.841	0.729	1.17268e-294	Astrocyte progenitors	RO60
GUK1	1.36396e-298	0.253953	0.998	0.989	3.52925e-294	Astrocyte progenitors	GUK1
TMEM256	5.41007e-298	0.305663	0.886	0.785	1.39986e-293	Astrocyte progenitors	TMEM256
PIN1	2.28001e-296	0.273391	0.97	0.915	5.89952e-292	Astrocyte progenitors	PIN1
RPL26L1	9.79472e-296	0.288392	0.933	0.857	2.53438e-291	Astrocyte progenitors	RPL26L1
SLC25A5	1.13927e-294	0.29349	0.993	0.968	2.94786e-290	Astrocyte progenitors	SLC25A5
GPX4	1.4274e-294	0.268273	0.999	0.993	3.69341e-290	Astrocyte progenitors	GPX4
POLR2F	1.62102e-294	0.280496	0.952	0.9	4.19439e-290	Astrocyte progenitors	POLR2F
HIGD2A	1.36279e-293	0.281095	0.972	0.944	3.52623e-289	Astrocyte progenitors	HIGD2A
EFTUD2	4.66933e-293	0.312458	0.675	0.512	1.20819e-288	Astrocyte progenitors	EFTUD2
CBX3	4.69859e-293	0.316161	0.977	0.912	1.21576e-288	Astrocyte progenitors	CBX3
EHD4	2.98375e-292	0.323735	0.735	0.488	7.72046e-288	Astrocyte progenitors	EHD4
NIPSNAP1	3.07691e-292	0.264623	0.599	0.41	7.96151e-288	Astrocyte progenitors	NIPSNAP1
RHEB	1.82931e-291	0.265002	0.952	0.844	4.73333e-287	Astrocyte progenitors	RHEB
GDI1	8.77354e-291	0.284396	0.77	0.599	2.27015e-286	Astrocyte progenitors	GDI1
DNPH1	1.93984e-289	0.310895	0.826	0.695	5.01934e-285	Astrocyte progenitors	DNPH1
MT-ND6	1.27675e-288	0.412833	0.867	0.759	3.3036e-284	Astrocyte progenitors	MT-ND6
MAZ	3.5806e-288	0.311736	0.86	0.697	9.2648e-284	Astrocyte progenitors	MAZ
PRKDC	1.681e-287	0.294329	0.963	0.899	4.34959e-283	Astrocyte progenitors	PRKDC
HMGN1	2.39086e-287	0.282198	0.995	0.983	6.18634e-283	Astrocyte progenitors	HMGN1
CPNE3	1.03748e-286	0.291391	0.886	0.797	2.68448e-282	Astrocyte progenitors	CPNE3
MORN2	1.37376e-286	0.291477	0.714	0.555	3.55461e-282	Astrocyte progenitors	MORN2
VBP1	1.5805e-286	0.282201	0.879	0.749	4.08954e-282	Astrocyte progenitors	VBP1
WASHC3	1.87978e-286	0.280471	0.712	0.544	4.86394e-282	Astrocyte progenitors	WASHC3
PSMA7	3.11634e-286	0.25279	0.999	0.99	8.06352e-282	Astrocyte progenitors	PSMA7
WDR54	4.11289e-285	0.276972	0.701	0.512	1.06421e-280	Astrocyte progenitors	WDR54
IDH1	8.62592e-285	0.282924	0.645	0.462	2.23196e-280	Astrocyte progenitors	IDH1
MACF1	2.24234e-284	0.358062	0.974	0.927	5.80206e-280	Astrocyte progenitors	MACF1
PGAM1	2.30916e-284	0.283666	0.906	0.81	5.97494e-280	Astrocyte progenitors	PGAM1
CYCS	1.50806e-280	0.269656	0.917	0.793	3.90211e-276	Astrocyte progenitors	CYCS
SAT2	2.71369e-280	0.299379	0.904	0.825	7.02168e-276	Astrocyte progenitors	SAT2
FUCA2	7.96555e-280	0.289599	0.668	0.494	2.06109e-275	Astrocyte progenitors	FUCA2
CASC4	8.89246e-278	0.301914	0.732	0.581	2.30093e-273	Astrocyte progenitors	CASC4
KNOP1	9.04208e-278	0.306429	0.736	0.572	2.33964e-273	Astrocyte progenitors	KNOP1
MRPS34	3.49302e-277	0.279424	0.952	0.895	9.03819e-273	Astrocyte progenitors	MRPS34
CFAP97	1.04559e-275	0.294258	0.815	0.686	2.70546e-271	Astrocyte progenitors	CFAP97
BLOC1S1	8.03043e-275	0.274984	0.985	0.955	2.07787e-270	Astrocyte progenitors	BLOC1S1
CDK4	9.29943e-275	0.277997	0.887	0.768	2.40623e-270	Astrocyte progenitors	CDK4
KAT7	2.61006e-274	0.293466	0.609	0.434	6.75352e-270	Astrocyte progenitors	KAT7
GGH	3.71497e-274	0.278992	0.705	0.476	9.61247e-270	Astrocyte progenitors	GGH
AAMDC	1.09847e-273	0.301592	0.876	0.775	2.8423e-269	Astrocyte progenitors	AAMDC
MSH6	1.35982e-273	0.332466	0.628	0.453	3.51853e-269	Astrocyte progenitors	MSH6
RTN3	2.37152e-273	0.279052	0.939	0.88	6.13632e-269	Astrocyte progenitors	RTN3
CBX1	1.47609e-272	0.30816	0.89	0.771	3.81938e-268	Astrocyte progenitors	CBX1
ATP5PD	1.73561e-271	0.261446	0.985	0.955	4.49088e-267	Astrocyte progenitors	ATP5PD
SNRNP25	4.16676e-271	0.279467	0.857	0.692	1.07815e-266	Astrocyte progenitors	SNRNP25
SNX7	2.08384e-270	0.278333	0.753	0.605	5.39195e-266	Astrocyte progenitors	SNX7
EPS8	3.23384e-270	0.308253	0.763	0.574	8.36756e-266	Astrocyte progenitors	EPS8
NDUFB5	3.94976e-269	0.274827	0.94	0.894	1.022e-264	Astrocyte progenitors	NDUFB5
TCEA2	1.22023e-268	0.27588	0.869	0.753	3.15735e-264	Astrocyte progenitors	TCEA2
ATMIN	1.8302e-268	0.279214	0.625	0.454	4.73565e-264	Astrocyte progenitors	ATMIN
HLTF	2.53498e-268	0.289676	0.764	0.598	6.55926e-264	Astrocyte progenitors	HLTF
CCT7	2.39839e-267	0.277095	0.952	0.894	6.20584e-263	Astrocyte progenitors	CCT7
ITGB5	1.95181e-265	0.275618	0.528	0.352	5.05031e-261	Astrocyte progenitors	ITGB5
NDUFA3	4.69921e-265	0.268047	0.959	0.92	1.21592e-260	Astrocyte progenitors	NDUFA3
HSD17B10	1.53764e-264	0.293224	0.787	0.652	3.97863e-260	Astrocyte progenitors	HSD17B10
OSBPL1A	5.6201e-264	0.274172	0.629	0.452	1.4542e-259	Astrocyte progenitors	OSBPL1A
SSBP2	6.22791e-264	0.268547	0.774	0.577	1.61147e-259	Astrocyte progenitors	SSBP2
AGPAT5	2.53596e-263	0.294195	0.788	0.62	6.5618e-259	Astrocyte progenitors	AGPAT5
PDHB	5.52046e-261	0.278395	0.836	0.735	1.42842e-256	Astrocyte progenitors	PDHB
MYEF2	1.61419e-260	0.272989	0.76	0.594	4.1767e-256	Astrocyte progenitors	MYEF2
LONRF21	1.94867e-260	0.264926	0.715	0.462	5.04217e-256	Astrocyte progenitors	LONRF2
TMEM14B	1.08258e-259	0.28795	0.94	0.878	2.80118e-255	Astrocyte progenitors	TMEM14B
FADS2	1.10155e-256	0.267291	0.694	0.518	2.85026e-252	Astrocyte progenitors	FADS2
NIPSNAP2	1.52658e-256	0.272281	0.813	0.698	3.95003e-252	Astrocyte progenitors	NIPSNAP2
ID1	1.76436e-256	0.298174	0.894	0.723	4.56528e-252	Astrocyte progenitors	ID1
SSR3	3.55234e-256	0.275063	0.965	0.871	9.19167e-252	Astrocyte progenitors	SSR3
HMGN2	8.91973e-255	0.379312	0.994	0.968	2.30798e-250	Astrocyte progenitors	HMGN2
ATP6V1D	3.32695e-254	0.265171	0.887	0.799	8.60848e-250	Astrocyte progenitors	ATP6V1D
CUEDC2	2.07173e-253	0.262693	0.923	0.852	5.3606e-249	Astrocyte progenitors	CUEDC2
TADA3	2.64201e-253	0.264752	0.813	0.663	6.8362e-249	Astrocyte progenitors	TADA3
C20orf27	4.77681e-253	0.253932	0.628	0.462	1.236e-248	Astrocyte progenitors	C20orf27
DYNC1I2	3.14169e-252	0.27826	0.965	0.912	8.12913e-248	Astrocyte progenitors	DYNC1I2
G6PC3	4.81924e-252	0.256906	0.709	0.561	1.24698e-247	Astrocyte progenitors	G6PC3
PLTP	5.46363e-251	0.263481	0.502	0.323	1.41371e-246	Astrocyte progenitors	PLTP
RBBP7	7.27485e-251	0.277695	0.872	0.751	1.88237e-246	Astrocyte progenitors	RBBP7
DCAF13	1.90746e-250	0.272417	0.744	0.602	4.93556e-246	Astrocyte progenitors	DCAF13
HNRNPK	1.74595e-248	0.260483	0.993	0.977	4.51766e-244	Astrocyte progenitors	HNRNPK
NLGN4X1	2.89691e-247	0.26826	0.897	0.612	7.49576e-243	Astrocyte progenitors	NLGN4X
DDAH2	3.96075e-247	0.281524	0.859	0.713	1.02485e-242	Astrocyte progenitors	DDAH2
MIEN1	5.12965e-247	0.27634	0.859	0.773	1.3273e-242	Astrocyte progenitors	MIEN1
NPC2	9.95798e-247	0.297849	0.98	0.93	2.57663e-242	Astrocyte progenitors	NPC2
EFNB2	1.1659e-245	0.344637	0.825	0.7	3.01676e-241	Astrocyte progenitors	EFNB2
STRAP	4.06491e-245	0.257794	0.948	0.893	1.05179e-240	Astrocyte progenitors	STRAP
THYN1	1.18646e-244	0.267308	0.756	0.622	3.06997e-240	Astrocyte progenitors	THYN1
NDUFB3	1.71595e-244	0.262869	0.959	0.908	4.44002e-240	Astrocyte progenitors	NDUFB3
PDCD5	9.15837e-244	0.254931	0.978	0.938	2.36973e-239	Astrocyte progenitors	PDCD5
ATRX	1.52171e-242	0.307822	0.956	0.916	3.93742e-238	Astrocyte progenitors	ATRX
TXNDC17	5.68819e-242	0.25357	0.976	0.924	1.47182e-237	Astrocyte progenitors	TXNDC17
MRPL43	6.43663e-241	0.263889	0.919	0.852	1.66548e-236	Astrocyte progenitors	MRPL43
MAP3K13	2.00454e-240	0.267978	0.765	0.619	5.18674e-236	Astrocyte progenitors	MAP3K13
DPCD	2.73318e-240	0.252212	0.619	0.457	7.0721e-236	Astrocyte progenitors	DPCD
AIG1	3.10953e-239	0.256004	0.775	0.643	8.04592e-235	Astrocyte progenitors	AIG1
TXNL4A	5.77927e-239	0.252867	0.953	0.898	1.49539e-234	Astrocyte progenitors	TXNL4A
DCUN1D5	2.82603e-236	0.263354	0.766	0.631	7.31235e-232	Astrocyte progenitors	DCUN1D5
WBP1	3.30637e-236	0.250457	0.673	0.52	8.55523e-232	Astrocyte progenitors	WBP1
FAM171B	3.0153e-235	0.252537	0.401	0.23	7.80209e-231	Astrocyte progenitors	FAM171B
BAD	4.67464e-235	0.264597	0.883	0.8	1.20956e-230	Astrocyte progenitors	BAD
SCRN1	1.79998e-234	0.275958	0.818	0.712	4.65744e-230	Astrocyte progenitors	SCRN1
SNRPB2	3.27397e-234	0.268609	0.933	0.871	8.47139e-230	Astrocyte progenitors	SNRPB2
SLC25A4	4.53557e-234	0.254198	0.765	0.622	1.17358e-229	Astrocyte progenitors	SLC25A4
PIK3R3	2.3892e-233	0.274474	0.496	0.319	6.18204e-229	Astrocyte progenitors	PIK3R3
HNRNPDL	1.63236e-232	0.269545	0.983	0.944	4.22372e-228	Astrocyte progenitors	HNRNPDL
SLC25A1	4.82125e-232	0.252466	0.722	0.574	1.2475e-227	Astrocyte progenitors	SLC25A1
PTOV1	5.09295e-230	0.259842	0.822	0.707	1.3178e-225	Astrocyte progenitors	PTOV1
SMC5	3.65264e-229	0.263869	0.716	0.557	9.4512e-225	Astrocyte progenitors	SMC5
RAB5A	4.06547e-229	0.260578	0.728	0.599	1.05194e-224	Astrocyte progenitors	RAB5A
SIPA1L1	1.9449e-228	0.26256	0.671	0.501	5.03244e-224	Astrocyte progenitors	SIPA1L1
SARNP	2.16455e-228	0.260163	0.938	0.867	5.60076e-224	Astrocyte progenitors	SARNP
SYAP1	3.00298e-228	0.263762	0.843	0.744	7.77022e-224	Astrocyte progenitors	SYAP1
HNRNPA3	3.8237e-226	0.309878	0.978	0.927	9.89384e-222	Astrocyte progenitors	HNRNPA3
KRTCAP2	7.02788e-225	0.259396	0.981	0.929	1.81846e-220	Astrocyte progenitors	KRTCAP2
PPM1G	3.49512e-222	0.252057	0.965	0.91	9.04364e-218	Astrocyte progenitors	PPM1G
ZSCAN16-AS1	6.77132e-221	0.256911	0.804	0.67	1.75208e-216	Astrocyte progenitors	ZSCAN16-AS1
SGCB	7.63933e-221	0.253677	0.833	0.724	1.97668e-216	Astrocyte progenitors	SGCB
DBN1	1.36015e-218	0.266799	0.846	0.716	3.51939e-214	Astrocyte progenitors	DBN1
MALSU1	3.27528e-217	0.252584	0.821	0.707	8.4748e-213	Astrocyte progenitors	MALSU1
RBPJ	2.83281e-216	0.31939	0.753	0.634	7.3299e-212	Astrocyte progenitors	RBPJ
DUSP6	2.10184e-215	0.330079	0.832	0.679	5.43852e-211	Astrocyte progenitors	DUSP6
UQCRC1	2.24544e-214	0.253679	0.801	0.674	5.81007e-210	Astrocyte progenitors	UQCRC1
REEP5	3.25625e-214	0.259192	0.91	0.827	8.42554e-210	Astrocyte progenitors	REEP5
ID3	8.35392e-214	0.475333	0.983	0.942	2.16158e-209	Astrocyte progenitors	ID3
METTL9	1.22105e-212	0.253954	0.92	0.828	3.15947e-208	Astrocyte progenitors	METTL9
FAM3C	5.91233e-212	0.257707	0.833	0.728	1.52981e-207	Astrocyte progenitors	FAM3C
AHSA1	2.12997e-211	0.250047	0.761	0.638	5.51129e-207	Astrocyte progenitors	AHSA1
LHFPL6	1.24643e-210	0.274066	0.793	0.683	3.22515e-206	Astrocyte progenitors	LHFPL6
HNRNPD	6.93477e-208	0.257221	0.967	0.909	1.79437e-203	Astrocyte progenitors	HNRNPD
SPRY1	1.13286e-205	0.300435	0.74	0.6	2.93128e-201	Astrocyte progenitors	SPRY1
CPNE2	8.69467e-204	0.25212	0.73	0.595	2.24975e-199	Astrocyte progenitors	CPNE2
MXD4	8.34136e-202	0.293335	0.84	0.737	2.15833e-197	Astrocyte progenitors	MXD4
RBM25	1.41704e-201	0.260722	0.9	0.82	3.6666e-197	Astrocyte progenitors	RBM25
OSBPL8	3.10912e-200	0.26469	0.86	0.779	8.04485e-196	Astrocyte progenitors	OSBPL8
POLE4	3.04756e-198	0.255942	0.808	0.689	7.88556e-194	Astrocyte progenitors	POLE4
MRPL12	1.81353e-197	0.251233	0.81	0.698	4.6925e-193	Astrocyte progenitors	MRPL12
SRSF7	1.74858e-186	0.310424	0.931	0.871	4.52444e-182	Astrocyte progenitors	SRSF7
NAV1	1.22999e-181	0.275112	0.747	0.638	3.18259e-177	Astrocyte progenitors	NAV1
ATP2B1	3.48781e-174	0.254215	0.817	0.735	9.0247e-170	Astrocyte progenitors	ATP2B1
TLE4	2.68503e-168	0.257278	0.54	0.406	6.94751e-164	Astrocyte progenitors	TLE4
RALGAPA2	2.38033e-162	0.299024	0.573	0.435	6.1591e-158	Astrocyte progenitors	RALGAPA2
MCM3	3.46581e-145	0.273277	0.526	0.398	8.96777e-141	Astrocyte progenitors	MCM3
DST	4.63485e-133	0.266294	0.96	0.95	1.19927e-128	Astrocyte progenitors	DST
TPM2	9.8115e-121	0.332568	0.716	0.66	2.53872e-116	Astrocyte progenitors	TPM2
RTL8A	3.8994e-78	0.261096	0.607	0.571	1.00897e-73	Astrocyte progenitors	RTL8A
VWF	0	4.34336	0.998	0.039	0	Endothelial cells	VWF
FABP5	0	3.82977	0.998	0.184	0	Endothelial cells	FABP5
NEAT1	0	3.73879	0.987	0.146	0	Endothelial cells	NEAT1
MMRN1	0	3.57983	0.996	0.036	0	Endothelial cells	MMRN1
CCN2	0	3.5733	0.99	0.379	0	Endothelial cells	CCN2
THBS1	0	3.5476	0.998	0.222	0	Endothelial cells	THBS1
FABP4	0	3.47215	0.974	0.027	0	Endothelial cells	FABP4
CLEC14A	0	3.27886	0.996	0.036	0	Endothelial cells	CLEC14A
PECAM1	0	3.20929	0.999	0.037	0	Endothelial cells	PECAM1
FN1	0	3.2011	0.996	0.219	0	Endothelial cells	FN1
EFEMP1	0	3.16527	0.987	0.212	0	Endothelial cells	EFEMP1
HSPG2	0	3.06478	0.997	0.17	0	Endothelial cells	HSPG2
POSTN	0	3.00545	0.887	0.054	0	Endothelial cells	POSTN
CLDN5	0	2.96959	0.994	0.046	0	Endothelial cells	CLDN5
TFPI	0	2.86021	0.997	0.335	0	Endothelial cells	TFPI
IGFBP4	0	2.83074	0.996	0.093	0	Endothelial cells	IGFBP4
CAVIN2	0	2.79141	0.994	0.051	0	Endothelial cells	CAVIN2
CAV1	0	2.78279	0.998	0.545	0	Endothelial cells	CAV1
MGP	0	2.74153	0.985	0.098	0	Endothelial cells	MGP
RPS4Y1	0	2.72236	0.995	0.037	0	Endothelial cells	RPS4Y1
GNG11	0	2.69871	0.999	0.955	0	Endothelial cells	GNG11
CCL14	0	2.6958	0.964	0.022	0	Endothelial cells	CCL14
SOX18	0	2.58163	0.991	0.041	0	Endothelial cells	SOX18
TM4SF1	0	2.50504	0.995	0.038	0	Endothelial cells	TM4SF1
ALDH1A1	0	2.33851	0.969	0.134	0	Endothelial cells	ALDH1A1
EGFL7	0	2.32741	0.996	0.088	0	Endothelial cells	EGFL7
ICAM2	0	2.28413	0.995	0.036	0	Endothelial cells	ICAM2
PXDN	0	2.24544	0.988	0.166	0	Endothelial cells	PXDN
CD93	0	2.22343	0.989	0.034	0	Endothelial cells	CD93
IER3	0	2.21396	0.972	0.277	0	Endothelial cells	IER3
TGM2	0	2.20352	0.983	0.045	0	Endothelial cells	TGM2
BGN	0	2.20256	0.965	0.095	0	Endothelial cells	BGN
IFITM2	0	2.16854	0.994	0.278	0	Endothelial cells	IFITM2
GIMAP4	0	2.14241	0.987	0.034	0	Endothelial cells	GIMAP4
TGFBR2	0	2.13754	0.993	0.256	0	Endothelial cells	TGFBR2
VAMP5	0	2.12126	0.995	0.621	0	Endothelial cells	VAMP5
CDH5	0	2.11968	0.992	0.036	0	Endothelial cells	CDH5
MMP1	0	2.11846	0.958	0.036	0	Endothelial cells	MMP1
ANGPT2	0	2.11662	0.943	0.129	0	Endothelial cells	ANGPT2
COL4A1	0	2.09097	0.993	0.529	0	Endothelial cells	COL4A1
HLA-E	0	2.0688	0.996	0.528	0	Endothelial cells	HLA-E
MTUS1	0	2.05503	0.991	0.07	0	Endothelial cells	MTUS1
RGCC	0	2.02793	0.917	0.037	0	Endothelial cells	RGCC
ENG	0	2.02536	0.989	0.058	0	Endothelial cells	ENG
KCTD12	0	2.02518	0.979	0.331	0	Endothelial cells	KCTD12
SRGN	0	2.0124	0.985	0.036	0	Endothelial cells	SRGN
CD34	0	2.00034	0.912	0.023	0	Endothelial cells	CD34
ECSCR	0	1.96428	0.992	0.075	0	Endothelial cells	ECSCR
MYL12A	0	1.94814	0.997	0.869	0	Endothelial cells	MYL12A
DEPP1	0	1.94659	0.82	0.021	0	Endothelial cells	DEPP1
NR2F2	0	1.94254	0.98	0.167	0	Endothelial cells	NR2F2
EDN1	0	1.94214	0.874	0.143	0	Endothelial cells	EDN1
PHACTR2	0	1.93166	0.987	0.191	0	Endothelial cells	PHACTR2
LXN	0	1.92474	0.972	0.042	0	Endothelial cells	LXN
MCAM	0	1.88606	0.983	0.279	0	Endothelial cells	MCAM
TIE1	0	1.85862	0.986	0.038	0	Endothelial cells	TIE1
RNASE1	0	1.84085	0.96	0.032	0	Endothelial cells	RNASE1
FKBP1A	0	1.82578	0.996	0.85	0	Endothelial cells	FKBP1A
TXNDC5	0	1.81319	0.99	0.544	0	Endothelial cells	TXNDC5
ADGRL4	0	1.80063	0.982	0.036	0	Endothelial cells	ADGRL4
PALMD	0	1.79026	0.971	0.051	0	Endothelial cells	PALMD
COL18A1	0	1.78194	0.993	0.499	0	Endothelial cells	COL18A1
EPAS1	0	1.781	0.98	0.049	0	Endothelial cells	EPAS1
ESAM	0	1.77677	0.989	0.04	0	Endothelial cells	ESAM
PRXL2A	0	1.74034	0.997	0.847	0	Endothelial cells	PRXL2A
GASK1B	0	1.70055	0.972	0.07	0	Endothelial cells	GASK1B
IL32	0	1.68907	0.901	0.045	0	Endothelial cells	IL32
ECE1	0	1.65681	0.983	0.255	0	Endothelial cells	ECE1
FLNB	0	1.63666	0.987	0.201	0	Endothelial cells	FLNB
TCF4	0	1.62606	0.997	0.878	0	Endothelial cells	TCF4
BMP4	0	1.61872	0.868	0.036	0	Endothelial cells	BMP4
NNMT	0	1.59477	0.952	0.057	0	Endothelial cells	NNMT
CAVIN1	0	1.58679	0.995	0.704	0	Endothelial cells	CAVIN1
COL4A2	0	1.58236	0.99	0.618	0	Endothelial cells	COL4A2
GIMAP7	0	1.58236	0.936	0.027	0	Endothelial cells	GIMAP7
HSPB1	0	1.5698	0.997	0.874	0	Endothelial cells	HSPB1
LAMA4	0	1.5669	0.995	0.47	0	Endothelial cells	LAMA4
BMX	0	1.56094	0.957	0.034	0	Endothelial cells	BMX
CDC42EP5	0	1.55074	0.957	0.055	0	Endothelial cells	CDC42EP5
DIPK2B	0	1.55022	0.975	0.044	0	Endothelial cells	DIPK2B
SEC14L1	0	1.52814	0.994	0.748	0	Endothelial cells	SEC14L1
JUP	0	1.52561	0.973	0.075	0	Endothelial cells	JUP
UTRN	0	1.52556	0.978	0.41	0	Endothelial cells	UTRN
ITGA5	0	1.52292	0.977	0.112	0	Endothelial cells	ITGA5
LIMS1	0	1.49049	0.992	0.707	0	Endothelial cells	LIMS1
ARHGDIB	0	1.4902	0.969	0.046	0	Endothelial cells	ARHGDIB
SH3BP5	0	1.48655	0.973	0.291	0	Endothelial cells	SH3BP5
ROBO4	0	1.47706	0.967	0.038	0	Endothelial cells	ROBO4
BACE2	0	1.4628	0.942	0.368	0	Endothelial cells	BACE2
ARPC1B	0	1.45655	0.993	0.679	0	Endothelial cells	ARPC1B
FILIP1	0	1.45531	0.799	0.024	0	Endothelial cells	FILIP1
PDLIM1	0	1.45196	0.974	0.211	0	Endothelial cells	PDLIM1
FAM43A	0	1.44193	0.974	0.31	0	Endothelial cells	FAM43A
ELK3	0	1.4381	0.981	0.445	0	Endothelial cells	ELK3
TM4SF18	0	1.41185	0.927	0.099	0	Endothelial cells	TM4SF18
MMRN2	0	1.40804	0.959	0.034	0	Endothelial cells	MMRN2
NTN4	0	1.40693	0.886	0.023	0	Endothelial cells	NTN4
EMCN	0	1.40682	0.954	0.024	0	Endothelial cells	EMCN
ARL4A	0	1.40577	0.963	0.393	0	Endothelial cells	ARL4A
WSB1	0	1.39189	0.988	0.756	0	Endothelial cells	WSB1
CTSZ	0	1.38876	0.962	0.036	0	Endothelial cells	CTSZ
CALCRL	0	1.38777	0.958	0.133	0	Endothelial cells	CALCRL
LDB2	0	1.38705	0.93	0.09	0	Endothelial cells	LDB2
RAMP2	0	1.385	0.936	0.128	0	Endothelial cells	RAMP2
CYBA	0	1.38064	0.923	0.033	0	Endothelial cells	CYBA
SPTBN1	0	1.36989	0.994	0.869	0	Endothelial cells	SPTBN1
PGF	0	1.36943	0.802	0.09	0	Endothelial cells	PGF
MGST2	0	1.36361	0.975	0.342	0	Endothelial cells	MGST2
ITGA6	0	1.34275	0.953	0.388	0	Endothelial cells	ITGA6
CRIM1	0	1.34184	0.971	0.463	0	Endothelial cells	CRIM1
CAV2	0	1.33691	0.968	0.267	0	Endothelial cells	CAV2
MYH10	0	1.33208	0.983	0.569	0	Endothelial cells	MYH10
GRN	0	1.33091	0.992	0.758	0	Endothelial cells	GRN
SEMA6B	0	1.33079	0.939	0.036	0	Endothelial cells	SEMA6B
PRCP	0	1.3229	0.976	0.501	0	Endothelial cells	PRCP
LAMB1	0	1.31034	0.978	0.394	0	Endothelial cells	LAMB1
SNHG7	0	1.30118	0.988	0.662	0	Endothelial cells	SNHG7
CTHRC1	0	1.30008	0.868	0.036	0	Endothelial cells	CTHRC1
EXOC6	0	1.2972	0.95	0.211	0	Endothelial cells	EXOC6
CD109	0	1.29265	0.952	0.138	0	Endothelial cells	CD109
DOCK9	0	1.28774	0.909	0.058	0	Endothelial cells	DOCK9
RALB	0	1.28437	0.963	0.252	0	Endothelial cells	RALB
DAB2	0	1.26422	0.939	0.087	0	Endothelial cells	DAB2
PIM3	0	1.2604	0.926	0.247	0	Endothelial cells	PIM3
ARHGAP29	0	1.25968	0.992	0.629	0	Endothelial cells	ARHGAP29
GIMAP1	0	1.25098	0.932	0.027	0	Endothelial cells	GIMAP1
ACVRL1	0	1.24277	0.939	0.033	0	Endothelial cells	ACVRL1
VASH1	0	1.2313	0.852	0.111	0	Endothelial cells	VASH1
PLXND1	0	1.23034	0.946	0.246	0	Endothelial cells	PLXND1
MYH9	0	1.22857	0.991	0.777	0	Endothelial cells	MYH9
KRT18	0	1.22473	0.939	0.039	0	Endothelial cells	KRT18
PALM2-AKAP2	0	1.21572	0.947	0.288	0	Endothelial cells	PALM2-AKAP2
TMEM88	0	1.21344	0.832	0.035	0	Endothelial cells	TMEM88
MYCT1	0	1.21079	0.943	0.031	0	Endothelial cells	MYCT1
DOCK4	0	1.20653	0.93	0.108	0	Endothelial cells	DOCK4
LOX	0	1.20496	0.829	0.159	0	Endothelial cells	LOX
DIPK1B	0	1.20465	0.971	0.423	0	Endothelial cells	DIPK1B
PTMA	0	1.19706	0.998	0.994	0	Endothelial cells	PTMA
PCAT19	0	1.19248	0.93	0.031	0	Endothelial cells	PCAT19
KDR	0	1.17947	0.846	0.132	0	Endothelial cells	KDR
ACE	0	1.1784	0.909	0.018	0	Endothelial cells	ACE
KLF6	0	1.17693	0.967	0.616	0	Endothelial cells	KLF6
UACA	0	1.17471	0.91	0.314	0	Endothelial cells	UACA
AQP1	0	1.16118	0.674	0.184	0	Endothelial cells	AQP1
HLA-C	0	1.14405	0.994	0.86	0	Endothelial cells	HLA-C
PLK2	0	1.1351	0.855	0.072	0	Endothelial cells	PLK2
FXYD5	0	1.1339	0.916	0.036	0	Endothelial cells	FXYD5
TPT1	0	1.13194	1	1	0	Endothelial cells	TPT1
LAP3	0	1.12353	0.973	0.61	0	Endothelial cells	LAP3
ADGRF5	0	1.12254	0.821	0.015	0	Endothelial cells	ADGRF5
ERG	0	1.11208	0.918	0.032	0	Endothelial cells	ERG
ABLIM1	0	1.11022	0.893	0.084	0	Endothelial cells	ABLIM1
SNRK	0	1.10727	0.918	0.15	0	Endothelial cells	SNRK
LAMC1	0	1.10421	0.972	0.507	0	Endothelial cells	LAMC1
FCGRT	0	1.10233	0.992	0.803	0	Endothelial cells	FCGRT
GNAI2	0	1.1022	0.996	0.958	0	Endothelial cells	GNAI2
CCL2	0	1.09647	0.531	0.13	0	Endothelial cells	CCL2
NUAK1	0	1.0962	0.898	0.245	0	Endothelial cells	NUAK1
MBNL1	0	1.0958	0.963	0.545	0	Endothelial cells	MBNL1
SOX4	0	1.09431	0.986	0.787	0	Endothelial cells	SOX4
TMEM255B	0	1.09314	0.926	0.053	0	Endothelial cells	TMEM255B
TFPI2	0	1.08405	0.762	0.226	0	Endothelial cells	TFPI2
FAM241A	0	1.07513	0.91	0.035	0	Endothelial cells	FAM241A
PREX2	0	1.06965	0.868	0.041	0	Endothelial cells	PREX2
ZFP36L2	0	1.05621	0.931	0.501	0	Endothelial cells	ZFP36L2
TSPAN18	0	1.05596	0.873	0.025	0	Endothelial cells	TSPAN18
SLC38A2	0	1.05551	0.966	0.488	0	Endothelial cells	SLC38A2
IL6ST	0	1.04434	0.974	0.667	0	Endothelial cells	IL6ST
HHEX	0	1.03987	0.892	0.044	0	Endothelial cells	HHEX
RHOB	0	1.03885	0.919	0.48	0	Endothelial cells	RHOB
CAVIN3	0	1.03723	0.9	0.213	0	Endothelial cells	CAVIN3
NAMPT	0	1.03719	0.956	0.459	0	Endothelial cells	NAMPT
DUSP23	0	1.03072	0.919	0.316	0	Endothelial cells	DUSP23
S1PR1	0	1.02616	0.9	0.033	0	Endothelial cells	S1PR1
B2M	0	1.02439	0.998	0.998	0	Endothelial cells	B2M
NID1	0	1.0212	0.926	0.28	0	Endothelial cells	NID1
RALA	0	1.02059	0.982	0.695	0	Endothelial cells	RALA
HSPA5	0	1.01728	0.991	0.897	0	Endothelial cells	HSPA5
NPDC1	0	1.01485	0.986	0.721	0	Endothelial cells	NPDC1
CD55	0	1.01431	0.873	0.046	0	Endothelial cells	CD55
PPIC	0	1.01334	0.933	0.232	0	Endothelial cells	PPIC
S100A16	0	1.00419	0.996	0.961	0	Endothelial cells	S100A16
APP	0	1.00205	0.996	0.891	0	Endothelial cells	APP
GMFG	0	1.00193	0.816	0.044	0	Endothelial cells	GMFG
EFNA1	0	0.998774	0.874	0.045	0	Endothelial cells	EFNA1
SNCA	0	0.989567	0.941	0.375	0	Endothelial cells	SNCA
TNPO1	0	0.987221	0.971	0.575	0	Endothelial cells	TNPO1
LEPR	0	0.986968	0.859	0.063	0	Endothelial cells	LEPR
ST6GAL1	0	0.97673	0.862	0.035	0	Endothelial cells	ST6GAL1
NCOA7	0	0.968769	0.911	0.289	0	Endothelial cells	NCOA7
RPS26	0	0.965447	0.995	0.996	0	Endothelial cells	RPS26
FAM107B	0	0.965072	0.934	0.347	0	Endothelial cells	FAM107B
RPL10	0	0.963839	1	1	0	Endothelial cells	RPL10
PTPRB	0	0.963249	0.861	0.024	0	Endothelial cells	PTPRB
DYSF	0	0.961375	0.859	0.03	0	Endothelial cells	DYSF
YBX3	0	0.960072	0.996	0.913	0	Endothelial cells	YBX3
SASH1	0	0.959357	0.93	0.36	0	Endothelial cells	SASH1
GIMAP8	0	0.953142	0.836	0.018	0	Endothelial cells	GIMAP8
SERPINH1	0	0.949765	0.969	0.452	0	Endothelial cells	SERPINH1
PROCR	0	0.949288	0.892	0.087	0	Endothelial cells	PROCR
WWTR1	0	0.945743	0.988	0.834	0	Endothelial cells	WWTR1
TNFSF10	0	0.945721	0.768	0.016	0	Endothelial cells	TNFSF10
PLSCR4	0	0.943364	0.816	0.105	0	Endothelial cells	PLSCR4
HYAL2	0	0.943027	0.977	0.699	0	Endothelial cells	HYAL2
MYO10	0	0.938387	0.959	0.507	0	Endothelial cells	MYO10
FLI1	0	0.937815	0.865	0.028	0	Endothelial cells	FLI1
F2R	0	0.934714	0.973	0.591	0	Endothelial cells	F2R
THSD7A	0	0.933745	0.827	0.039	0	Endothelial cells	THSD7A
H2AFJ	0	0.930942	0.932	0.308	0	Endothelial cells	H2AFJ
SPARC	0	0.928084	0.998	0.986	0	Endothelial cells	SPARC
P4HB	0	0.927595	0.993	0.888	0	Endothelial cells	P4HB
APLN	0	0.92609	0.635	0.057	0	Endothelial cells	APLN
PDGFB	0	0.923914	0.815	0.206	0	Endothelial cells	PDGFB
LOXL2	0	0.922628	0.881	0.1	0	Endothelial cells	LOXL2
FSCN1	0	0.921452	0.98	0.744	0	Endothelial cells	FSCN1
STOM	0	0.918072	0.872	0.087	0	Endothelial cells	STOM
BCAT1	0	0.914914	0.871	0.087	0	Endothelial cells	BCAT1
CARD16	0	0.907242	0.826	0.029	0	Endothelial cells	CARD16
GALNT15	0	0.906921	0.737	0.02	0	Endothelial cells	GALNT15
TACSTD2	0	0.905043	0.755	0.023	0	Endothelial cells	TACSTD2
MAST4	0	0.904539	0.889	0.212	0	Endothelial cells	MAST4
TMEM30A	0	0.903641	0.941	0.537	0	Endothelial cells	TMEM30A
MECOM	0	0.900845	0.835	0.028	0	Endothelial cells	MECOM
RHOJ	0	0.899199	0.942	0.425	0	Endothelial cells	RHOJ
GRB10	0	0.89898	0.882	0.298	0	Endothelial cells	GRB10
TACC1	0	0.898949	0.967	0.605	0	Endothelial cells	TACC1
LRRC32	0	0.898574	0.827	0.021	0	Endothelial cells	LRRC32
BMP6	0	0.894756	0.841	0.065	0	Endothelial cells	BMP6
CCDC85B	0	0.893265	0.996	0.966	0	Endothelial cells	CCDC85B
WASF2	0	0.884692	0.987	0.8	0	Endothelial cells	WASF2
SMAD1	0	0.880953	0.946	0.555	0	Endothelial cells	SMAD1
PRKCH	0	0.879003	0.851	0.028	0	Endothelial cells	PRKCH
SWAP70	0	0.875888	0.922	0.367	0	Endothelial cells	SWAP70
SH3BGRL3	0	0.875298	0.994	0.956	0	Endothelial cells	SH3BGRL3
ANXA21	0	0.873957	0.998	0.678	0	Endothelial cells	ANXA2
PPP1R16B	0	0.868547	0.818	0.015	0	Endothelial cells	PPP1R16B
SERP1	0	0.864517	0.988	0.831	0	Endothelial cells	SERP1
MFNG	0	0.862569	0.855	0.033	0	Endothelial cells	MFNG
FBLIM1	0	0.861726	0.882	0.232	0	Endothelial cells	FBLIM1
HLA-B	0	0.860886	0.967	0.791	0	Endothelial cells	HLA-B
DNAJB4	0	0.859047	0.858	0.191	0	Endothelial cells	DNAJB4
RCN1	0	0.858963	0.979	0.729	0	Endothelial cells	RCN1
BRI3	0	0.858148	0.995	0.981	0	Endothelial cells	BRI3
SNHG8	0	0.857558	0.96	0.467	0	Endothelial cells	SNHG8
MSMP	0	0.856524	0.696	0.041	0	Endothelial cells	MSMP
NRARP	0	0.852032	0.765	0.066	0	Endothelial cells	NRARP
TNFAIP8L1	0	0.850228	0.843	0.132	0	Endothelial cells	TNFAIP8L1
AHNAK	0	0.846456	0.978	0.725	0	Endothelial cells	AHNAK
ELK4	0	0.8456	0.875	0.216	0	Endothelial cells	ELK4
CFH	0	0.84449	0.803	0.017	0	Endothelial cells	CFH
TSPO	0	0.843644	0.995	0.97	0	Endothelial cells	TSPO
F11R	0	0.841957	0.823	0.033	0	Endothelial cells	F11R
CCDC50	0	0.835173	0.976	0.701	0	Endothelial cells	CCDC50
RAB11A	0	0.833384	0.988	0.789	0	Endothelial cells	RAB11A
ADAM15	0	0.832536	0.86	0.238	0	Endothelial cells	ADAM15
TMCC3	0	0.831968	0.779	0.045	0	Endothelial cells	TMCC3
MANCR	0	0.831824	0.773	0.032	0	Endothelial cells	MANCR
GIMAP6	0	0.831207	0.811	0.023	0	Endothelial cells	GIMAP6
RBMS1	0	0.829664	0.84	0.041	0	Endothelial cells	RBMS1
PXDC1	0	0.82835	0.858	0.189	0	Endothelial cells	PXDC1
COL5A2	0	0.826498	0.818	0.055	0	Endothelial cells	COL5A2
CXCR4	0	0.823145	0.389	0.166	0	Endothelial cells	CXCR4
STAB1	0	0.822706	0.819	0.028	0	Endothelial cells	STAB1
JCAD	0	0.819127	0.781	0.023	0	Endothelial cells	JCAD
CMIP	0	0.816372	0.878	0.26	0	Endothelial cells	CMIP
RGS3	0	0.814474	0.885	0.366	0	Endothelial cells	RGS3
RNF144B	0	0.813696	0.769	0.026	0	Endothelial cells	RNF144B
EVA1B	0	0.811773	0.968	0.659	0	Endothelial cells	EVA1B
HHIP-AS1	0	0.811249	0.827	0.097	0	Endothelial cells	HHIP-AS1
CASP4	0	0.810132	0.844	0.113	0	Endothelial cells	CASP4
CDH13	0	0.809253	0.765	0.022	0	Endothelial cells	CDH13
MARCKS1	0	0.808281	0.996	0.853	0	Endothelial cells	MARCKS
GFOD1	0	0.807629	0.793	0.031	0	Endothelial cells	GFOD1
ARHGAP18	0	0.804094	0.896	0.51	0	Endothelial cells	ARHGAP18
HOXB7	0	0.802185	0.823	0.03	0	Endothelial cells	HOXB7
CSGALNACT1	0	0.80103	0.764	0.014	0	Endothelial cells	CSGALNACT1
CRIP2	0	0.793365	0.97	0.699	0	Endothelial cells	CRIP2
PARVB	0	0.792591	0.847	0.104	0	Endothelial cells	PARVB
OSTC	0	0.790058	0.99	0.898	0	Endothelial cells	OSTC
EHD2	0	0.789896	0.909	0.345	0	Endothelial cells	EHD2
EFCAB14	0	0.782091	0.852	0.405	0	Endothelial cells	EFCAB14
DOCK6	0	0.777897	0.795	0.075	0	Endothelial cells	DOCK6
JAK1	0	0.77732	0.982	0.762	0	Endothelial cells	JAK1
LINC01013	0	0.774594	0.66	0.017	0	Endothelial cells	LINC01013
TINAGL1	0	0.773353	0.8	0.033	0	Endothelial cells	TINAGL1
FLRT2	0	0.766689	0.743	0.025	0	Endothelial cells	FLRT2
FBN1	0	0.765444	0.86	0.256	0	Endothelial cells	FBN1
ZMAT3	0	0.763622	0.844	0.391	0	Endothelial cells	ZMAT3
TGFB1	0	0.761494	0.932	0.515	0	Endothelial cells	TGFB1
RASIP1	0	0.760743	0.804	0.037	0	Endothelial cells	RASIP1
RPS6KA3	0	0.760168	0.853	0.226	0	Endothelial cells	RPS6KA3
FOXO1	0	0.754998	0.867	0.21	0	Endothelial cells	FOXO1
FZD4	0	0.753021	0.791	0.058	0	Endothelial cells	FZD4
FILIP1L	0	0.751539	0.705	0.089	0	Endothelial cells	FILIP1L
CCDC71L	0	0.751425	0.85	0.205	0	Endothelial cells	CCDC71L
KRT8	0	0.749954	0.808	0.036	0	Endothelial cells	KRT8
LRRFIP1	0	0.749717	0.947	0.584	0	Endothelial cells	LRRFIP1
MCTP1	0	0.744178	0.763	0.134	0	Endothelial cells	MCTP1
CLEC2B	0	0.740927	0.745	0.034	0	Endothelial cells	CLEC2B
HSP90B1	0	0.739657	0.997	0.974	0	Endothelial cells	HSP90B1
MYOF	0	0.738042	0.929	0.486	0	Endothelial cells	MYOF
RFK	0	0.737522	0.89	0.417	0	Endothelial cells	RFK
ZFP36L1	0	0.733809	0.919	0.534	0	Endothelial cells	ZFP36L1
IRF2BP2	0	0.730557	0.879	0.343	0	Endothelial cells	IRF2BP2
NUDT14	0	0.729889	0.881	0.307	0	Endothelial cells	NUDT14
TMSB4X1	0	0.729628	1	1	0	Endothelial cells	TMSB4X
HAPLN3	0	0.729505	0.738	0.057	0	Endothelial cells	HAPLN3
SNCG	0	0.729394	0.766	0.097	0	Endothelial cells	SNCG
ADAMTS18	0	0.728489	0.661	0.027	0	Endothelial cells	ADAMTS18
MYL12B	0	0.728246	0.996	0.992	0	Endothelial cells	MYL12B
ZNF521	0	0.727493	0.83	0.172	0	Endothelial cells	ZNF521
CARD8	0	0.727369	0.852	0.231	0	Endothelial cells	CARD8
ERAP2	0	0.726431	0.833	0.169	0	Endothelial cells	ERAP2
IL3RA	0	0.725833	0.742	0.014	0	Endothelial cells	IL3RA
PPM1F	0	0.725161	0.823	0.174	0	Endothelial cells	PPM1F
IL33	0	0.721984	0.531	0.006	0	Endothelial cells	IL33
SP100	0	0.720335	0.843	0.179	0	Endothelial cells	SP100
PLSCR1	0	0.719277	0.824	0.177	0	Endothelial cells	PLSCR1
SHANK3	0	0.7183	0.76	0.051	0	Endothelial cells	SHANK3
FLT1	0	0.717753	0.726	0.029	0	Endothelial cells	FLT1
CSNK2A2	0	0.713907	0.942	0.599	0	Endothelial cells	CSNK2A2
SULT1C4	0	0.713039	0.732	0.057	0	Endothelial cells	SULT1C4
WFS1	0	0.709938	0.761	0.104	0	Endothelial cells	WFS1
TBC1D4	0	0.709443	0.744	0.043	0	Endothelial cells	TBC1D4
FAM89A	0	0.704255	0.633	0.016	0	Endothelial cells	FAM89A
ISG15	0	0.703383	0.871	0.406	0	Endothelial cells	ISG15
NORAD	0	0.702802	0.956	0.666	0	Endothelial cells	NORAD
MT-ND1	0	0.701369	0.996	0.995	0	Endothelial cells	MT-ND1
GAS6	0	0.699406	0.757	0.105	0	Endothelial cells	GAS6
NFIB	0	0.698399	0.993	0.925	0	Endothelial cells	NFIB
BTG11	0	0.697993	0.994	0.745	0	Endothelial cells	BTG1
ABCG2	0	0.69651	0.654	0.01	0	Endothelial cells	ABCG2
PABPC1	0	0.695031	0.995	0.982	0	Endothelial cells	PABPC1
TPM3	0	0.694896	0.994	0.916	0	Endothelial cells	TPM3
IFI161	0	0.694324	0.985	0.784	0	Endothelial cells	IFI16
AFAP1L1	0	0.694324	0.668	0.036	0	Endothelial cells	AFAP1L1
TAX1BP3	0	0.693375	0.937	0.534	0	Endothelial cells	TAX1BP3
RPL15	0	0.692555	0.999	1	0	Endothelial cells	RPL15
ADGRG6	0	0.691433	0.709	0.024	0	Endothelial cells	ADGRG6
SKAP2	0	0.691252	0.768	0.046	0	Endothelial cells	SKAP2
FRMD6	0	0.691207	0.742	0.075	0	Endothelial cells	FRMD6
FADS3	0	0.690745	0.793	0.22	0	Endothelial cells	FADS3
MARCKSL1	0	0.688202	0.995	0.944	0	Endothelial cells	MARCKSL1
MANSC1	0	0.68813	0.795	0.084	0	Endothelial cells	MANSC1
HDAC7	0	0.687716	0.852	0.267	0	Endothelial cells	HDAC7
HHIP	0	0.685685	0.68	0.066	0	Endothelial cells	HHIP
CLIC4	0	0.681779	0.909	0.524	0	Endothelial cells	CLIC4
HLA-A	0	0.680945	0.994	0.963	0	Endothelial cells	HLA-A
CCN1	0	0.678703	0.842	0.566	0	Endothelial cells	CCN1
FGD5	0	0.678679	0.758	0.027	0	Endothelial cells	FGD5
KDELR2	0	0.676961	0.981	0.771	0	Endothelial cells	KDELR2
GSN	0	0.674397	0.956	0.736	0	Endothelial cells	GSN
MDK1	0	0.673198	0.991	0.684	0	Endothelial cells	MDK
PHLDB2	0	0.671481	0.705	0.075	0	Endothelial cells	PHLDB2
FNDC3B	0	0.671052	0.933	0.586	0	Endothelial cells	FNDC3B
PLS31	0	0.670237	0.972	0.571	0	Endothelial cells	PLS3
SEC31A	0	0.669729	0.952	0.643	0	Endothelial cells	SEC31A
MSN	0	0.668952	0.978	0.788	0	Endothelial cells	MSN
BTG2	0	0.668207	0.737	0.18	0	Endothelial cells	BTG2
CDC37	0	0.666856	0.968	0.716	0	Endothelial cells	CDC37
GALNT1	0	0.665253	0.963	0.718	0	Endothelial cells	GALNT1
KANK3	0	0.663848	0.718	0.019	0	Endothelial cells	KANK3
ARHGEF28	0	0.661379	0.718	0.034	0	Endothelial cells	ARHGEF28
MAP3K11	0	0.660694	0.84	0.24	0	Endothelial cells	MAP3K11
SHE	0	0.660173	0.734	0.022	0	Endothelial cells	SHE
GLS	0	0.659212	0.883	0.449	0	Endothelial cells	GLS
CTNNB1	0	0.655828	0.954	0.682	0	Endothelial cells	CTNNB1
GPR146	0	0.652088	0.691	0.042	0	Endothelial cells	GPR146
ITGA2	0	0.651515	0.787	0.214	0	Endothelial cells	ITGA2
CNOT6L	0	0.648184	0.809	0.231	0	Endothelial cells	CNOT6L
CTNND1	0	0.648126	0.921	0.525	0	Endothelial cells	CTNND1
BCL6B	0	0.644333	0.666	0.023	0	Endothelial cells	BCL6B
VAT1	0	0.641841	0.91	0.507	0	Endothelial cells	VAT1
PLCG2	0	0.641715	0.96	0.825	0	Endothelial cells	PLCG2
LTBP2	0	0.641401	0.728	0.11	0	Endothelial cells	LTBP2
TRAM1	0	0.640288	0.962	0.69	0	Endothelial cells	TRAM1
INHBB	0	0.640277	0.504	0.006	0	Endothelial cells	INHBB
IFITM31	0	0.638413	0.995	0.885	0	Endothelial cells	IFITM3
LYVE1	0	0.638273	0.458	0.007	0	Endothelial cells	LYVE1
TJP2	0	0.637643	0.762	0.1	0	Endothelial cells	TJP2
EEF1B2	0	0.632145	0.996	0.998	0	Endothelial cells	EEF1B2
CDC42	0	0.630727	0.994	0.937	0	Endothelial cells	CDC42
BMPR2	0	0.630642	0.919	0.529	0	Endothelial cells	BMPR2
NOTCH4	0	0.629099	0.675	0.11	0	Endothelial cells	NOTCH4
SAT1	0	0.628824	0.981	0.801	0	Endothelial cells	SAT1
PAPSS2	0	0.628714	0.716	0.034	0	Endothelial cells	PAPSS2
TJP1	0	0.628035	0.949	0.681	0	Endothelial cells	TJP1
WARS	0	0.627935	0.83	0.308	0	Endothelial cells	WARS
ATP8B1	0	0.627751	0.715	0.047	0	Endothelial cells	ATP8B1
PLXNA2	0	0.627216	0.756	0.178	0	Endothelial cells	PLXNA2
CREB3L2	0	0.624777	0.806	0.222	0	Endothelial cells	CREB3L2
RPS3	0	0.623353	0.999	0.999	0	Endothelial cells	RPS3
GIPC2	0	0.620349	0.706	0.024	0	Endothelial cells	GIPC2
PDIA3	0	0.619456	0.992	0.938	0	Endothelial cells	PDIA3
TMEM44	0	0.616724	0.761	0.117	0	Endothelial cells	TMEM44
HIF1A	0	0.613694	0.964	0.739	0	Endothelial cells	HIF1A
LYL1	0	0.609306	0.707	0.033	0	Endothelial cells	LYL1
DNAJC10	0	0.60799	0.884	0.455	0	Endothelial cells	DNAJC10
BZW2	0	0.607536	0.883	0.423	0	Endothelial cells	BZW2
PRDX1	0	0.605656	0.993	0.933	0	Endothelial cells	PRDX1
DLC1	0	0.605417	0.738	0.126	0	Endothelial cells	DLC1
PYCARD	0	0.604067	0.743	0.136	0	Endothelial cells	PYCARD
SOX7	0	0.60299	0.624	0.028	0	Endothelial cells	SOX7
MAP4K4	0	0.602296	0.978	0.837	0	Endothelial cells	MAP4K4
UVRAG	0	0.602161	0.802	0.243	0	Endothelial cells	UVRAG
YPEL2	0	0.600394	0.707	0.102	0	Endothelial cells	YPEL2
BCAR1	0	0.598547	0.875	0.39	0	Endothelial cells	BCAR1
CAPZA2	0	0.595772	0.983	0.835	0	Endothelial cells	CAPZA2
CDC42BPA	0	0.595672	0.861	0.437	0	Endothelial cells	CDC42BPA
TXNRD2	0	0.594597	0.691	0.28	0	Endothelial cells	TXNRD2
EHD41	0	0.593118	0.915	0.442	0	Endothelial cells	EHD4
MYDGF	0	0.592755	0.988	0.919	0	Endothelial cells	MYDGF
MEF2C1	0	0.592495	0.867	0.345	0	Endothelial cells	MEF2C
VASP	0	0.591397	0.831	0.313	0	Endothelial cells	VASP
SPTLC2	0	0.591214	0.83	0.296	0	Endothelial cells	SPTLC2
RAPGEF5	0	0.588457	0.623	0.026	0	Endothelial cells	RAPGEF5
MGAT1	0	0.58819	0.819	0.277	0	Endothelial cells	MGAT1
TNFRSF10B	0	0.586523	0.754	0.14	0	Endothelial cells	TNFRSF10B
TMEM123	0	0.585544	0.963	0.696	0	Endothelial cells	TMEM123
CLINT1	0	0.582777	0.909	0.551	0	Endothelial cells	CLINT1
CHST1	0	0.579699	0.431	0.012	0	Endothelial cells	CHST1
PPP1R3B	0	0.579186	0.702	0.089	0	Endothelial cells	PPP1R3B
PGM2L1	0	0.578673	0.791	0.294	0	Endothelial cells	PGM2L1
CCND1	0	0.577152	0.844	0.375	0	Endothelial cells	CCND1
ARL2	0	0.576916	0.985	0.841	0	Endothelial cells	ARL2
MGST1	0	0.576465	0.73	0.065	0	Endothelial cells	MGST1
MZT2A	0	0.575032	0.988	0.868	0	Endothelial cells	MZT2A
SLFN5	0	0.574455	0.712	0.147	0	Endothelial cells	SLFN5
PTBP3	0	0.573743	0.794	0.261	0	Endothelial cells	PTBP3
PTPN14	0	0.573201	0.762	0.187	0	Endothelial cells	PTPN14
ADSS	0	0.568868	0.892	0.509	0	Endothelial cells	ADSS
HTATIP2	0	0.56738	0.729	0.077	0	Endothelial cells	HTATIP2
MAP3K3	0	0.564841	0.739	0.142	0	Endothelial cells	MAP3K3
CKAP4	0	0.562231	0.944	0.685	0	Endothelial cells	CKAP4
CHD3	0	0.562164	0.877	0.451	0	Endothelial cells	CHD3
PRKAR1A	0	0.561151	0.93	0.606	0	Endothelial cells	PRKAR1A
NXN	0	0.560613	0.738	0.162	0	Endothelial cells	NXN
RUNX1T1	0	0.560569	0.656	0.058	0	Endothelial cells	RUNX1T1
IPO11	0	0.560081	0.737	0.131	0	Endothelial cells	IPO11
SVIP	0	0.560004	0.882	0.382	0	Endothelial cells	SVIP
CD46	0	0.559957	0.916	0.572	0	Endothelial cells	CD46
FOXC1	0	0.559924	0.617	0.026	0	Endothelial cells	FOXC1
FAM124B	0	0.557507	0.645	0.018	0	Endothelial cells	FAM124B
GNS	0	0.557505	0.898	0.512	0	Endothelial cells	GNS
PNP	0	0.557286	0.711	0.154	0	Endothelial cells	PNP
C2CD4B	0	0.556452	0.556	0.021	0	Endothelial cells	C2CD4B
JUNB	0	0.556218	0.759	0.396	0	Endothelial cells	JUNB
HDLBP	0	0.55567	0.982	0.847	0	Endothelial cells	HDLBP
PPP2R5A	0	0.555423	0.768	0.236	0	Endothelial cells	PPP2R5A
ETS1	0	0.555166	0.677	0.144	0	Endothelial cells	ETS1
SH3GLB1	0	0.554642	0.983	0.832	0	Endothelial cells	SH3GLB1
PKIG	0	0.554258	0.922	0.558	0	Endothelial cells	PKIG
ARF1	0	0.552946	0.988	0.885	0	Endothelial cells	ARF1
GDF15	0	0.551683	0.438	0.032	0	Endothelial cells	GDF15
DAPK1	0	0.551206	0.684	0.06	0	Endothelial cells	DAPK1
SERPINB9	0	0.551163	0.656	0.03	0	Endothelial cells	SERPINB9
GPX8	0	0.551144	0.851	0.391	0	Endothelial cells	GPX8
EIF2S2	0	0.551131	0.991	0.915	0	Endothelial cells	EIF2S2
RBMS2	0	0.548951	0.747	0.173	0	Endothelial cells	RBMS2
BNIP2	0	0.548611	0.916	0.546	0	Endothelial cells	BNIP2
ICA1	0	0.547053	0.685	0.029	0	Endothelial cells	ICA1
EIF1AY	0	0.545903	0.694	0.031	0	Endothelial cells	EIF1AY
HOMER31	0	0.545263	0.981	0.831	0	Endothelial cells	HOMER3
SPCS3	0	0.54497	0.948	0.65	0	Endothelial cells	SPCS3
ITPR2	0	0.544095	0.814	0.364	0	Endothelial cells	ITPR2
PODXL	0	0.543749	0.797	0.412	0	Endothelial cells	PODXL
CYYR1	0	0.543581	0.63	0.017	0	Endothelial cells	CYYR1
PPCS	0	0.543071	0.699	0.042	0	Endothelial cells	PPCS
NANS	0	0.543052	0.889	0.439	0	Endothelial cells	NANS
NREP	0	0.542269	0.803	0.312	0	Endothelial cells	NREP
ELF1	0	0.541496	0.823	0.32	0	Endothelial cells	ELF1
NECTIN2	0	0.540759	0.9	0.502	0	Endothelial cells	NECTIN2
PIEZO1	0	0.539843	0.799	0.278	0	Endothelial cells	PIEZO1
LAMP1	0	0.539133	0.971	0.767	0	Endothelial cells	LAMP1
NRN1	0	0.538972	0.741	0.194	0	Endothelial cells	NRN1
COX7A1	0	0.538728	0.612	0.02	0	Endothelial cells	COX7A1
RIN2	0	0.536486	0.778	0.277	0	Endothelial cells	RIN2
FAM114A1	0	0.535084	0.846	0.413	0	Endothelial cells	FAM114A1
SPTAN1	0	0.53366	0.932	0.638	0	Endothelial cells	SPTAN1
SERPINB1	0	0.532902	0.66	0.029	0	Endothelial cells	SERPINB1
ENTPD1	0	0.532023	0.615	0.047	0	Endothelial cells	ENTPD1
OSTF1	0	0.530769	0.803	0.26	0	Endothelial cells	OSTF1
MGLL	0	0.530289	0.644	0.073	0	Endothelial cells	MGLL
PAWR	0	0.530156	0.875	0.522	0	Endothelial cells	PAWR
NOTCH1	0	0.529834	0.791	0.3	0	Endothelial cells	NOTCH1
EIF3E	0	0.529635	0.993	0.987	0	Endothelial cells	EIF3E
GSTK1	0	0.527736	0.926	0.581	0	Endothelial cells	GSTK1
LPCAT2	0	0.527716	0.784	0.258	0	Endothelial cells	LPCAT2
DUSP61	0	0.525672	0.936	0.653	0	Endothelial cells	DUSP6
LUZP1	0	0.52505	0.914	0.516	0	Endothelial cells	LUZP1
LPAR6	0	0.524788	0.666	0.066	0	Endothelial cells	LPAR6
REXO2	0	0.524175	0.964	0.731	0	Endothelial cells	REXO2
AFDN	0	0.523699	0.826	0.378	0	Endothelial cells	AFDN
SNX9	0	0.522498	0.832	0.399	0	Endothelial cells	SNX9
MYO5C	0	0.521731	0.646	0.054	0	Endothelial cells	MYO5C
RRBP1	0	0.520487	0.966	0.755	0	Endothelial cells	RRBP1
TNFRSF1B	0	0.519532	0.618	0.021	0	Endothelial cells	TNFRSF1B
RFLNB	0	0.518601	0.822	0.385	0	Endothelial cells	RFLNB
LEPROT	0	0.518154	0.961	0.742	0	Endothelial cells	LEPROT
SMTN	0	0.516808	0.63	0.076	0	Endothelial cells	SMTN
SKIL	0	0.516346	0.784	0.325	0	Endothelial cells	SKIL
NPC21	0	0.515866	0.99	0.927	0	Endothelial cells	NPC2
FRY	0	0.515837	0.65	0.033	0	Endothelial cells	FRY
IQGAP1	0	0.515807	0.966	0.789	0	Endothelial cells	IQGAP1
SNAP23	0	0.515506	0.837	0.383	0	Endothelial cells	SNAP23
MAGI1	0	0.514112	0.776	0.296	0	Endothelial cells	MAGI1
PCMTD1	0	0.51385	0.854	0.424	0	Endothelial cells	PCMTD1
ATF6	0	0.513814	0.866	0.465	0	Endothelial cells	ATF6
MANF	0	0.513393	0.968	0.824	0	Endothelial cells	MANF
MBOAT7	0	0.513211	0.861	0.45	0	Endothelial cells	MBOAT7
LRRC8C	0	0.512921	0.684	0.111	0	Endothelial cells	LRRC8C
SLC43A3	0	0.512766	0.638	0.032	0	Endothelial cells	SLC43A3
TSPAN14	0	0.512268	0.875	0.507	0	Endothelial cells	TSPAN14
BCL10	0	0.512016	0.845	0.425	0	Endothelial cells	BCL10
TPST2	0	0.511349	0.758	0.212	0	Endothelial cells	TPST2
RHOC	0	0.510181	0.993	0.947	0	Endothelial cells	RHOC
EIF3F	0	0.509583	0.993	0.984	0	Endothelial cells	EIF3F
PLEKHA1	0	0.508609	0.774	0.295	0	Endothelial cells	PLEKHA1
PCDH1	0	0.507176	0.587	0.032	0	Endothelial cells	PCDH1
MEOX2	0	0.50703	0.583	0.016	0	Endothelial cells	MEOX2
AP2A2	0	0.506482	0.845	0.429	0	Endothelial cells	AP2A2
MYRIP	0	0.505687	0.605	0.015	0	Endothelial cells	MYRIP
FAM167B	0	0.505619	0.571	0.011	0	Endothelial cells	FAM167B
AC004540.2	0	0.505437	0.594	0.014	0	Endothelial cells	AC004540.2
PDE7B	0	0.505017	0.613	0.029	0	Endothelial cells	PDE7B
MMP14	0	0.504614	0.656	0.097	0	Endothelial cells	MMP14
SCARF1	0	0.504559	0.646	0.028	0	Endothelial cells	SCARF1
MYL9	0	0.503189	0.588	0.036	0	Endothelial cells	MYL9
OXA1L	0	0.502833	0.894	0.534	0	Endothelial cells	OXA1L
SURF4	0	0.501624	0.891	0.526	0	Endothelial cells	SURF4
PRICKLE1	0	0.50106	0.643	0.123	0	Endothelial cells	PRICKLE1
YES1	0	0.500846	0.851	0.462	0	Endothelial cells	YES1
DDX3Y	0	0.500194	0.626	0.025	0	Endothelial cells	DDX3Y
DLL4	0	0.49953	0.554	0.011	0	Endothelial cells	DLL4
EGLN1	0	0.498481	0.774	0.33	0	Endothelial cells	EGLN1
DUSP1	0	0.498391	0.699	0.185	0	Endothelial cells	DUSP1
ASAP2	0	0.496198	0.789	0.318	0	Endothelial cells	ASAP2
PLOD1	0	0.495429	0.793	0.341	0	Endothelial cells	PLOD1
PALD1	0	0.495345	0.575	0.052	0	Endothelial cells	PALD1
TSTD1	0	0.495163	0.45	0.015	0	Endothelial cells	TSTD1
PLCB1	0	0.493032	0.632	0.073	0	Endothelial cells	PLCB1
TMED3	0	0.492565	0.896	0.552	0	Endothelial cells	TMED3
FOXP1	0	0.49195	0.898	0.561	0	Endothelial cells	FOXP1
SEC24D	0	0.490741	0.695	0.153	0	Endothelial cells	SEC24D
RESF1	0	0.49015	0.708	0.289	0	Endothelial cells	RESF1
NEDD9	0	0.489471	0.858	0.513	0	Endothelial cells	NEDD9
SULF2	0	0.486348	0.765	0.275	0	Endothelial cells	SULF2
PLD1	0	0.486083	0.634	0.054	0	Endothelial cells	PLD1
GRAMD1A	0	0.485478	0.79	0.323	0	Endothelial cells	GRAMD1A
CORO1B	0	0.485272	0.917	0.599	0	Endothelial cells	CORO1B
LAMB2	0	0.48496	0.855	0.497	0	Endothelial cells	LAMB2
PIR	0	0.484759	0.671	0.206	0	Endothelial cells	PIR
COL5A1	0	0.483989	0.666	0.101	0	Endothelial cells	COL5A1
SH2B3	0	0.483496	0.705	0.187	0	Endothelial cells	SH2B3
FHL2	0	0.483033	0.918	0.54	0	Endothelial cells	FHL2
PRKAR2B	0	0.482794	0.762	0.283	0	Endothelial cells	PRKAR2B
RBM3	0	0.482671	0.991	0.946	0	Endothelial cells	RBM3
EOGT	0	0.482325	0.652	0.087	0	Endothelial cells	EOGT
SHC1	0	0.481473	0.859	0.471	0	Endothelial cells	SHC1
TCN2	0	0.481195	0.716	0.218	0	Endothelial cells	TCN2
RPN1	0	0.479569	0.893	0.532	0	Endothelial cells	RPN1
EPHB4	0	0.479515	0.703	0.176	0	Endothelial cells	EPHB4
FMNL3	0	0.479386	0.609	0.094	0	Endothelial cells	FMNL3
ARRB1	0	0.479218	0.668	0.124	0	Endothelial cells	ARRB1
FKBP11	0	0.478599	0.671	0.117	0	Endothelial cells	FKBP11
FOSB	0	0.477821	0.464	0.054	0	Endothelial cells	FOSB
EIF4B	0	0.477241	0.989	0.916	0	Endothelial cells	EIF4B
SNTB2	0	0.476919	0.832	0.413	0	Endothelial cells	SNTB2
BBC3	0	0.474493	0.575	0.046	0	Endothelial cells	BBC3
TES	0	0.474345	0.624	0.056	0	Endothelial cells	TES
SLC29A1	0	0.472762	0.637	0.077	0	Endothelial cells	SLC29A1
FLT4	0	0.472407	0.578	0.013	0	Endothelial cells	FLT4
HOXA9	0	0.472208	0.616	0.027	0	Endothelial cells	HOXA9
C20orf204	0	0.470888	0.581	0.017	0	Endothelial cells	C20orf204
SSR4	0	0.469937	0.993	0.988	0	Endothelial cells	SSR4
GSDMD	0	0.469545	0.821	0.337	0	Endothelial cells	GSDMD
ETS2	0	0.469233	0.575	0.032	0	Endothelial cells	ETS2
LYPLA1	0	0.468565	0.919	0.61	0	Endothelial cells	LYPLA1
SH3TC1	0	0.468528	0.578	0.019	0	Endothelial cells	SH3TC1
SELENON	0	0.467866	0.907	0.596	0	Endothelial cells	SELENON
RPL18A	0	0.466137	0.998	0.999	0	Endothelial cells	RPL18A
GMPR	0	0.465917	0.675	0.128	0	Endothelial cells	GMPR
SERPINB6	0	0.464142	0.976	0.84	0	Endothelial cells	SERPINB6
NSD1	0	0.463854	0.722	0.19	0	Endothelial cells	NSD1
ENY2	0	0.463851	0.992	0.94	0	Endothelial cells	ENY2
UBTD1	0	0.462974	0.772	0.291	0	Endothelial cells	UBTD1
PRKD2	0	0.461933	0.642	0.103	0	Endothelial cells	PRKD2
PCDH12	0	0.461651	0.468	0.011	0	Endothelial cells	PCDH12
ATP11A	0	0.460677	0.679	0.18	0	Endothelial cells	ATP11A
ADM	0	0.460473	0.593	0.155	0	Endothelial cells	ADM
AKAP13	0	0.45956	0.827	0.474	0	Endothelial cells	AKAP13
TMEM109	0	0.459213	0.772	0.284	0	Endothelial cells	TMEM109
PCBP1	0	0.458777	0.978	0.833	0	Endothelial cells	PCBP1
RCN3	0	0.4584	0.591	0.08	0	Endothelial cells	RCN3
OCIAD2	0	0.457648	0.868	0.159	0	Endothelial cells	OCIAD2
NMRK1	0	0.457537	0.694	0.181	0	Endothelial cells	NMRK1
FRMD4B1	0	0.45732	0.819	0.292	0	Endothelial cells	FRMD4B
ADCY4	0	0.456958	0.564	0.011	0	Endothelial cells	ADCY4
CRYBG1	0	0.456269	0.588	0.054	0	Endothelial cells	CRYBG1
MYO1D	0	0.456103	0.59	0.027	0	Endothelial cells	MYO1D
PPFIBP1	0	0.456049	0.821	0.343	0	Endothelial cells	PPFIBP1
PCBP2	0	0.456028	0.994	0.952	0	Endothelial cells	PCBP2
PNRC11	0	0.455879	0.972	0.775	0	Endothelial cells	PNRC1
TSPAN15	0	0.45581	0.54	0.029	0	Endothelial cells	TSPAN15
LRP10	0	0.454861	0.905	0.583	0	Endothelial cells	LRP10
PLAGL1	0	0.454852	0.564	0.027	0	Endothelial cells	PLAGL1
RBMS3	0	0.454513	0.607	0.078	0	Endothelial cells	RBMS3
SEC23A	0	0.452587	0.795	0.375	0	Endothelial cells	SEC23A
TMOD3	0	0.451428	0.952	0.715	0	Endothelial cells	TMOD3
RAPGEF1	0	0.451261	0.695	0.197	0	Endothelial cells	RAPGEF1
LINC00607	0	0.451243	0.541	0.018	0	Endothelial cells	LINC00607
MAPK3	0	0.450119	0.818	0.389	0	Endothelial cells	MAPK3
HIP1R	0	0.45007	0.639	0.1	0	Endothelial cells	HIP1R
EIF4G1	0	0.449577	0.915	0.637	0	Endothelial cells	EIF4G1
GLCE	0	0.449209	0.659	0.122	0	Endothelial cells	GLCE
PPP2R2A	0	0.448805	0.879	0.542	0	Endothelial cells	PPP2R2A
ADAM10	0	0.448796	0.853	0.481	0	Endothelial cells	ADAM10
BST2	0	0.448645	0.52	0.246	0	Endothelial cells	BST2
IL13RA1	0	0.448539	0.681	0.181	0	Endothelial cells	IL13RA1
CYTOR	0	0.447913	0.949	0.781	0	Endothelial cells	CYTOR
APBB2	0	0.445581	0.774	0.342	0	Endothelial cells	APBB2
ARPC2	0	0.445252	0.995	0.964	0	Endothelial cells	ARPC2
CMTM6	0	0.444831	0.878	0.516	0	Endothelial cells	CMTM6
MGMT1	0	0.444431	0.88	0.475	0	Endothelial cells	MGMT
RAPH1	0	0.442968	0.665	0.256	0	Endothelial cells	RAPH1
MYO1C	0	0.442598	0.758	0.327	0	Endothelial cells	MYO1C
RPS27L	0	0.442588	0.996	0.98	0	Endothelial cells	RPS27L
TNFRSF10D	0	0.442537	0.585	0.041	0	Endothelial cells	TNFRSF10D
VPS13C	0	0.44252	0.866	0.546	0	Endothelial cells	VPS13C
GJA1	0	0.441974	0.924	0.766	0	Endothelial cells	GJA1
IGF2BP1	0	0.441792	0.595	0.048	0	Endothelial cells	IGF2BP1
BCR	0	0.441722	0.694	0.204	0	Endothelial cells	BCR
ANKS1A	0	0.441414	0.633	0.138	0	Endothelial cells	ANKS1A
MYCBP2	0	0.441393	0.903	0.601	0	Endothelial cells	MYCBP2
SQOR	0	0.440921	0.605	0.045	0	Endothelial cells	SQOR
AC007998.3	0	0.440797	0.593	0.031	0	Endothelial cells	AC007998.3
INSR	0	0.440707	0.439	0.167	0	Endothelial cells	INSR
MSRB3	0	0.440521	0.674	0.142	0	Endothelial cells	MSRB3
MFAP2	0	0.440247	0.555	0.097	0	Endothelial cells	MFAP2
SH2D3C	0	0.439773	0.552	0.025	0	Endothelial cells	SH2D3C
TBC1D9B	0	0.439071	0.768	0.332	0	Endothelial cells	TBC1D9B
SYNPO	0	0.438532	0.615	0.122	0	Endothelial cells	SYNPO
FSTL1	0	0.438432	0.932	0.659	0	Endothelial cells	FSTL1
IKBIP	0	0.438047	0.887	0.508	0	Endothelial cells	IKBIP
SERTAD4-AS1	0	0.437479	0.573	0.039	0	Endothelial cells	SERTAD4-AS1
TGFBRAP1	0	0.436994	0.665	0.165	0	Endothelial cells	TGFBRAP1
PTPRM	0	0.436762	0.545	0.043	0	Endothelial cells	PTPRM
INKA1	0	0.436354	0.578	0.023	0	Endothelial cells	INKA1
KIT	0	0.436314	0.431	0.008	0	Endothelial cells	KIT
PLAC8	0	0.434739	0.384	0.013	0	Endothelial cells	PLAC8
ABCA6	0	0.433026	0.516	0.009	0	Endothelial cells	ABCA6
MBNL2	0	0.432498	0.766	0.313	0	Endothelial cells	MBNL2
MXD41	0	0.432276	0.949	0.709	0	Endothelial cells	MXD4
PTPN12	0	0.432094	0.881	0.575	0	Endothelial cells	PTPN12
GRK5	0	0.432024	0.598	0.078	0	Endothelial cells	GRK5
FZD6	0	0.4298	0.64	0.119	0	Endothelial cells	FZD6
GALNT7	0	0.428998	0.783	0.402	0	Endothelial cells	GALNT7
EIF3K	0	0.428686	0.992	0.97	0	Endothelial cells	EIF3K
TSTA3	0	0.427906	0.893	0.619	0	Endothelial cells	TSTA3
TNFAIP1	0	0.427821	0.716	0.259	0	Endothelial cells	TNFAIP1
RIPOR1	0	0.427299	0.671	0.178	0	Endothelial cells	RIPOR1
CALR	0	0.426087	0.995	0.983	0	Endothelial cells	CALR
CDK17	0	0.425625	0.731	0.294	0	Endothelial cells	CDK17
ZYX	0	0.425462	0.829	0.472	0	Endothelial cells	ZYX
ANXA111	0	0.42538	0.875	0.419	0	Endothelial cells	ANXA11
SQSTM1	0	0.425369	0.983	0.919	0	Endothelial cells	SQSTM1
PEAR1	0	0.424488	0.58	0.021	0	Endothelial cells	PEAR1
GATA3	0	0.423775	0.517	0.017	0	Endothelial cells	GATA3
ITSN2	0	0.423675	0.696	0.222	0	Endothelial cells	ITSN2
PXN	0	0.423484	0.775	0.356	0	Endothelial cells	PXN
MGAT4A	0	0.423395	0.597	0.074	0	Endothelial cells	MGAT4A
ABL2	0	0.42317	0.857	0.514	0	Endothelial cells	ABL2
DNAJC15	0	0.422587	0.911	0.517	0	Endothelial cells	DNAJC15
LATS2	0	0.422311	0.736	0.293	0	Endothelial cells	LATS2
CASP10	0	0.421276	0.55	0.018	0	Endothelial cells	CASP10
HOXA10	0	0.420942	0.571	0.024	0	Endothelial cells	HOXA10
MPZL2	0	0.42082	0.508	0.023	0	Endothelial cells	MPZL2
EEF21	0	0.420333	0.997	0.997	0	Endothelial cells	EEF2
GAS51	0	0.419982	0.994	0.974	0	Endothelial cells	GAS5
FAM78A	0	0.419864	0.553	0.013	0	Endothelial cells	FAM78A
MPG	0	0.41869	0.961	0.812	0	Endothelial cells	MPG
RPL12	0	0.41843	0.999	0.999	0	Endothelial cells	RPL12
CDV3	0	0.417081	0.957	0.78	0	Endothelial cells	CDV3
ZBTB16	0	0.415021	0.579	0.097	0	Endothelial cells	ZBTB16
LRMDA	0	0.414761	0.554	0.019	0	Endothelial cells	LRMDA
RAC2	0	0.414023	0.592	0.031	0	Endothelial cells	RAC2
CALU	0	0.41379	0.986	0.894	0	Endothelial cells	CALU
ABHD17A	0	0.4137	0.95	0.763	0	Endothelial cells	ABHD17A
LTBR	0	0.412256	0.578	0.025	0	Endothelial cells	LTBR
ANXA3	0	0.412148	0.533	0.032	0	Endothelial cells	ANXA3
TEK	0	0.41195	0.56	0.035	0	Endothelial cells	TEK
S100A11	0	0.41109	0.995	0.974	0	Endothelial cells	S100A11
GFOD2	0	0.410282	0.636	0.154	0	Endothelial cells	GFOD2
TP53INP1	0	0.410158	0.648	0.178	0	Endothelial cells	TP53INP1
KLF2	0	0.410125	0.47	0.09	0	Endothelial cells	KLF2
KLHDC8B	0	0.409851	0.62	0.229	0	Endothelial cells	KLHDC8B
NCOA4	0	0.409776	0.868	0.517	0	Endothelial cells	NCOA4
ADGRA2	0	0.408924	0.54	0.022	0	Endothelial cells	ADGRA2
WASHC4	0	0.408917	0.825	0.484	0	Endothelial cells	WASHC4
FLII	0	0.40888	0.789	0.37	0	Endothelial cells	FLII
AP1B1	0	0.408514	0.742	0.318	0	Endothelial cells	AP1B1
PDK4	0	0.408261	0.523	0.06	0	Endothelial cells	PDK4
RPS13	0	0.407372	0.998	0.999	0	Endothelial cells	RPS13
RHOD	0	0.406993	0.565	0.019	0	Endothelial cells	RHOD
LHX6	0	0.406468	0.497	0.015	0	Endothelial cells	LHX6
WDR1	0	0.406185	0.954	0.736	0	Endothelial cells	WDR1
ZNF22	0	0.406077	0.918	0.664	0	Endothelial cells	ZNF22
PDIA4	0	0.405085	0.956	0.753	0	Endothelial cells	PDIA4
ANKRD28	0	0.405006	0.707	0.278	0	Endothelial cells	ANKRD28
QARS	0	0.404967	0.862	0.52	0	Endothelial cells	QARS
ARHGAP28	0	0.404083	0.505	0.014	0	Endothelial cells	ARHGAP28
RPS19	0	0.404011	0.999	0.999	0	Endothelial cells	RPS19
ADGRL2	0	0.402123	0.608	0.124	0	Endothelial cells	ADGRL2
ATP1A1	0	0.402055	0.912	0.638	0	Endothelial cells	ATP1A1
CADPS2	0	0.401336	0.552	0.027	0	Endothelial cells	CADPS2
AFF1	0	0.40107	0.67	0.211	0	Endothelial cells	AFF1
JMJD1C	0	0.400484	0.881	0.597	0	Endothelial cells	JMJD1C
MTSS1	0	0.399438	0.671	0.2	0	Endothelial cells	MTSS1
MTRNR2L8	0	0.398701	0.867	0.589	0	Endothelial cells	MTRNR2L8
COPA	0	0.397943	0.909	0.649	0	Endothelial cells	COPA
VOPP1	0	0.397887	0.802	0.392	0	Endothelial cells	VOPP1
HIF3A	0	0.397854	0.477	0.02	0	Endothelial cells	HIF3A
LRP5	0	0.39728	0.686	0.25	0	Endothelial cells	LRP5
NUCB1	0	0.396455	0.932	0.703	0	Endothelial cells	NUCB1
KIAA0355	0	0.396312	0.794	0.404	0	Endothelial cells	KIAA0355
SND1	0	0.396244	0.833	0.475	0	Endothelial cells	SND1
GIMAP2	0	0.396238	0.535	0.018	0	Endothelial cells	GIMAP2
[truncated: 2,963 more rows]
