# Supplementary material for: Human endothelial cells promote a human neural stem cell type B phenotype via Notch signaling
Source: Nat Commun. 2025 May 30;16:5031. doi: 10.1038/s41467-025-60194-6 (PMC12125299; doi:10.1038/s41467-025-60194-6)
Supplement: Supplementary file 4 — Supplementary Data 2 [file 41467_2025_60194_MOESM4_ESM.xlsx]

## Sheet: hNSPC_subset
	p_val	avg_log2FC	pct.1	pct.2	p_val_adj	cluster	gene
MT2A	0	2.79683	1	0.998	0	Neural stem cells	MT2A
MGP	0	2.3706	0.344	0.044	0	Neural stem cells	MGP
MT1X	0	2.34217	0.983	0.856	0	Neural stem cells	MT1X
CAV1	0	1.94479	0.971	0.486	0	Neural stem cells	CAV1
SRPX	0	1.86375	0.941	0.422	0	Neural stem cells	SRPX
GCHFR	0	1.62013	0.89	0.505	0	Neural stem cells	GCHFR
S100A6	0	1.54806	0.993	0.961	0	Neural stem cells	S100A6
GLUL	0	1.41844	0.966	0.738	0	Neural stem cells	GLUL
FBXO32	0	1.33823	0.761	0.366	0	Neural stem cells	FBXO32
TFPI	0	1.33646	0.912	0.255	0	Neural stem cells	TFPI
FJX1	0	1.31857	0.902	0.677	0	Neural stem cells	FJX1
MT1M	0	1.29028	0.577	0.187	0	Neural stem cells	MT1M
RTN1	0	1.20164	0.981	0.819	0	Neural stem cells	RTN1
ANPEP	0	1.16327	0.754	0.082	0	Neural stem cells	ANPEP
TIMP1	0	1.16312	0.998	0.974	0	Neural stem cells	TIMP1
FHL2	0	1.15332	0.891	0.49	0	Neural stem cells	FHL2
IGFBP6	0	1.04979	0.955	0.759	0	Neural stem cells	IGFBP6
TSC22D3	0	1.04586	0.728	0.282	0	Neural stem cells	TSC22D3
S100A16	0	1.03436	0.994	0.957	0	Neural stem cells	S100A16
ZFAND5	0	0.976179	0.89	0.667	0	Neural stem cells	ZFAND5
RAMP1	0	0.957322	0.997	0.852	0	Neural stem cells	RAMP1
SCG2	0	0.952552	0.903	0.439	0	Neural stem cells	SCG2
TP53I11	0	0.952238	0.989	0.61	0	Neural stem cells	TP53I11
SLC26A2	0	0.938194	0.766	0.308	0	Neural stem cells	SLC26A2
S100A13	0	0.910805	0.995	0.977	0	Neural stem cells	S100A13
FKBP5	0	0.862521	0.795	0.377	0	Neural stem cells	FKBP5
CDC42EP3	0	0.84023	0.816	0.403	0	Neural stem cells	CDC42EP3
CEBPB	0	0.815637	0.802	0.322	0	Neural stem cells	CEBPB
CST3	0	0.799922	0.999	0.996	0	Neural stem cells	CST3
FTH1	0	0.786376	0.999	1	0	Neural stem cells	FTH1
CEBPD	0	0.763087	0.828	0.428	0	Neural stem cells	CEBPD
RPS6KA2	0	0.752461	0.814	0.423	0	Neural stem cells	RPS6KA2
ABCC3	0	0.749039	0.864	0.424	0	Neural stem cells	ABCC3
FN1	0	0.742091	0.556	0.157	0	Neural stem cells	FN1
IL1R1	0	0.723139	0.61	0.158	0	Neural stem cells	IL1R1
SNHG29	0	0.722588	0.999	0.998	0	Neural stem cells	SNHG29
GAS5	0	0.702679	0.997	0.973	0	Neural stem cells	GAS5
ITGA10	0	0.701912	0.556	0.028	0	Neural stem cells	ITGA10
FAM20C	0	0.689813	0.884	0.496	0	Neural stem cells	FAM20C
PPA1	0	0.68632	0.994	0.943	0	Neural stem cells	PPA1
COX5B	0	0.650434	0.998	0.996	0	Neural stem cells	COX5B
PDLIM1	0	0.644265	0.508	0.152	0	Neural stem cells	PDLIM1
GADD45G	0	0.63938	0.434	0.095	0	Neural stem cells	GADD45G
ANGPTL4	0	0.598739	0.392	0.108	0	Neural stem cells	ANGPTL4
MAFB	0	0.593594	0.681	0.259	0	Neural stem cells	MAFB
STAC2	0	0.584416	0.604	0.193	0	Neural stem cells	STAC2
LTBP3	0	0.573422	0.966	0.807	0	Neural stem cells	LTBP3
RPS3	0	0.571919	0.999	0.999	0	Neural stem cells	RPS3
SERPINA3	0	0.56632	0.302	0.048	0	Neural stem cells	SERPINA3
RPS18	0	0.562498	1	1	0	Neural stem cells	RPS18
COL23A1	0	0.560641	0.7	0.264	0	Neural stem cells	COL23A1
TFAP2B	0	0.55711	0.65	0.264	0	Neural stem cells	TFAP2B
RPS28	0	0.555881	1	1	0	Neural stem cells	RPS28
SNED1	0	0.531723	0.593	0.13	0	Neural stem cells	SNED1
CAV2	0	0.526436	0.632	0.204	0	Neural stem cells	CAV2
RGS10	0	0.499219	0.594	0.145	0	Neural stem cells	RGS10
RPL14	0	0.498945	1	0.999	0	Neural stem cells	RPL14
RPL7	0	0.494187	0.999	0.999	0	Neural stem cells	RPL7
ANXA11	0	0.487995	0.768	0.366	0	Neural stem cells	ANXA11
RPL12	0	0.486515	1	0.999	0	Neural stem cells	RPL12
RPL10	0	0.484629	1	1	0	Neural stem cells	RPL10
RPL18A	0	0.47063	1	0.999	0	Neural stem cells	RPL18A
RPL3	0	0.470102	1	0.999	0	Neural stem cells	RPL3
PTGES	0	0.464226	0.397	0.077	0	Neural stem cells	PTGES
RPL36	0	0.464126	1	1	0	Neural stem cells	RPL36
RPS27	0	0.461057	0.999	1	0	Neural stem cells	RPS27
RPL9	0	0.457398	1	0.999	0	Neural stem cells	RPL9
RPS5	0	0.456242	0.999	0.999	0	Neural stem cells	RPS5
RPL28	0	0.449506	0.999	1	0	Neural stem cells	RPL28
RPL37	0	0.44823	1	1	0	Neural stem cells	RPL37
ATP13A2	0	0.446089	0.449	0.152	0	Neural stem cells	ATP13A2
RPL26	0	0.445769	1	0.999	0	Neural stem cells	RPL26
RPL34	0	0.445503	1	0.999	0	Neural stem cells	RPL34
ARHGAP10	0	0.442659	0.588	0.199	0	Neural stem cells	ARHGAP10
MFAP2	0	0.442354	0.407	0.061	0	Neural stem cells	MFAP2
RPS27A	0	0.439474	0.999	1	0	Neural stem cells	RPS27A
RPL7A	0	0.437006	1	1	0	Neural stem cells	RPL7A
RPL18	0	0.435808	1	0.999	0	Neural stem cells	RPL18
RPS14	0	0.421	0.999	1	0	Neural stem cells	RPS14
RACK1	0	0.419732	1	0.999	0	Neural stem cells	RACK1
RPL10A	0	0.413472	1	1	0	Neural stem cells	RPL10A
RPL36A	0	0.412087	1	0.999	0	Neural stem cells	RPL36A
RPL11	0	0.41155	1	0.999	0	Neural stem cells	RPL11
RPL4	0	0.410512	0.999	0.998	0	Neural stem cells	RPL4
RPS12	0	0.409101	1	0.999	0	Neural stem cells	RPS12
RPS2	0	0.407575	1	1	0	Neural stem cells	RPS2
RPL13A	0	0.406975	0.999	1	0	Neural stem cells	RPL13A
RPS9	0	0.40694	1	1	0	Neural stem cells	RPS9
RPL17	0	0.402816	0.999	1	0	Neural stem cells	RPL17
SEMA3C	0	0.400026	0.508	0.095	0	Neural stem cells	SEMA3C
RPS3A	0	0.399879	1	1	0	Neural stem cells	RPS3A
RPS6	0	0.393936	0.999	0.999	0	Neural stem cells	RPS6
RPL15	0	0.393918	1	1	0	Neural stem cells	RPL15
RPL13	0	0.39167	1	1	0	Neural stem cells	RPL13
TRNP1	0	0.390661	0.532	0.198	0	Neural stem cells	TRNP1
RPL41	0	0.388959	1	1	0	Neural stem cells	RPL41
RPS25	0	0.388602	1	0.999	0	Neural stem cells	RPS25
TCIM	0	0.3832	0.456	0.126	0	Neural stem cells	TCIM
RPL5	0	0.381619	1	0.999	0	Neural stem cells	RPL5
JPH1	0	0.380969	0.514	0.18	0	Neural stem cells	JPH1
RPS7	0	0.372931	1	1	0	Neural stem cells	RPS7
ZBTB16	0	0.371472	0.402	0.059	0	Neural stem cells	ZBTB16
RPS8	0	0.370267	0.999	0.999	0	Neural stem cells	RPS8
RPL24	0	0.369736	1	0.999	0	Neural stem cells	RPL24
RPL30	0	0.366281	0.999	1	0	Neural stem cells	RPL30
RPL19	0	0.362763	1	0.999	0	Neural stem cells	RPL19
RPL27A	0	0.360977	0.999	0.999	0	Neural stem cells	RPL27A
RPS15A	0	0.354476	1	0.999	0	Neural stem cells	RPS15A
RPL32	0	0.352243	1	0.999	0	Neural stem cells	RPL32
RPL35A	0	0.351684	1	0.999	0	Neural stem cells	RPL35A
RPL29	0	0.34655	0.999	0.999	0	Neural stem cells	RPL29
RPL39	0	0.340233	1	0.999	0	Neural stem cells	RPL39
NACA	0	0.339067	0.999	0.999	0	Neural stem cells	NACA
HSPB3	0	0.338833	0.371	0.067	0	Neural stem cells	HSPB3
TPT1	0	0.337707	0.999	1	0	Neural stem cells	TPT1
RPS29	0	0.336922	1	0.999	0	Neural stem cells	RPS29
RPS21	0	0.334968	1	0.999	0	Neural stem cells	RPS21
RPSA	0	0.331172	1	0.999	0	Neural stem cells	RPSA
GMPR	0	0.324003	0.401	0.081	0	Neural stem cells	GMPR
RPS24	0	0.321498	1	1	0	Neural stem cells	RPS24
KCNMA1	0	0.316892	0.458	0.134	0	Neural stem cells	KCNMA1
RPS23	0	0.315715	1	0.999	0	Neural stem cells	RPS23
GFPT2	0	0.31503	0.456	0.132	0	Neural stem cells	GFPT2
RPL21	0	0.313689	0.999	0.999	0	Neural stem cells	RPL21
RPS19	0	0.311227	1	1	0	Neural stem cells	RPS19
DGKG	0	0.299334	0.36	0.065	0	Neural stem cells	DGKG
SMAGP	0	0.292255	0.412	0.102	0	Neural stem cells	SMAGP
RPS16	0	0.289929	0.999	0.999	0	Neural stem cells	RPS16
TFCP2L1	0	0.28979	0.282	0.011	0	Neural stem cells	TFCP2L1
BEST3	0	0.27237	0.337	0.076	0	Neural stem cells	BEST3
TENT5A	0	0.266792	0.328	0.066	0	Neural stem cells	TENT5A
COPS8	9.97396e-308	0.667572	0.937	0.803	2.58076e-303	Neural stem cells	COPS8
FAU	1.04564e-307	0.309108	1	0.999	2.70558e-303	Neural stem cells	FAU
CMTM8	4.48206e-306	0.628395	0.782	0.374	1.15973e-301	Neural stem cells	CMTM8
NANOS1	1.2591e-305	0.306182	0.341	0.088	3.25793e-301	Neural stem cells	NANOS1
RPL23A	1.30584e-302	0.258528	1	0.999	3.37887e-298	Neural stem cells	RPL23A
CCNG1	7.59758e-300	0.588909	0.959	0.815	1.96587e-295	Neural stem cells	CCNG1
DUSP1	8.05514e-299	0.420123	0.434	0.141	2.08427e-294	Neural stem cells	DUSP1
EIF3E	5.38834e-298	0.448003	0.995	0.986	1.39423e-293	Neural stem cells	EIF3E
FOXO1	1.99996e-292	0.366095	0.48	0.165	5.1749e-288	Neural stem cells	FOXO1
EEF1A1	1.44401e-290	0.320252	1	1	3.73639e-286	Neural stem cells	EEF1A1
DHRS3	2.18434e-290	0.569487	0.813	0.472	5.65198e-286	Neural stem cells	DHRS3
BTF3	1.16334e-288	0.343014	0.999	0.998	3.01014e-284	Neural stem cells	BTF3
GADD45A	8.11219e-287	0.81359	0.899	0.733	2.09903e-282	Neural stem cells	GADD45A
AHNAK	1.28961e-285	0.674607	0.901	0.701	3.33686e-281	Neural stem cells	AHNAK
PERP	3.06516e-285	0.371478	0.707	0.299	7.93109e-281	Neural stem cells	PERP
YBX3	1.48032e-283	0.553818	0.973	0.905	3.83034e-279	Neural stem cells	YBX3
PLIN2	5.2334e-283	1.01848	0.964	0.889	1.35414e-278	Neural stem cells	PLIN2
ALDH1A1	2.49787e-277	0.499497	0.335	0.088	6.46323e-273	Neural stem cells	ALDH1A1
MMP24OS	2.26918e-274	0.534546	0.921	0.765	5.8715e-270	Neural stem cells	MMP24OS
ZFAS1	1.7379e-272	0.429332	0.998	0.99	4.49681e-268	Neural stem cells	ZFAS1
NUPR1	8.84705e-271	0.384079	0.549	0.217	2.28918e-266	Neural stem cells	NUPR1
RPS13	1.39636e-270	0.271419	1	0.999	3.61308e-266	Neural stem cells	RPS13
MAN2A1	2.46599e-268	0.448324	0.663	0.332	6.38076e-264	Neural stem cells	MAN2A1
PDP1	8.67092e-268	0.533667	0.79	0.464	2.2436e-263	Neural stem cells	PDP1
EEF2	1.91597e-267	0.378402	0.999	0.997	4.95756e-263	Neural stem cells	EEF2
LONRF1	3.25141e-266	0.47769	0.575	0.26	8.41302e-262	Neural stem cells	LONRF1
DCXR	2.96141e-265	1.01344	0.949	0.86	7.66266e-261	Neural stem cells	DCXR
FOXO3	2.28631e-256	0.477854	0.751	0.416	5.91583e-252	Neural stem cells	FOXO3
SNHG5	3.72352e-255	0.461489	0.985	0.957	9.6346e-251	Neural stem cells	SNHG5
ALDH1A3	8.48522e-254	0.429703	0.574	0.235	2.19555e-249	Neural stem cells	ALDH1A3
EEF1B2	2.25323e-253	0.375176	0.999	0.998	5.83024e-249	Neural stem cells	EEF1B2
MT-ND3	4.67343e-253	0.421497	1	0.998	1.20925e-248	Neural stem cells	MT-ND3
IFI16	1.43706e-251	0.493515	0.955	0.761	3.71839e-247	Neural stem cells	IFI16
MVP	1.78476e-247	0.442144	0.765	0.469	4.61806e-243	Neural stem cells	MVP
IAH1	1.47529e-246	0.391191	0.793	0.42	3.81731e-242	Neural stem cells	IAH1
MT-CO3	2.95279e-246	0.334705	0.999	0.999	7.64033e-242	Neural stem cells	MT-CO3
CACNA1A	8.24605e-244	0.494184	0.586	0.258	2.13366e-239	Neural stem cells	CACNA1A
INAFM1	1.01139e-239	0.54072	0.958	0.754	2.61698e-235	Neural stem cells	INAFM1
RGS17	3.22822e-238	0.462634	0.858	0.511	8.35302e-234	Neural stem cells	RGS17
NFKBIA	8.22695e-237	0.554581	0.807	0.531	2.12872e-232	Neural stem cells	NFKBIA
SEC14L2	5.06196e-235	0.449451	0.765	0.48	1.30978e-230	Neural stem cells	SEC14L2
ACTG1	3.83821e-230	0.405175	1	0.999	9.93137e-226	Neural stem cells	ACTG1
CSRP1	7.5954e-230	0.468713	0.781	0.446	1.96531e-225	Neural stem cells	CSRP1
CTNNBIP1	8.73203e-228	0.551324	0.902	0.717	2.25941e-223	Neural stem cells	CTNNBIP1
SCRG1	1.46161e-227	1.73457	0.76	0.612	3.78192e-223	Neural stem cells	SCRG1
RPL31	1.35368e-225	0.330365	0.999	0.999	3.50265e-221	Neural stem cells	RPL31
RPL22	3.40822e-225	0.261939	1	0.999	8.81878e-221	Neural stem cells	RPL22
GLIPR1	1.51154e-222	0.348622	0.46	0.192	3.91111e-218	Neural stem cells	GLIPR1
COL6A2	4.97472e-221	0.399134	0.725	0.383	1.28721e-216	Neural stem cells	COL6A2
NR3C1	7.15383e-221	0.481635	0.752	0.475	1.85105e-216	Neural stem cells	NR3C1
FOSL2	2.92562e-219	0.28958	0.483	0.199	7.57005e-215	Neural stem cells	FOSL2
SGK1	1.42101e-218	0.302027	0.324	0.098	3.67686e-214	Neural stem cells	SGK1
IFITM3	1.02136e-217	0.597841	0.976	0.873	2.64276e-213	Neural stem cells	IFITM3
EEF1G	1.3379e-217	0.255797	1	0.999	3.46183e-213	Neural stem cells	EEF1G
NOP53	7.84226e-217	0.402225	0.986	0.95	2.02918e-212	Neural stem cells	NOP53
DKK1	9.47509e-217	0.436249	0.327	0.1	2.45168e-212	Neural stem cells	DKK1
DUSP23	9.93224e-216	0.441045	0.566	0.268	2.56997e-211	Neural stem cells	DUSP23
RPS11	1.92144e-215	0.272967	0.999	0.999	4.97173e-211	Neural stem cells	RPS11
MALAT1	2.99341e-215	0.631114	0.998	0.999	7.74544e-211	Neural stem cells	MALAT1
ZFP36	1.75781e-212	0.300444	0.439	0.172	4.54834e-208	Neural stem cells	ZFP36
SERPINE2	7.25787e-209	0.505151	0.429	0.173	1.87797e-204	Neural stem cells	SERPINE2
LOXL1	1.98264e-207	0.501707	0.881	0.682	5.13008e-203	Neural stem cells	LOXL1
SNHG8	3.70802e-207	0.398201	0.735	0.422	9.5945e-203	Neural stem cells	SNHG8
MT-ND1	3.80631e-206	0.378418	0.999	0.997	9.84882e-202	Neural stem cells	MT-ND1
SPOCD1	2.19285e-202	0.373545	0.558	0.274	5.67399e-198	Neural stem cells	SPOCD1
RPL23	4.25406e-197	0.285566	0.999	0.999	1.10074e-192	Neural stem cells	RPL23
SLC1A3	1.09277e-196	0.493821	0.924	0.706	2.82753e-192	Neural stem cells	SLC1A3
CASTOR1	1.67777e-196	0.286072	0.502	0.222	4.34122e-192	Neural stem cells	CASTOR1
SMIM3	1.73942e-195	0.389119	0.617	0.334	4.50075e-191	Neural stem cells	SMIM3
PMAIP1	7.76765e-195	0.407284	0.452	0.19	2.00988e-190	Neural stem cells	PMAIP1
NAMPT	4.31254e-192	0.438528	0.679	0.419	1.11587e-187	Neural stem cells	NAMPT
PPP2CB	8.93728e-192	0.486137	0.949	0.852	2.31252e-187	Neural stem cells	PPP2CB
PLS3	1.53474e-191	0.333505	0.831	0.53	3.97113e-187	Neural stem cells	PLS3
GNG11	9.40357e-190	0.692809	0.971	0.952	2.43317e-185	Neural stem cells	GNG11
DDIT4	1.04061e-189	0.468008	0.52	0.252	2.69259e-185	Neural stem cells	DDIT4
CES1	1.73061e-189	0.255849	0.452	0.178	4.47796e-185	Neural stem cells	CES1
MT1G	1.91989e-189	0.364378	0.305	0.097	4.96771e-185	Neural stem cells	MT1G
MKNK2	4.85578e-189	0.39356	0.679	0.419	1.25643e-184	Neural stem cells	MKNK2
MAP1LC3A	2.0309e-187	0.330766	0.763	0.413	5.25496e-183	Neural stem cells	MAP1LC3A
SELENOP	9.72693e-187	0.595654	0.362	0.142	2.51684e-182	Neural stem cells	SELENOP
ARRDC3	1.15874e-186	0.321892	0.549	0.266	2.99825e-182	Neural stem cells	ARRDC3
RUNX2	2.2987e-185	0.342578	0.594	0.32	5.94789e-181	Neural stem cells	RUNX2
CYP1B1	6.07488e-184	0.435259	0.512	0.224	1.57187e-179	Neural stem cells	CYP1B1
CDH7	2.45613e-183	0.34418	0.647	0.312	6.35524e-179	Neural stem cells	CDH7
AKAP12	2.31417e-182	0.746744	0.942	0.883	5.98792e-178	Neural stem cells	AKAP12
CNN2	2.19385e-178	0.418631	0.826	0.625	5.67659e-174	Neural stem cells	CNN2
SNHG16	5.72452e-177	0.375309	0.957	0.877	1.48122e-172	Neural stem cells	SNHG16
KLF9	6.69334e-172	0.382242	0.82	0.54	1.7319e-167	Neural stem cells	KLF9
DLG5	2.1974e-169	0.416692	0.749	0.496	5.68578e-165	Neural stem cells	DLG5
BTG1	9.61546e-168	0.459495	0.96	0.717	2.488e-163	Neural stem cells	BTG1
VMP1	2.28529e-167	0.468513	0.957	0.873	5.91318e-163	Neural stem cells	VMP1
FABP5	7.9317e-166	0.455847	0.354	0.135	2.05233e-161	Neural stem cells	FABP5
IMPDH2	3.56833e-161	0.368642	0.894	0.755	9.23305e-157	Neural stem cells	IMPDH2
MAT2A	3.07109e-152	0.4729	0.822	0.651	7.94645e-148	Neural stem cells	MAT2A
DAPL1	1.30206e-151	0.534996	0.698	0.395	3.36907e-147	Neural stem cells	DAPL1
PTEN	1.95662e-149	0.382924	0.773	0.558	5.06275e-145	Neural stem cells	PTEN
LUZP1	3.86921e-149	0.373464	0.712	0.481	1.00116e-144	Neural stem cells	LUZP1
RAB3IP	8.88659e-148	0.353164	0.615	0.35	2.29941e-143	Neural stem cells	RAB3IP
STXBP6	4.6434e-141	0.283208	0.73	0.387	1.20148e-136	Neural stem cells	STXBP6
NME2	1.65925e-140	0.267136	0.999	0.998	4.29331e-136	Neural stem cells	NME2
MDK	5.63152e-138	0.332924	0.961	0.647	1.45716e-133	Neural stem cells	MDK
ATP1A1	5.66304e-138	0.36657	0.8	0.612	1.46531e-133	Neural stem cells	ATP1A1
S100A11	3.11069e-136	0.509869	0.982	0.972	8.04891e-132	Neural stem cells	S100A11
PPFIBP1	5.0121e-136	0.270822	0.559	0.3	1.29688e-131	Neural stem cells	PPFIBP1
DSEL	3.61962e-135	0.264033	0.478	0.238	9.36578e-131	Neural stem cells	DSEL
NBL1	7.51441e-135	0.283202	0.902	0.564	1.94435e-130	Neural stem cells	NBL1
RRAS	1.30107e-133	0.381006	0.861	0.745	3.36652e-129	Neural stem cells	RRAS
IGBP1	2.67055e-133	0.313374	0.916	0.768	6.91004e-129	Neural stem cells	IGBP1
MYO1E	5.10138e-132	0.366712	0.728	0.525	1.31998e-127	Neural stem cells	MYO1E
B4GALT1	5.69118e-132	0.323391	0.66	0.417	1.47259e-127	Neural stem cells	B4GALT1
ETHE1	2.2435e-131	0.330476	0.757	0.544	5.80505e-127	Neural stem cells	ETHE1
FBXW7	5.01174e-131	0.289196	0.618	0.368	1.29679e-126	Neural stem cells	FBXW7
UBALD2	1.95925e-129	0.448676	0.633	0.421	5.06955e-125	Neural stem cells	UBALD2
ST3GAL4	2.11031e-128	0.350179	0.68	0.455	5.46043e-124	Neural stem cells	ST3GAL4
CD24	4.91954e-128	0.342497	0.719	0.446	1.27293e-123	Neural stem cells	CD24
DPYSL2	1.16008e-124	0.377885	0.967	0.948	3.00171e-120	Neural stem cells	DPYSL2
EIF4A2	4.05726e-124	0.291006	0.981	0.935	1.04982e-119	Neural stem cells	EIF4A2
EIF4A1	1.83358e-123	0.277532	0.998	0.995	4.7444e-119	Neural stem cells	EIF4A1
MGMT	2.52514e-122	0.253151	0.722	0.44	6.53381e-118	Neural stem cells	MGMT
EIF3D	1.1539e-121	0.304588	0.96	0.877	2.98571e-117	Neural stem cells	EIF3D
MFGE8	3.72453e-120	0.356165	0.775	0.587	9.63721e-116	Neural stem cells	MFGE8
LAPTM4A	1.9279e-119	0.324321	0.983	0.966	4.98844e-115	Neural stem cells	LAPTM4A
ADI1	2.45444e-118	0.337404	0.899	0.782	6.35086e-114	Neural stem cells	ADI1
TRIO	2.57033e-118	0.336478	0.605	0.387	6.65073e-114	Neural stem cells	TRIO
PNRC1	1.0102e-115	0.331311	0.918	0.762	2.61389e-111	Neural stem cells	PNRC1
PYGB	4.77468e-114	0.317408	0.62	0.407	1.23545e-109	Neural stem cells	PYGB
GSR	8.24637e-113	0.280405	0.577	0.365	2.13375e-108	Neural stem cells	GSR
MYL12A	1.03827e-110	0.372106	0.946	0.857	2.68652e-106	Neural stem cells	MYL12A
NCAM1	1.02636e-108	0.357232	0.816	0.633	2.65571e-104	Neural stem cells	NCAM1
CAMK2N1	1.23352e-108	0.70628	0.82	0.702	3.19173e-104	Neural stem cells	CAMK2N1
RAB13	1.27406e-108	0.308045	0.988	0.984	3.29663e-104	Neural stem cells	RAB13
FOXN3	7.20997e-108	0.352787	0.769	0.596	1.86558e-103	Neural stem cells	FOXN3
IGFBP3	9.2571e-108	0.341489	0.5	0.266	2.39527e-103	Neural stem cells	IGFBP3
HEY1	9.14414e-107	0.299348	0.427	0.228	2.36605e-102	Neural stem cells	HEY1
NEXN	1.18667e-106	0.481331	0.586	0.393	3.07051e-102	Neural stem cells	NEXN
SELENOM	3.24458e-106	0.360458	0.797	0.63	8.39536e-102	Neural stem cells	SELENOM
EPB41L4A-AS1	4.25395e-104	0.266314	0.722	0.508	1.10071e-99	Neural stem cells	EPB41L4A-AS1
SORT1	4.26273e-104	0.368414	0.73	0.569	1.10298e-99	Neural stem cells	SORT1
IGFBP7	6.55855e-103	0.450401	0.989	0.979	1.69702e-98	Neural stem cells	IGFBP7
SEPTIN4	1.65753e-102	0.330285	0.595	0.373	4.28885e-98	Neural stem cells	SEPTIN4
TPM4	7.45434e-101	0.402297	0.978	0.957	1.92881e-96	Neural stem cells	TPM4
HIP1	5.11127e-99	0.282791	0.673	0.476	1.32254e-94	Neural stem cells	HIP1
JAGN1	2.19598e-97	0.259186	0.818	0.649	5.68211e-93	Neural stem cells	JAGN1
GADD45B	7.20422e-97	0.303574	0.424	0.239	1.86409e-92	Neural stem cells	GADD45B
TGFB1I1	8.84881e-97	0.338938	0.852	0.735	2.28963e-92	Neural stem cells	TGFB1I1
LINC01551	1.02984e-95	0.313411	0.949	0.891	2.66472e-91	Neural stem cells	LINC01551
TXNRD1	1.57951e-94	0.393807	0.83	0.696	4.08698e-90	Neural stem cells	TXNRD1
CD59	4.10637e-94	0.291631	0.999	0.991	1.06252e-89	Neural stem cells	CD59
YPEL3	4.8687e-93	0.307739	0.778	0.604	1.25978e-88	Neural stem cells	YPEL3
POLD4	1.2921e-92	0.264046	0.785	0.627	3.34332e-88	Neural stem cells	POLD4
HMGA1	8.98416e-92	0.523037	0.964	0.916	2.32465e-87	Neural stem cells	HMGA1
IGFBP5	1.66997e-91	0.7827	0.362	0.199	4.32105e-87	Neural stem cells	IGFBP5
EIF4B	8.69794e-91	0.254139	0.962	0.91	2.25059e-86	Neural stem cells	EIF4B
PEG10	2.30739e-88	0.695538	0.947	0.976	5.97037e-84	Neural stem cells	PEG10
MAP1LC3B	7.03874e-87	0.328822	0.924	0.849	1.82127e-82	Neural stem cells	MAP1LC3B
VAMP5	3.60195e-85	0.263024	0.789	0.591	9.32004e-81	Neural stem cells	VAMP5
RBM3	5.70454e-85	0.251502	0.976	0.943	1.47605e-80	Neural stem cells	RBM3
PDE8B	9.59779e-85	0.285421	0.656	0.458	2.48343e-80	Neural stem cells	PDE8B
MT3	1.43304e-84	0.68941	0.899	0.85	3.708e-80	Neural stem cells	MT3
IL6ST	3.68784e-84	0.271842	0.798	0.645	9.54228e-80	Neural stem cells	IL6ST
FAM3C	2.78193e-83	0.349004	0.838	0.728	7.19826e-79	Neural stem cells	FAM3C
PLIN3	7.64305e-83	0.306651	0.818	0.671	1.97764e-78	Neural stem cells	PLIN3
PLAT	7.68393e-82	0.346253	0.586	0.417	1.98822e-77	Neural stem cells	PLAT
CORO1C	1.08647e-81	0.261913	0.712	0.537	2.81124e-77	Neural stem cells	CORO1C
DERA	3.00755e-81	0.257775	0.728	0.559	7.78203e-77	Neural stem cells	DERA
ITGB4	1.58021e-75	0.264839	0.695	0.522	4.08879e-71	Neural stem cells	ITGB4
ATF4	6.84331e-74	0.263406	0.831	0.69	1.77071e-69	Neural stem cells	ATF4
AKAP13	1.5306e-73	0.250923	0.613	0.448	3.96042e-69	Neural stem cells	AKAP13
RPL22L1	9.2636e-70	0.422933	0.904	0.847	2.39696e-65	Neural stem cells	RPL22L1
PLP2	4.04834e-69	0.259061	0.57	0.384	1.04751e-64	Neural stem cells	PLP2
GPX3	3.58835e-68	0.725642	0.392	0.234	9.28486e-64	Neural stem cells	GPX3
TMEFF2	8.08739e-62	0.307351	0.592	0.441	2.09261e-57	Neural stem cells	TMEFF2
EIF6	6.23753e-60	0.266307	0.837	0.762	1.61396e-55	Neural stem cells	EIF6
SAP30	8.76851e-59	0.326305	0.75	0.619	2.26885e-54	Neural stem cells	SAP30
CAVIN1	1.09258e-58	0.271088	0.801	0.684	2.82706e-54	Neural stem cells	CAVIN1
IDS	2.44641e-57	0.294667	0.885	0.827	6.33007e-53	Neural stem cells	IDS
CLU	1.78941e-42	0.304155	0.996	0.995	4.6301e-38	Neural stem cells	CLU
TPM2	1.94842e-29	0.443385	0.723	0.575	5.04154e-25	Neural stem cells	TPM2
TSC22D1	1.41801e-28	0.309856	0.839	0.791	3.6691e-24	Neural stem cells	TSC22D1
CCN2	1.01435e-19	0.29523	0.431	0.35	2.62463e-15	Neural stem cells	CCN2
CENPF	7.4735e-135	0.386692	0.789	0.443	1.93377e-130	Transitional cells	CENPF
PCLAF	3.47787e-130	0.280523	0.799	0.432	8.99898e-126	Transitional cells	PCLAF
TPX2	8.80389e-130	0.359368	0.635	0.326	2.27801e-125	Transitional cells	TPX2
TYMS	5.94666e-129	0.259534	0.798	0.436	1.5387e-124	Transitional cells	TYMS
UBE2T	1.8944e-124	0.279507	0.678	0.354	4.90177e-120	Transitional cells	UBE2T
NUSAP1	1.23112e-122	0.271513	0.752	0.405	3.18552e-118	Transitional cells	NUSAP1
UBE2C	1.20469e-121	0.389557	0.549	0.272	3.11713e-117	Transitional cells	UBE2C
MKI67	5.72305e-121	0.336339	0.624	0.32	1.48084e-116	Transitional cells	MKI67
TUBB	5.95747e-119	0.369195	0.992	0.962	1.5415e-114	Transitional cells	TUBB
TOP2A	6.90271e-111	0.350154	0.651	0.356	1.78608e-106	Transitional cells	TOP2A
ASPM	1.14914e-108	0.347282	0.496	0.242	2.97339e-104	Transitional cells	ASPM
PRC1	8.32141e-108	0.258884	0.65	0.347	2.15317e-103	Transitional cells	PRC1
H2AFZ	1.06119e-106	0.358659	0.991	0.959	2.74582e-102	Transitional cells	H2AFZ
CCNB1	3.71404e-101	0.290571	0.624	0.345	9.61007e-97	Transitional cells	CCNB1
CENPE	1.78262e-99	0.262709	0.481	0.239	4.61254e-95	Transitional cells	CENPE
CKS2	3.21366e-94	0.320061	0.815	0.531	8.31534e-90	Transitional cells	CKS2
KIF20B	1.00826e-93	0.266813	0.659	0.372	2.60887e-89	Transitional cells	KIF20B
PTTG1	4.64441e-90	0.260894	0.862	0.591	1.20174e-85	Transitional cells	PTTG1
HMGB2	6.36339e-88	0.454021	0.904	0.692	1.64653e-83	Transitional cells	HMGB2
CCND1	2.20479e-85	0.337487	0.589	0.335	5.70489e-81	Transitional cells	CCND1
UBE2S	4.18743e-84	0.340802	0.977	0.874	1.0835e-79	Transitional cells	UBE2S
TUBB4B	1.8827e-79	0.311556	0.96	0.804	4.87149e-75	Transitional cells	TUBB4B
TUBA1B	4.713e-79	0.309721	0.991	0.957	1.21949e-74	Transitional cells	TUBA1B
SMC4	1.06057e-75	0.258649	0.883	0.631	2.74421e-71	Transitional cells	SMC4
DUT	2.07743e-74	0.255569	0.978	0.862	5.37535e-70	Transitional cells	DUT
KPNA2	2.39083e-71	0.250749	0.769	0.491	6.18627e-67	Transitional cells	KPNA2
JPT1	7.42461e-70	0.273544	0.986	0.916	1.92112e-65	Transitional cells	JPT1
CAMK2N11	5.33095e-69	0.480702	0.9	0.697	1.37938e-64	Transitional cells	CAMK2N1
CTSC	6.50195e-63	0.455496	0.604	0.373	1.68238e-58	Transitional cells	CTSC
TUBA1C	1.24161e-57	0.263813	0.601	0.382	3.21267e-53	Transitional cells	TUBA1C
HIST1H4C	2.80779e-53	0.495903	0.975	0.902	7.26514e-49	Transitional cells	HIST1H4C
AKAP121	1.8316e-47	0.347203	0.967	0.881	4.73925e-43	Transitional cells	AKAP12
DCBLD2	5.96244e-39	0.364226	0.905	0.725	1.54278e-34	Transitional cells	DCBLD2
ODC1	2.85067e-31	0.304511	0.948	0.802	7.3761e-27	Transitional cells	ODC1
GFAP	0	2.38903	0.878	0.675	0	Neural stem cells (Type B)	GFAP
RBP1	0	1.83654	0.993	0.907	0	Neural stem cells (Type B)	RBP1
DLX6-AS1	0	1.79572	0.808	0.203	0	Neural stem cells (Type B)	DLX6-AS1
TP53I111	0	1.76983	0.992	0.441	0	Neural stem cells (Type B)	TP53I11
CERT1	0	1.74075	0.992	0.787	0	Neural stem cells (Type B)	CERT1
BTG11	0	1.65751	0.978	0.6	0	Neural stem cells (Type B)	BTG1
NOVA1	0	1.63273	0.996	0.925	0	Neural stem cells (Type B)	NOVA1
NBL11	0	1.58696	0.934	0.397	0	Neural stem cells (Type B)	NBL1
FGFBP2	0	1.57721	0.527	0.108	0	Neural stem cells (Type B)	FGFBP2
SCG21	0	1.54501	0.803	0.293	0	Neural stem cells (Type B)	SCG2
PLAAT4	0	1.54451	0.876	0.303	0	Neural stem cells (Type B)	PLAAT4
MDK1	0	1.54049	0.975	0.501	0	Neural stem cells (Type B)	MDK
IFITM31	0	1.52703	0.975	0.829	0	Neural stem cells (Type B)	IFITM3
CADPS	0	1.46064	0.896	0.245	0	Neural stem cells (Type B)	CADPS
RAMP11	0	1.40341	0.989	0.793	0	Neural stem cells (Type B)	RAMP1
NPY	0	1.39838	0.609	0.168	0	Neural stem cells (Type B)	NPY
PEG101	0	1.3525	0.979	0.97	0	Neural stem cells (Type B)	PEG10
MALAT11	0	1.32561	1	0.999	0	Neural stem cells (Type B)	MALAT1
DKK3	0	1.32329	0.989	0.913	0	Neural stem cells (Type B)	DKK3
METAP2	0	1.31329	0.992	0.948	0	Neural stem cells (Type B)	METAP2
DLX5	0	1.3132	0.894	0.245	0	Neural stem cells (Type B)	DLX5
NRXN3	0	1.30202	0.83	0.193	0	Neural stem cells (Type B)	NRXN3
DAPL11	0	1.28684	0.724	0.246	0	Neural stem cells (Type B)	DAPL1
LAPTM4B	0	1.27619	0.906	0.871	0	Neural stem cells (Type B)	LAPTM4B
PLIN21	0	1.25422	0.937	0.872	0	Neural stem cells (Type B)	PLIN2
INAFM11	0	1.16835	0.955	0.666	0	Neural stem cells (Type B)	INAFM1
ITM2B	0	1.14002	0.999	0.995	0	Neural stem cells (Type B)	ITM2B
APOE	0	1.12178	0.798	0.741	0	Neural stem cells (Type B)	APOE
SVIL	0	1.11917	0.892	0.478	0	Neural stem cells (Type B)	SVIL
GALNT10	0	1.10753	0.899	0.509	0	Neural stem cells (Type B)	GALNT10
IGFBP61	0	1.10118	0.934	0.685	0	Neural stem cells (Type B)	IGFBP6
STXBP61	0	1.06764	0.776	0.21	0	Neural stem cells (Type B)	STXBP6
SNTG1	0	1.06356	0.861	0.358	0	Neural stem cells (Type B)	SNTG1
LRRTM3	0	1.03426	0.641	0.1	0	Neural stem cells (Type B)	LRRTM3
CHPT1	0	1.03193	0.923	0.766	0	Neural stem cells (Type B)	CHPT1
NRP1	0	1.0174	0.811	0.479	0	Neural stem cells (Type B)	NRP1
NGFR	0	1.00754	0.684	0.128	0	Neural stem cells (Type B)	NGFR
HOMER2	0	1.00551	0.838	0.578	0	Neural stem cells (Type B)	HOMER2
MMP2	0	0.999891	0.945	0.814	0	Neural stem cells (Type B)	MMP2
MEST	0	0.996049	0.766	0.455	0	Neural stem cells (Type B)	MEST
CTH	0	0.987735	0.629	0.18	0	Neural stem cells (Type B)	CTH
CNR1	0	0.976698	0.741	0.36	0	Neural stem cells (Type B)	CNR1
ST8SIA5	0	0.973074	0.767	0.217	0	Neural stem cells (Type B)	ST8SIA5
TIAM2	0	0.968871	0.693	0.271	0	Neural stem cells (Type B)	TIAM2
GYPC	0	0.946466	0.749	0.215	0	Neural stem cells (Type B)	GYPC
CFI	0	0.945785	0.962	0.859	0	Neural stem cells (Type B)	CFI
MEG3	0	0.945026	0.723	0.676	0	Neural stem cells (Type B)	MEG3
FTL	0	0.933614	0.999	0.999	0	Neural stem cells (Type B)	FTL
IFI161	0	0.931447	0.92	0.696	0	Neural stem cells (Type B)	IFI16
TPD52L1	0	0.919212	0.569	0.103	0	Neural stem cells (Type B)	TPD52L1
CMTM81	0	0.918826	0.735	0.223	0	Neural stem cells (Type B)	CMTM8
GAS51	0	0.915449	0.995	0.963	0	Neural stem cells (Type B)	GAS5
LYPD1	0	0.913745	0.944	0.877	0	Neural stem cells (Type B)	LYPD1
LINC015511	0	0.902365	0.952	0.864	0	Neural stem cells (Type B)	LINC01551
ARID5B	0	0.896607	0.919	0.82	0	Neural stem cells (Type B)	ARID5B
PLS31	0	0.894547	0.753	0.443	0	Neural stem cells (Type B)	PLS3
CD241	0	0.893946	0.668	0.355	0	Neural stem cells (Type B)	CD24
TMOD1	0	0.891553	0.669	0.133	0	Neural stem cells (Type B)	TMOD1
RGS171	0	0.884616	0.797	0.394	0	Neural stem cells (Type B)	RGS17
TLR4	0	0.874551	0.663	0.153	0	Neural stem cells (Type B)	TLR4
PDE1C	0	0.860466	0.657	0.159	0	Neural stem cells (Type B)	PDE1C
AUXG01000058.1	0	0.825945	0.49	0.151	0	Neural stem cells (Type B)	AUXG01000058.1
SESN3	0	0.816686	0.845	0.691	0	Neural stem cells (Type B)	SESN3
CDH71	0	0.813562	0.632	0.174	0	Neural stem cells (Type B)	CDH7
CEBPD1	0	0.801596	0.647	0.357	0	Neural stem cells (Type B)	CEBPD
S100A61	0	0.795765	0.979	0.955	0	Neural stem cells (Type B)	S100A6
GOLM1	0	0.792833	0.892	0.763	0	Neural stem cells (Type B)	GOLM1
DLX1	0	0.790726	0.823	0.586	0	Neural stem cells (Type B)	DLX1
RAI14	0	0.784227	0.807	0.638	0	Neural stem cells (Type B)	RAI14
RCAN2	0	0.781966	0.644	0.143	0	Neural stem cells (Type B)	RCAN2
MYBPC1	0	0.776134	0.416	0.081	0	Neural stem cells (Type B)	MYBPC1
MAP1LC3A1	0	0.762523	0.736	0.275	0	Neural stem cells (Type B)	MAP1LC3A
ATP2A2	0	0.761929	0.808	0.644	0	Neural stem cells (Type B)	ATP2A2
MEF2C	0	0.760436	0.596	0.175	0	Neural stem cells (Type B)	MEF2C
PDGFRA	0	0.753345	0.592	0.15	0	Neural stem cells (Type B)	PDGFRA
PPA11	0	0.740342	0.973	0.933	0	Neural stem cells (Type B)	PPA1
B2M	0	0.733579	0.999	0.998	0	Neural stem cells (Type B)	B2M
NTRK2	0	0.732467	0.553	0.125	0	Neural stem cells (Type B)	NTRK2
IGFBP31	0	0.728131	0.504	0.161	0	Neural stem cells (Type B)	IGFBP3
LOXL11	0	0.727976	0.844	0.616	0	Neural stem cells (Type B)	LOXL1
PMEPA1	0	0.724509	0.857	0.725	0	Neural stem cells (Type B)	PMEPA1
KLF91	0	0.718092	0.736	0.465	0	Neural stem cells (Type B)	KLF9
SLC1A31	0	0.699899	0.84	0.659	0	Neural stem cells (Type B)	SLC1A3
CLSTN1	0	0.698561	0.87	0.758	0	Neural stem cells (Type B)	CLSTN1
NFE2L2	0	0.697227	0.918	0.817	0	Neural stem cells (Type B)	NFE2L2
CTNNBIP11	0	0.693856	0.848	0.667	0	Neural stem cells (Type B)	CTNNBIP1
HLA-B	0	0.691046	0.877	0.741	0	Neural stem cells (Type B)	HLA-B
GPX31	0	0.688402	0.426	0.145	0	Neural stem cells (Type B)	GPX3
FRMD4B	0	0.682157	0.54	0.117	0	Neural stem cells (Type B)	FRMD4B
AHR	0	0.680124	0.651	0.325	0	Neural stem cells (Type B)	AHR
PBX1	0	0.676941	0.89	0.785	0	Neural stem cells (Type B)	PBX1
CAPZB	0	0.672243	0.978	0.957	0	Neural stem cells (Type B)	CAPZB
GRIA3	0	0.671492	0.635	0.237	0	Neural stem cells (Type B)	GRIA3
NME3	0	0.66705	0.779	0.465	0	Neural stem cells (Type B)	NME3
RTN11	0	0.666094	0.918	0.785	0	Neural stem cells (Type B)	RTN1
TAGLN2	0	0.664703	0.951	0.862	0	Neural stem cells (Type B)	TAGLN2
RCAN3	0	0.66304	0.53	0.117	0	Neural stem cells (Type B)	RCAN3
EDN3	0	0.659555	0.368	0.101	0	Neural stem cells (Type B)	EDN3
CCNG11	0	0.651435	0.908	0.781	0	Neural stem cells (Type B)	CCNG1
RPL37A	0	0.650622	1	1	0	Neural stem cells (Type B)	RPL37A
LIMA1	0	0.648705	0.952	0.937	0	Neural stem cells (Type B)	LIMA1
IL11RA	0	0.646204	0.612	0.267	0	Neural stem cells (Type B)	IL11RA
LTBP31	0	0.645979	0.912	0.768	0	Neural stem cells (Type B)	LTBP3
IAH11	0	0.644053	0.701	0.309	0	Neural stem cells (Type B)	IAH1
FTH11	0	0.642955	1	1	0	Neural stem cells (Type B)	FTH1
FXYD6	0	0.639727	0.909	0.802	0	Neural stem cells (Type B)	FXYD6
BEX1	0	0.63828	0.936	0.895	0	Neural stem cells (Type B)	BEX1
TMEM176B	0	0.63495	0.387	0.079	0	Neural stem cells (Type B)	TMEM176B
PERP1	0	0.632003	0.589	0.188	0	Neural stem cells (Type B)	PERP
GAD1	0	0.631295	0.711	0.365	0	Neural stem cells (Type B)	GAD1
TSHZ2	0	0.630653	0.484	0.106	0	Neural stem cells (Type B)	TSHZ2
LZTS1	0	0.628755	0.767	0.555	0	Neural stem cells (Type B)	LZTS1
CLU1	0	0.625317	0.996	0.994	0	Neural stem cells (Type B)	CLU
CD44	0	0.62479	0.989	0.975	0	Neural stem cells (Type B)	CD44
SRM	0	0.624369	0.888	0.883	0	Neural stem cells (Type B)	SRM
NCAM11	0	0.621719	0.783	0.571	0	Neural stem cells (Type B)	NCAM1
PPP3CA	0	0.611177	0.714	0.552	0	Neural stem cells (Type B)	PPP3CA
BCHE	0	0.605145	0.523	0.138	0	Neural stem cells (Type B)	BCHE
CTSF	0	0.601132	0.772	0.606	0	Neural stem cells (Type B)	CTSF
RBP7	0	0.599379	0.525	0.312	0	Neural stem cells (Type B)	RBP7
SNHG291	0	0.59469	0.999	0.997	0	Neural stem cells (Type B)	SNHG29
HRH2	0	0.592231	0.459	0.101	0	Neural stem cells (Type B)	HRH2
DCLK1	0	0.588006	0.812	0.702	0	Neural stem cells (Type B)	DCLK1
SULF2	0	0.587903	0.489	0.134	0	Neural stem cells (Type B)	SULF2
HLA-C	0	0.587788	0.921	0.819	0	Neural stem cells (Type B)	HLA-C
CYP1B11	0	0.586079	0.44	0.14	0	Neural stem cells (Type B)	CYP1B1
FHOD3	0	0.584294	0.544	0.275	0	Neural stem cells (Type B)	FHOD3
PLEKHA5	0	0.580527	0.707	0.528	0	Neural stem cells (Type B)	PLEKHA5
AL160272.1	0	0.579261	0.359	0.052	0	Neural stem cells (Type B)	AL160272.1
TCF4	0	0.574934	0.913	0.855	0	Neural stem cells (Type B)	TCF4
PRKACB	0	0.572477	0.702	0.542	0	Neural stem cells (Type B)	PRKACB
MEIS3	0	0.572344	0.668	0.495	0	Neural stem cells (Type B)	MEIS3
KCND3	0	0.570727	0.532	0.183	0	Neural stem cells (Type B)	KCND3
KCNIP4	0	0.56286	0.476	0.086	0	Neural stem cells (Type B)	KCNIP4
FREM2	0	0.56207	0.694	0.499	0	Neural stem cells (Type B)	FREM2
EEF21	0	0.559411	0.999	0.996	0	Neural stem cells (Type B)	EEF2
FCGRT	0	0.55812	0.873	0.757	0	Neural stem cells (Type B)	FCGRT
RPS271	0	0.551523	1	1	0	Neural stem cells (Type B)	RPS27
FAM20C1	0	0.549046	0.693	0.436	0	Neural stem cells (Type B)	FAM20C
LAPTM4A1	0	0.5443	0.979	0.961	0	Neural stem cells (Type B)	LAPTM4A
EIF4A21	0	0.54425	0.968	0.922	0	Neural stem cells (Type B)	EIF4A2
MGMT1	0	0.542288	0.677	0.342	0	Neural stem cells (Type B)	MGMT
H1F0	0	0.541851	0.512	0.155	0	Neural stem cells (Type B)	H1F0
DHRS31	0	0.53764	0.664	0.408	0	Neural stem cells (Type B)	DHRS3
MAFB1	0	0.537586	0.51	0.172	0	Neural stem cells (Type B)	MAFB
TTC28	0	0.537394	0.629	0.399	0	Neural stem cells (Type B)	TTC28
SEPTIN41	0	0.536071	0.58	0.285	0	Neural stem cells (Type B)	SEPTIN4
NFIX	0	0.533814	0.8	0.662	0	Neural stem cells (Type B)	NFIX
MT1X1	0	0.531414	0.941	0.825	0	Neural stem cells (Type B)	MT1X
NOP531	0	0.526976	0.971	0.942	0	Neural stem cells (Type B)	NOP53
MAP2K5	0	0.526652	0.608	0.405	0	Neural stem cells (Type B)	MAP2K5
HGF	0	0.524826	0.428	0.077	0	Neural stem cells (Type B)	HGF
QSOX1	0	0.524183	0.624	0.405	0	Neural stem cells (Type B)	QSOX1
COL6A21	0	0.520028	0.619	0.294	0	Neural stem cells (Type B)	COL6A2
DLX2	0	0.517583	0.737	0.58	0	Neural stem cells (Type B)	DLX2
NRP2	0	0.511748	0.924	0.88	0	Neural stem cells (Type B)	NRP2
PCDH20	0	0.511092	0.398	0.077	0	Neural stem cells (Type B)	PCDH20
TPM41	0	0.50919	0.962	0.958	0	Neural stem cells (Type B)	TPM4
RPL341	0	0.504709	1	0.999	0	Neural stem cells (Type B)	RPL34
SPOCK1	0	0.503158	0.416	0.085	0	Neural stem cells (Type B)	SPOCK1
ST3GAL5	0	0.501599	0.565	0.306	0	Neural stem cells (Type B)	ST3GAL5
ARHGEF9	0	0.497984	0.695	0.54	0	Neural stem cells (Type B)	ARHGEF9
TFAP2B1	0	0.49524	0.525	0.167	0	Neural stem cells (Type B)	TFAP2B
MT-ND31	0	0.494098	0.999	0.997	0	Neural stem cells (Type B)	MT-ND3
SOCS1	0	0.493107	0.381	0.08	0	Neural stem cells (Type B)	SOCS1
ARX	0	0.490032	0.546	0.302	0	Neural stem cells (Type B)	ARX
RPL101	0	0.48843	1	0.999	0	Neural stem cells (Type B)	RPL10
TKT	0	0.487586	0.994	0.992	0	Neural stem cells (Type B)	TKT
EFNB1	0	0.486943	0.554	0.323	0	Neural stem cells (Type B)	EFNB1
TNIP2	0	0.48667	0.658	0.479	0	Neural stem cells (Type B)	TNIP2
ALDH1A31	0	0.484113	0.475	0.143	0	Neural stem cells (Type B)	ALDH1A3
ANXA111	0	0.481958	0.609	0.282	0	Neural stem cells (Type B)	ANXA11
ABCC31	0	0.481658	0.636	0.362	0	Neural stem cells (Type B)	ABCC3
NRCAM	0	0.480815	0.872	0.82	0	Neural stem cells (Type B)	NRCAM
G0S2	0	0.479629	0.358	0.09	0	Neural stem cells (Type B)	G0S2
EEF1A11	0	0.478815	1	1	0	Neural stem cells (Type B)	EEF1A1
LMO3	0	0.473754	0.389	0.114	0	Neural stem cells (Type B)	LMO3
TNIK	0	0.470381	0.754	0.657	0	Neural stem cells (Type B)	TNIK
CEBPB1	0	0.469171	0.541	0.263	0	Neural stem cells (Type B)	CEBPB
TMEM131	0	0.467993	0.714	0.609	0	Neural stem cells (Type B)	TMEM131
TXNIP	0	0.467287	0.519	0.343	0	Neural stem cells (Type B)	TXNIP
NACA1	0	0.466437	1	0.999	0	Neural stem cells (Type B)	NACA
SEMA6D	0	0.463485	0.564	0.359	0	Neural stem cells (Type B)	SEMA6D
LGALS3BP	0	0.46282	0.848	0.78	0	Neural stem cells (Type B)	LGALS3BP
LY96	0	0.462277	0.493	0.245	0	Neural stem cells (Type B)	LY96
PNRC11	0	0.459819	0.857	0.728	0	Neural stem cells (Type B)	PNRC1
BEX2	0	0.458838	0.34	0.096	0	Neural stem cells (Type B)	BEX2
COL23A11	0	0.458665	0.49	0.193	0	Neural stem cells (Type B)	COL23A1
FOXO31	0	0.458361	0.6	0.355	0	Neural stem cells (Type B)	FOXO3
PDGFB	0	0.457743	0.369	0.083	0	Neural stem cells (Type B)	PDGFB
DPP7	0	0.456334	0.841	0.738	0	Neural stem cells (Type B)	DPP7
KCNE4	0	0.455226	0.384	0.096	0	Neural stem cells (Type B)	KCNE4
ETV1	0	0.45494	0.724	0.648	0	Neural stem cells (Type B)	ETV1
PTPRG	0	0.452277	0.579	0.356	0	Neural stem cells (Type B)	PTPRG
RRBP1	0	0.451829	0.774	0.735	0	Neural stem cells (Type B)	RRBP1
CXXC5	0	0.449405	0.909	0.881	0	Neural stem cells (Type B)	CXXC5
ARL4D	0	0.448619	0.438	0.185	0	Neural stem cells (Type B)	ARL4D
FOXD3-AS1	0	0.447768	0.459	0.125	0	Neural stem cells (Type B)	FOXD3-AS1
RPL311	0	0.445333	1	0.998	0	Neural stem cells (Type B)	RPL31
KLHDC8A	0	0.444921	0.583	0.417	0	Neural stem cells (Type B)	KLHDC8A
SLC44A1	0	0.444875	0.766	0.729	0	Neural stem cells (Type B)	SLC44A1
FAM43A	0	0.440629	0.459	0.19	0	Neural stem cells (Type B)	FAM43A
NPY2R	0	0.440537	0.384	0.075	0	Neural stem cells (Type B)	NPY2R
SEMA5A	0	0.438468	0.909	0.881	0	Neural stem cells (Type B)	SEMA5A
SLC35E4	0	0.436116	0.446	0.142	0	Neural stem cells (Type B)	SLC35E4
FBXW71	0	0.433299	0.512	0.32	0	Neural stem cells (Type B)	FBXW7
CACNA1A1	0	0.432377	0.45	0.193	0	Neural stem cells (Type B)	CACNA1A
RPL131	0	0.428747	1	1	0	Neural stem cells (Type B)	RPL13
RAB3IP1	0	0.427996	0.492	0.305	0	Neural stem cells (Type B)	RAB3IP
DPYSL21	0	0.42763	0.957	0.946	0	Neural stem cells (Type B)	DPYSL2
GPD1L	0	0.427093	0.428	0.143	0	Neural stem cells (Type B)	GPD1L
PIP5K1B	0	0.425925	0.368	0.067	0	Neural stem cells (Type B)	PIP5K1B
SQSTM1	0	0.42449	0.924	0.915	0	Neural stem cells (Type B)	SQSTM1
KCNIP4-IT1	0	0.423917	0.336	0.056	0	Neural stem cells (Type B)	KCNIP4-IT1
HLA-A	0	0.421532	0.977	0.955	0	Neural stem cells (Type B)	HLA-A
RPL33	0	0.421214	1	0.999	0	Neural stem cells (Type B)	RPL3
DCC	0	0.419719	0.348	0.064	0	Neural stem cells (Type B)	DCC
CSRP11	0	0.416949	0.64	0.381	0	Neural stem cells (Type B)	CSRP1
PDP11	0	0.416014	0.611	0.424	0	Neural stem cells (Type B)	PDP1
CNKSR3	0	0.415205	0.418	0.179	0	Neural stem cells (Type B)	CNKSR3
ATXN1	0	0.412995	0.609	0.48	0	Neural stem cells (Type B)	ATXN1
TOMM7	0	0.412776	0.994	0.991	0	Neural stem cells (Type B)	TOMM7
VMP11	0	0.411376	0.897	0.87	0	Neural stem cells (Type B)	VMP1
RPL261	0	0.411046	1	0.999	0	Neural stem cells (Type B)	RPL26
CAV11	0	0.410775	0.804	0.369	0	Neural stem cells (Type B)	CAV1
PLAAT3	0	0.410227	0.874	0.862	0	Neural stem cells (Type B)	PLAAT3
GSE1	0	0.409321	0.626	0.488	0	Neural stem cells (Type B)	GSE1
PFDN5	0	0.409029	0.999	0.998	0	Neural stem cells (Type B)	PFDN5
SNHG81	0	0.408568	0.584	0.372	0	Neural stem cells (Type B)	SNHG8
EPB41L4A-AS11	0	0.408295	0.636	0.464	0	Neural stem cells (Type B)	EPB41L4A-AS1
LINC00511	0	0.406186	0.686	0.564	0	Neural stem cells (Type B)	LINC00511
TLE5	0	0.405334	0.957	0.948	0	Neural stem cells (Type B)	TLE5
GABARAP	0	0.404291	0.997	0.995	0	Neural stem cells (Type B)	GABARAP
RPL241	0	0.40339	1	0.999	0	Neural stem cells (Type B)	RPL24
CACNB2	0	0.403102	0.481	0.316	0	Neural stem cells (Type B)	CACNB2
YPEL31	0	0.402547	0.697	0.575	0	Neural stem cells (Type B)	YPEL3
DLX6	0	0.401021	0.392	0.102	0	Neural stem cells (Type B)	DLX6
PSMB8	0	0.399731	0.75	0.605	0	Neural stem cells (Type B)	PSMB8
PRKD3	0	0.394537	0.537	0.377	0	Neural stem cells (Type B)	PRKD3
TMEM176A	0	0.393376	0.282	0.055	0	Neural stem cells (Type B)	TMEM176A
POLK	0	0.391133	0.599	0.478	0	Neural stem cells (Type B)	POLK
EXTL3	0	0.390173	0.561	0.404	0	Neural stem cells (Type B)	EXTL3
RPL181	0	0.389728	0.999	0.999	0	Neural stem cells (Type B)	RPL18
GLUL1	0	0.384469	0.856	0.702	0	Neural stem cells (Type B)	GLUL
YWHAZ	0	0.383149	0.976	0.973	0	Neural stem cells (Type B)	YWHAZ
ARID5A	0	0.379909	0.357	0.113	0	Neural stem cells (Type B)	ARID5A
TRMT9B	0	0.379538	0.335	0.088	0	Neural stem cells (Type B)	TRMT9B
ZFAS11	0	0.379313	0.992	0.989	0	Neural stem cells (Type B)	ZFAS1
CSF1	0	0.378151	0.381	0.131	0	Neural stem cells (Type B)	CSF1
TIAM1	0	0.378088	0.436	0.261	0	Neural stem cells (Type B)	TIAM1
PSAP	0	0.377301	0.983	0.977	0	Neural stem cells (Type B)	PSAP
ATP2B4	0	0.37566	0.467	0.283	0	Neural stem cells (Type B)	ATP2B4
RPL301	0	0.374175	1	0.999	0	Neural stem cells (Type B)	RPL30
ZNF706	0	0.370719	0.943	0.939	0	Neural stem cells (Type B)	ZNF706
GALNT2	0	0.369608	0.505	0.32	0	Neural stem cells (Type B)	GALNT2
RPS241	0	0.367411	1	0.999	0	Neural stem cells (Type B)	RPS24
VAV3	0	0.36718	0.357	0.115	0	Neural stem cells (Type B)	VAV3
RPS141	0	0.36703	1	0.999	0	Neural stem cells (Type B)	RPS14
FAU1	0	0.364359	0.999	0.999	0	Neural stem cells (Type B)	FAU
RPS81	0	0.359106	1	0.999	0	Neural stem cells (Type B)	RPS8
CHRM3	0	0.357961	0.326	0.068	0	Neural stem cells (Type B)	CHRM3
VAMP51	0	0.354502	0.7	0.556	0	Neural stem cells (Type B)	VAMP5
GPR37	0	0.353458	0.344	0.1	0	Neural stem cells (Type B)	GPR37
BRINP1	0	0.352798	0.303	0.051	0	Neural stem cells (Type B)	BRINP1
PPFIBP11	0	0.350336	0.457	0.245	0	Neural stem cells (Type B)	PPFIBP1
MAP3K1	0	0.348774	0.394	0.182	0	Neural stem cells (Type B)	MAP3K1
RPS181	0	0.345649	1	1	0	Neural stem cells (Type B)	RPS18
RPS3A1	0	0.345137	1	1	0	Neural stem cells (Type B)	RPS3A
RPL111	0	0.344514	1	0.999	0	Neural stem cells (Type B)	RPL11
CEBPZOS	0	0.344328	0.53	0.363	0	Neural stem cells (Type B)	CEBPZOS
NEDD4L	0	0.342225	0.422	0.231	0	Neural stem cells (Type B)	NEDD4L
AQP1	0	0.341962	0.347	0.089	0	Neural stem cells (Type B)	AQP1
TMEM108	0	0.34024	0.314	0.082	0	Neural stem cells (Type B)	TMEM108
CES11	0	0.339595	0.354	0.114	0	Neural stem cells (Type B)	CES1
TERF2IP	0	0.337597	0.902	0.893	0	Neural stem cells (Type B)	TERF2IP
RPS111	0	0.337299	0.999	0.999	0	Neural stem cells (Type B)	RPS11
MT-CYB	0	0.337222	0.999	0.997	0	Neural stem cells (Type B)	MT-CYB
PROM1	0	0.336368	0.296	0.076	0	Neural stem cells (Type B)	PROM1
EIF3E1	0	0.331857	0.987	0.987	0	Neural stem cells (Type B)	EIF3E
RPS281	0	0.330563	1	1	0	Neural stem cells (Type B)	RPS28
NTNG1	0	0.33053	0.275	0.071	0	Neural stem cells (Type B)	NTNG1
LRATD1	0	0.329982	0.251	0.042	0	Neural stem cells (Type B)	LRATD1
RPL121	0	0.328763	0.999	0.999	0	Neural stem cells (Type B)	RPL12
NKX2-2	0	0.327394	0.328	0.074	0	Neural stem cells (Type B)	NKX2-2
ARHGAP24	0	0.325386	0.338	0.104	0	Neural stem cells (Type B)	ARHGAP24
ZNF385D	0	0.32443	0.278	0.08	0	Neural stem cells (Type B)	ZNF385D
RPL361	0	0.324284	1	1	0	Neural stem cells (Type B)	RPL36
RPL281	0	0.324127	1	0.999	0	Neural stem cells (Type B)	RPL28
CAVIN3	0	0.324051	0.328	0.104	0	Neural stem cells (Type B)	CAVIN3
STAC21	0	0.31869	0.361	0.153	0	Neural stem cells (Type B)	STAC2
TPT11	0	0.315867	1	0.999	0	Neural stem cells (Type B)	TPT1
RPL35A1	0	0.315217	1	0.999	0	Neural stem cells (Type B)	RPL35A
RPS51	0	0.314491	0.999	0.999	0	Neural stem cells (Type B)	RPS5
RPL51	0	0.313822	1	0.999	0	Neural stem cells (Type B)	RPL5
RPL191	0	0.311563	1	0.999	0	Neural stem cells (Type B)	RPL19
RPS131	0	0.308289	0.999	0.999	0	Neural stem cells (Type B)	RPS13
UNC5B	0	0.307521	0.323	0.1	0	Neural stem cells (Type B)	UNC5B
MT2A1	0	0.306506	1	0.997	0	Neural stem cells (Type B)	MT2A
CIRBP	0	0.30508	0.993	0.991	0	Neural stem cells (Type B)	CIRBP
RACK11	0	0.303337	1	0.999	0	Neural stem cells (Type B)	RACK1
INSYN1	0	0.301735	0.303	0.079	0	Neural stem cells (Type B)	INSYN1
FOXD3	0	0.297799	0.289	0.074	0	Neural stem cells (Type B)	FOXD3
LINC00632	0	0.294119	0.293	0.097	0	Neural stem cells (Type B)	LINC00632
TASP1	0	0.293696	0.343	0.155	0	Neural stem cells (Type B)	TASP1
RPL371	0	0.29328	1	1	0	Neural stem cells (Type B)	RPL37
NRN1	0	0.292727	0.31	0.099	0	Neural stem cells (Type B)	NRN1
RPS251	0	0.292267	1	0.999	0	Neural stem cells (Type B)	RPS25
CNTNAP3B	0	0.290365	0.277	0.1	0	Neural stem cells (Type B)	CNTNAP3B
FZD7	0	0.287989	0.322	0.113	0	Neural stem cells (Type B)	FZD7
RPL321	0	0.285455	0.999	0.999	0	Neural stem cells (Type B)	RPL32
RPL91	0	0.283427	0.999	0.999	0	Neural stem cells (Type B)	RPL9
CD27-AS1	0	0.278986	0.315	0.104	0	Neural stem cells (Type B)	CD27-AS1
RPL151	0	0.278471	1	0.999	0	Neural stem cells (Type B)	RPL15
RPL13A1	0	0.276429	1	0.999	0	Neural stem cells (Type B)	RPL13A
EFNA5	0	0.276167	0.26	0.059	0	Neural stem cells (Type B)	EFNA5
MNX1	0	0.276111	0.258	0.058	0	Neural stem cells (Type B)	MNX1
GBP2	0	0.271397	0.281	0.093	0	Neural stem cells (Type B)	GBP2
NIPAL3	0	0.271354	0.277	0.069	0	Neural stem cells (Type B)	NIPAL3
RPS15A1	0	0.268195	0.999	0.999	0	Neural stem cells (Type B)	RPS15A
PCDH7	0	0.266206	0.25	0.064	0	Neural stem cells (Type B)	PCDH7
GFRA1	0	0.265256	0.304	0.115	0	Neural stem cells (Type B)	GFRA1
RPL291	0	0.263816	1	0.999	0	Neural stem cells (Type B)	RPL29
RPL71	0	0.259258	0.999	0.999	0	Neural stem cells (Type B)	RPL7
ATP5F1E	0	0.255139	0.999	0.999	0	Neural stem cells (Type B)	ATP5F1E
CAV21	0	0.25346	0.371	0.167	0	Neural stem cells (Type B)	CAV2
FTX	3.73912e-306	0.389623	0.656	0.554	9.67496e-302	Neural stem cells (Type B)	FTX
SNHG161	3.59341e-301	0.341674	0.894	0.878	9.29796e-297	Neural stem cells (Type B)	SNHG16
PIP4K2A	5.41691e-299	0.363476	0.541	0.409	1.40163e-294	Neural stem cells (Type B)	PIP4K2A
CITED4	1.6354e-296	0.273407	0.319	0.141	4.2316e-292	Neural stem cells (Type B)	CITED4
DPYSL3	4.68651e-296	0.488859	0.883	0.876	1.21263e-291	Neural stem cells (Type B)	DPYSL3
ARL6IP5	5.29287e-295	0.318098	0.924	0.919	1.36953e-290	Neural stem cells (Type B)	ARL6IP5
CHURC1	3.11969e-280	0.307717	0.926	0.929	8.07221e-276	Neural stem cells (Type B)	CHURC1
TLE2	2.74197e-277	0.272803	0.358	0.193	7.09486e-273	Neural stem cells (Type B)	TLE2
BCL3	5.17654e-275	0.292295	0.332	0.169	1.33943e-270	Neural stem cells (Type B)	BCL3
MTRNR2L12	1.46097e-273	0.34702	0.993	0.99	3.78027e-269	Neural stem cells (Type B)	MTRNR2L12
MOXD1	4.82826e-271	0.46909	0.641	0.563	1.24931e-266	Neural stem cells (Type B)	MOXD1
HDDC2	1.67815e-270	0.393798	0.871	0.883	4.34222e-266	Neural stem cells (Type B)	HDDC2
DDX5	4.54169e-270	0.305706	0.996	0.993	1.17516e-265	Neural stem cells (Type B)	DDX5
PCMTD1	2.6998e-269	0.310165	0.504	0.366	6.98573e-265	Neural stem cells (Type B)	PCMTD1
DLG51	6.04673e-269	0.361231	0.592	0.475	1.56459e-264	Neural stem cells (Type B)	DLG5
MYL12A1	1.73797e-266	0.341576	0.897	0.846	4.49701e-262	Neural stem cells (Type B)	MYL12A
DBI	1.09831e-265	0.363117	0.998	0.998	2.84189e-261	Neural stem cells (Type B)	DBI
SH3GLB1	8.29273e-264	0.391181	0.827	0.827	2.14574e-259	Neural stem cells (Type B)	SH3GLB1
NCK2	4.50851e-263	0.31743	0.44	0.295	1.16658e-258	Neural stem cells (Type B)	NCK2
PSMB9	5.9581e-261	0.305871	0.495	0.352	1.54166e-256	Neural stem cells (Type B)	PSMB9
IGBP11	2.91399e-259	0.311118	0.8	0.77	7.53996e-255	Neural stem cells (Type B)	IGBP1
MT31	1.88847e-253	0.69272	0.864	0.849	4.88641e-249	Neural stem cells (Type B)	MT3
FOXG1	9.62984e-250	0.345522	0.765	0.744	2.49172e-245	Neural stem cells (Type B)	FOXG1
DSEL1	1.53482e-249	0.306458	0.361	0.2	3.97135e-245	Neural stem cells (Type B)	DSEL
MT-ND11	2.68084e-246	0.292739	0.999	0.996	6.93668e-242	Neural stem cells (Type B)	MT-ND1
RAP2C	1.74053e-244	0.284087	0.382	0.231	4.50363e-240	Neural stem cells (Type B)	RAP2C
FOXP1	1.74738e-243	0.386216	0.609	0.516	4.52134e-239	Neural stem cells (Type B)	FOXP1
COMT	5.9185e-242	0.297121	0.93	0.911	1.53141e-237	Neural stem cells (Type B)	COMT
APP	6.64508e-242	0.380749	0.889	0.889	1.71941e-237	Neural stem cells (Type B)	APP
COL18A1	1.80343e-240	0.340558	0.552	0.445	4.66637e-236	Neural stem cells (Type B)	COL18A1
SH3BP5	7.63865e-240	0.272063	0.367	0.209	1.9765e-235	Neural stem cells (Type B)	SH3BP5
HSPA1A	1.12519e-239	0.256567	0.35	0.194	2.91143e-235	Neural stem cells (Type B)	HSPA1A
HIST1H2AC	1.78731e-232	0.374544	0.477	0.34	4.62467e-228	Neural stem cells (Type B)	HIST1H2AC
CARMIL1	8.28785e-232	0.272433	0.371	0.225	2.14448e-227	Neural stem cells (Type B)	CARMIL1
ZMIZ1	3.47106e-231	0.304555	0.483	0.358	8.98137e-227	Neural stem cells (Type B)	ZMIZ1
CTSA	1.21856e-230	0.316281	0.693	0.651	3.15303e-226	Neural stem cells (Type B)	CTSA
NFKBIA1	1.65665e-228	0.443756	0.612	0.522	4.28657e-224	Neural stem cells (Type B)	NFKBIA
EIF4B1	1.4857e-227	0.28389	0.91	0.918	3.84424e-223	Neural stem cells (Type B)	EIF4B
JUNB	2.88692e-227	0.40042	0.474	0.341	7.4699e-223	Neural stem cells (Type B)	JUNB
GNG2	9.38892e-227	0.334306	0.446	0.319	2.42938e-222	Neural stem cells (Type B)	GNG2
PCMTD2	1.0259e-223	0.334457	0.546	0.453	2.65452e-219	Neural stem cells (Type B)	PCMTD2
IL6ST1	9.3844e-222	0.330015	0.687	0.642	2.42821e-217	Neural stem cells (Type B)	IL6ST
PEA15	3.08234e-221	0.397554	0.943	0.961	7.97555e-217	Neural stem cells (Type B)	PEA15
ACTR3B	1.26445e-220	0.255619	0.316	0.174	3.27176e-216	Neural stem cells (Type B)	ACTR3B
CASD1	4.41846e-220	0.316815	0.498	0.388	1.14328e-215	Neural stem cells (Type B)	CASD1
MEIS2	1.73159e-219	0.369531	0.874	0.882	4.48049e-215	Neural stem cells (Type B)	MEIS2
PCDHGC3	5.80688e-218	0.273293	0.39	0.247	1.50253e-213	Neural stem cells (Type B)	PCDHGC3
MT1F	1.30371e-215	0.379021	0.564	0.459	3.37336e-211	Neural stem cells (Type B)	MT1F
CD591	3.10381e-215	0.280523	0.994	0.99	8.0311e-211	Neural stem cells (Type B)	CD59
SGCE	5.16638e-215	0.310832	0.755	0.74	1.3368e-210	Neural stem cells (Type B)	SGCE
ARID1B	1.02659e-213	0.316238	0.666	0.623	2.65631e-209	Neural stem cells (Type B)	ARID1B
B4GALT11	6.7731e-213	0.305865	0.511	0.396	1.75254e-208	Neural stem cells (Type B)	B4GALT1
NUPR11	8.22372e-213	0.276923	0.342	0.19	2.12789e-208	Neural stem cells (Type B)	NUPR1
AHNAK1	6.30882e-209	0.287164	0.765	0.691	1.63241e-204	Neural stem cells (Type B)	AHNAK
RSRP1	1.90152e-206	0.296517	0.622	0.559	4.92018e-202	Neural stem cells (Type B)	RSRP1
MAPK10	1.10747e-205	0.272246	0.36	0.225	2.86559e-201	Neural stem cells (Type B)	MAPK10
APPL2	6.98804e-203	0.304797	0.49	0.382	1.80815e-198	Neural stem cells (Type B)	APPL2
SREBF1	1.73704e-201	0.336386	0.534	0.446	4.49459e-197	Neural stem cells (Type B)	SREBF1
ITM2C	1.76359e-195	0.343811	0.855	0.85	4.56328e-191	Neural stem cells (Type B)	ITM2C
CALCOCO1	6.53432e-195	0.259344	0.441	0.322	1.69075e-190	Neural stem cells (Type B)	CALCOCO1
STAT3	9.75731e-195	0.299454	0.696	0.669	2.5247e-190	Neural stem cells (Type B)	STAT3
CTSD	2.27106e-191	0.293658	0.829	0.821	5.87638e-187	Neural stem cells (Type B)	CTSD
ESF1	2.62782e-191	0.312849	0.698	0.679	6.79949e-187	Neural stem cells (Type B)	ESF1
PLCG2	8.91027e-189	0.298076	0.828	0.823	2.30553e-184	Neural stem cells (Type B)	PLCG2
SNHG32	2.48375e-187	0.279124	0.824	0.827	6.42671e-183	Neural stem cells (Type B)	SNHG32
SPTBN1	5.96003e-185	0.316451	0.864	0.87	1.54216e-180	Neural stem cells (Type B)	SPTBN1
KAT6B	2.39313e-184	0.312649	0.686	0.649	6.19221e-180	Neural stem cells (Type B)	KAT6B
PDE8B1	1.64834e-180	0.367917	0.536	0.441	4.26509e-176	Neural stem cells (Type B)	PDE8B
RYBP	4.74306e-180	0.260697	0.429	0.316	1.22727e-175	Neural stem cells (Type B)	RYBP
HIF1A	4.0363e-178	0.296579	0.74	0.729	1.04439e-173	Neural stem cells (Type B)	HIF1A
STAT2	2.40468e-177	0.26258	0.442	0.335	6.2221e-173	Neural stem cells (Type B)	STAT2
NR3C11	2.63432e-173	0.270933	0.555	0.467	6.81629e-169	Neural stem cells (Type B)	NR3C1
HLA-E	5.36259e-173	0.286969	0.553	0.489	1.38757e-168	Neural stem cells (Type B)	HLA-E
GJA1	7.85756e-173	0.311199	0.782	0.75	2.03314e-168	Neural stem cells (Type B)	GJA1
CALD1	4.74943e-172	0.317714	0.994	0.991	1.22892e-167	Neural stem cells (Type B)	CALD1
N4BP2L2	6.24215e-172	0.256212	0.846	0.862	1.61516e-167	Neural stem cells (Type B)	N4BP2L2
IRF9	2.55064e-167	0.263812	0.489	0.4	6.59977e-163	Neural stem cells (Type B)	IRF9
TXNRD11	3.89462e-162	0.294032	0.725	0.697	1.00773e-157	Neural stem cells (Type B)	TXNRD1
ERRFI1	2.48665e-159	0.389859	0.731	0.69	6.4342e-155	Neural stem cells (Type B)	ERRFI1
DCBLD21	5.68537e-159	0.286554	0.751	0.732	1.47109e-154	Neural stem cells (Type B)	DCBLD2
SNCA	8.6091e-159	0.255719	0.424	0.315	2.2276e-154	Neural stem cells (Type B)	SNCA
MBNL2	4.68575e-158	0.26132	0.366	0.255	1.21244e-153	Neural stem cells (Type B)	MBNL2
DPF3	8.86558e-154	0.253642	0.426	0.321	2.29397e-149	Neural stem cells (Type B)	DPF3
IDS1	1.26342e-153	0.3055	0.827	0.835	3.26909e-149	Neural stem cells (Type B)	IDS
CIR1	1.69658e-151	0.255581	0.739	0.744	4.38989e-147	Neural stem cells (Type B)	CIR1
ASPH	1.78552e-150	0.281553	0.816	0.833	4.62004e-146	Neural stem cells (Type B)	ASPH
LINC00461	2.04709e-150	0.332712	0.612	0.581	5.29684e-146	Neural stem cells (Type B)	LINC00461
ABCA1	5.68761e-150	0.302902	0.648	0.604	1.47167e-145	Neural stem cells (Type B)	ABCA1
DOCK5	2.19824e-148	0.27228	0.567	0.507	5.68794e-144	Neural stem cells (Type B)	DOCK5
MED13L	8.6053e-148	0.258828	0.481	0.401	2.22662e-143	Neural stem cells (Type B)	MED13L
NRIP1	3.10794e-144	0.290196	0.542	0.478	8.0418e-140	Neural stem cells (Type B)	NRIP1
NKAIN3	6.06352e-144	0.310816	0.662	0.642	1.56894e-139	Neural stem cells (Type B)	NKAIN3
ZNF217	1.9342e-141	0.257682	0.428	0.339	5.00474e-137	Neural stem cells (Type B)	ZNF217
NCOR2	9.77713e-141	0.263174	0.57	0.527	2.52983e-136	Neural stem cells (Type B)	NCOR2
SH3BP4	2.32374e-140	0.27829	0.599	0.559	6.01269e-136	Neural stem cells (Type B)	SH3BP4
LINC02762	3.03457e-136	0.272961	0.422	0.326	7.85195e-132	Neural stem cells (Type B)	LINC02762
PRUNE2	3.78944e-134	0.285532	0.311	0.209	9.80516e-130	Neural stem cells (Type B)	PRUNE2
JUN	1.14157e-129	0.28213	0.887	0.864	2.95383e-125	Neural stem cells (Type B)	JUN
DUSP231	4.50876e-127	0.287312	0.36	0.257	1.16664e-122	Neural stem cells (Type B)	DUSP23
HES1	5.2408e-122	0.443688	0.587	0.563	1.35606e-117	Neural stem cells (Type B)	HES1
MEF2A	4.55876e-121	0.257387	0.468	0.409	1.17958e-116	Neural stem cells (Type B)	MEF2A
SNHG14	2.4021e-115	0.253346	0.797	0.8	6.21542e-111	Neural stem cells (Type B)	SNHG14
FIP1L1	1.5659e-111	0.25634	0.6	0.591	4.05176e-107	Neural stem cells (Type B)	FIP1L1
SEC14L1	4.08763e-111	0.289803	0.724	0.75	1.05767e-106	Neural stem cells (Type B)	SEC14L1
FOS	1.25302e-107	0.414117	0.486	0.426	3.24219e-103	Neural stem cells (Type B)	FOS
CHRNA9	1.29624e-106	0.270046	0.359	0.276	3.35402e-102	Neural stem cells (Type B)	CHRNA9
TNC	6.20567e-93	0.272971	0.915	0.908	1.60572e-88	Neural stem cells (Type B)	TNC
CDCA7L	1.23223e-91	0.337103	0.659	0.67	3.18839e-87	Neural stem cells (Type B)	CDCA7L
BMERB1	8.92077e-91	0.262585	0.642	0.666	2.30825e-86	Neural stem cells (Type B)	BMERB1
IFITM2	9.52168e-89	0.263049	0.303	0.223	2.46373e-84	Neural stem cells (Type B)	IFITM2
TSC22D4	1.24462e-87	0.387918	0.519	0.502	3.22045e-83	Neural stem cells (Type B)	TSC22D4
SUB1	1.08038e-84	0.30757	0.994	0.997	2.79549e-80	Neural stem cells (Type B)	SUB1
COL9A3	3.50213e-84	0.2863	0.404	0.333	9.06175e-80	Neural stem cells (Type B)	COL9A3
DUSP4	2.84478e-77	0.275964	0.675	0.695	7.36086e-73	Neural stem cells (Type B)	DUSP4
DNAJC1	9.48494e-70	0.255701	0.606	0.63	2.45423e-65	Neural stem cells (Type B)	DNAJC1
HPD	4.23328e-52	0.282311	0.301	0.254	1.09536e-47	Neural stem cells (Type B)	HPD
CCN21	2.5533e-22	0.37133	0.37	0.349	6.60666e-18	Neural stem cells (Type B)	CCN2
SOD2	5.50716e-10	0.281475	0.554	0.646	1.42498e-05	Neural stem cells (Type B)	SOD2
CTSC1	8.69975e-10	0.259154	0.369	0.404	2.25106e-05	Neural stem cells (Type B)	CTSC
RCAN1	1.04196e-07	0.471734	0.751	0.835	0.00269606	Neural stem cells (Type B)	RCAN1
ID4	0	1.4239	0.961	0.751	0	Astrocyte progenitors	ID4
CHN1	0	1.40728	0.967	0.413	0	Astrocyte progenitors	CHN1
FABP7	0	1.35128	1	0.973	0	Astrocyte progenitors	FABP7
A2M	0	1.32461	0.979	0.525	0	Astrocyte progenitors	A2M
S100B	0	1.28559	0.981	0.787	0	Astrocyte progenitors	S100B
ANXA2	0	1.20839	0.886	0.587	0	Astrocyte progenitors	ANXA2
SPARCL1	0	1.17369	0.696	0.278	0	Astrocyte progenitors	SPARCL1
WLS	0	1.11983	0.966	0.652	0	Astrocyte progenitors	WLS
CCND2	0	1.08542	0.916	0.42	0	Astrocyte progenitors	CCND2
GABBR2	0	1.071	0.915	0.338	0	Astrocyte progenitors	GABBR2
CXCL14	0	1.01827	0.925	0.707	0	Astrocyte progenitors	CXCL14
GAP43	0	1.00038	0.99	0.819	0	Astrocyte progenitors	GAP43
PHLDA2	0	0.951346	0.931	0.722	0	Astrocyte progenitors	PHLDA2
MARCKS	0	0.936928	0.994	0.796	0	Astrocyte progenitors	MARCKS
VIM	0	0.899281	1	1	0	Astrocyte progenitors	VIM
SDC2	0	0.876246	0.956	0.599	0	Astrocyte progenitors	SDC2
TAGLN	0	0.876039	0.814	0.52	0	Astrocyte progenitors	TAGLN
GPM6B	0	0.87085	0.994	0.967	0	Astrocyte progenitors	GPM6B
STK17A	0	0.864327	0.976	0.832	0	Astrocyte progenitors	STK17A
HOPX	0	0.854477	0.867	0.413	0	Astrocyte progenitors	HOPX
TTYH1	0	0.8532	0.796	0.34	0	Astrocyte progenitors	TTYH1
NKX2-1	0	0.830217	0.887	0.339	0	Astrocyte progenitors	NKX2-1
IFI27L2	0	0.819902	0.971	0.827	0	Astrocyte progenitors	IFI27L2
PALLD	0	0.815962	0.975	0.781	0	Astrocyte progenitors	PALLD
NUDT4	0	0.815683	0.923	0.733	0	Astrocyte progenitors	NUDT4
PTMS	0	0.813241	0.999	0.995	0	Astrocyte progenitors	PTMS
C4orf48	0	0.800573	0.994	0.92	0	Astrocyte progenitors	C4orf48
ACTA2	0	0.800139	0.635	0.331	0	Astrocyte progenitors	ACTA2
FEZ1	0	0.798787	0.917	0.524	0	Astrocyte progenitors	FEZ1
MLC1	0	0.797686	0.846	0.351	0	Astrocyte progenitors	MLC1
SEMA3A	0	0.789086	0.806	0.351	0	Astrocyte progenitors	SEMA3A
STK32A	0	0.788011	0.847	0.382	0	Astrocyte progenitors	STK32A
PDCD4	0	0.783478	0.884	0.489	0	Astrocyte progenitors	PDCD4
CDK6	0	0.76138	0.95	0.677	0	Astrocyte progenitors	CDK6
C21orf62	0	0.751019	0.757	0.272	0	Astrocyte progenitors	C21orf62
COL11A1	0	0.748507	0.832	0.405	0	Astrocyte progenitors	COL11A1
HOMER3	0	0.745439	0.971	0.775	0	Astrocyte progenitors	HOMER3
TUBA1B1	0	0.74173	0.992	0.948	0	Astrocyte progenitors	TUBA1B
ARL6IP1	0	0.735127	0.978	0.886	0	Astrocyte progenitors	ARL6IP1
PMP22	0	0.732631	0.942	0.77	0	Astrocyte progenitors	PMP22
DOK5	0	0.726908	0.893	0.516	0	Astrocyte progenitors	DOK5
C1orf61	0	0.723463	0.561	0.247	0	Astrocyte progenitors	C1orf61
EZR	0	0.723214	0.941	0.681	0	Astrocyte progenitors	EZR
SDCBP	0	0.719576	0.966	0.842	0	Astrocyte progenitors	SDCBP
LRRN3	0	0.71353	0.803	0.506	0	Astrocyte progenitors	LRRN3
SLC20A2	0	0.700851	0.702	0.326	0	Astrocyte progenitors	SLC20A2
CD99	0	0.700123	0.995	0.958	0	Astrocyte progenitors	CD99
ENC1	0	0.696553	0.978	0.825	0	Astrocyte progenitors	ENC1
FEZ2	0	0.691463	0.929	0.707	0	Astrocyte progenitors	FEZ2
LMO2	0	0.690308	0.928	0.697	0	Astrocyte progenitors	LMO2
PRSS23	0	0.689481	0.895	0.617	0	Astrocyte progenitors	PRSS23
IMMP2L	0	0.688557	0.859	0.611	0	Astrocyte progenitors	IMMP2L
CPE	0	0.682098	0.826	0.391	0	Astrocyte progenitors	CPE
COL4A5	0	0.680311	0.798	0.32	0	Astrocyte progenitors	COL4A5
RTN4	0	0.672044	0.994	0.965	0	Astrocyte progenitors	RTN4
CADM1	0	0.667593	0.865	0.42	0	Astrocyte progenitors	CADM1
LAMA4	0	0.665234	0.774	0.338	0	Astrocyte progenitors	LAMA4
SCD5	0	0.662056	0.752	0.313	0	Astrocyte progenitors	SCD5
BAALC	0	0.660571	0.968	0.859	0	Astrocyte progenitors	BAALC
ATP1B2	0	0.651941	0.715	0.259	0	Astrocyte progenitors	ATP1B2
GCSH	0	0.647244	0.989	0.886	0	Astrocyte progenitors	GCSH
PCSK1N	0	0.647059	0.977	0.823	0	Astrocyte progenitors	PCSK1N
COL4A6	0	0.646596	0.749	0.295	0	Astrocyte progenitors	COL4A6
CKB	0	0.646097	0.998	0.993	0	Astrocyte progenitors	CKB
HSPB1	0	0.642733	0.989	0.828	0	Astrocyte progenitors	HSPB1
ITGAV	0	0.642317	0.788	0.437	0	Astrocyte progenitors	ITGAV
SRGAP3	0	0.641785	0.708	0.252	0	Astrocyte progenitors	SRGAP3
NES	0	0.639024	0.97	0.862	0	Astrocyte progenitors	NES
CA12	0	0.637136	0.723	0.383	0	Astrocyte progenitors	CA12
TAX1BP1	0	0.636675	0.968	0.849	0	Astrocyte progenitors	TAX1BP1
HTRA1	0	0.636024	0.928	0.773	0	Astrocyte progenitors	HTRA1
COTL1	0	0.618543	0.924	0.628	0	Astrocyte progenitors	COTL1
MAF	0	0.61844	0.724	0.333	0	Astrocyte progenitors	MAF
STMN1	0	0.617696	0.997	0.933	0	Astrocyte progenitors	STMN1
SMS	0	0.617351	0.939	0.633	0	Astrocyte progenitors	SMS
PTPRZ1	0	0.613656	0.982	0.953	0	Astrocyte progenitors	PTPRZ1
SELENOW	0	0.613244	0.998	0.977	0	Astrocyte progenitors	SELENOW
EHD4	0	0.612045	0.724	0.317	0	Astrocyte progenitors	EHD4
QKI	0	0.610512	0.982	0.922	0	Astrocyte progenitors	QKI
TMSB4X	0	0.604161	1	1	0	Astrocyte progenitors	TMSB4X
LGR4	0	0.602732	0.723	0.281	0	Astrocyte progenitors	LGR4
PHLDA1	0	0.597374	0.887	0.654	0	Astrocyte progenitors	PHLDA1
PPP1R14C	0	0.593803	0.684	0.246	0	Astrocyte progenitors	PPP1R14C
STIM2	0	0.59339	0.837	0.506	0	Astrocyte progenitors	STIM2
ACTB	0	0.589479	1	0.999	0	Astrocyte progenitors	ACTB
MAPK4	0	0.587554	0.696	0.297	0	Astrocyte progenitors	MAPK4
METRN	0	0.587047	0.999	0.998	0	Astrocyte progenitors	METRN
TUBA1A	0	0.586678	0.999	0.99	0	Astrocyte progenitors	TUBA1A
LTBP1	0	0.585699	0.836	0.573	0	Astrocyte progenitors	LTBP1
AQP4	0	0.585451	0.571	0.342	0	Astrocyte progenitors	AQP4
SFTA3	0	0.584358	0.736	0.285	0	Astrocyte progenitors	SFTA3
EMP1	0	0.58336	0.908	0.682	0	Astrocyte progenitors	EMP1
TMSB15A	0	0.579743	0.801	0.383	0	Astrocyte progenitors	TMSB15A
COLGALT2	0	0.579293	0.737	0.383	0	Astrocyte progenitors	COLGALT2
CPNE4	0	0.576574	0.68	0.249	0	Astrocyte progenitors	CPNE4
CNN3	0	0.575813	0.995	0.977	0	Astrocyte progenitors	CNN3
SERPINH1	0	0.573474	0.764	0.317	0	Astrocyte progenitors	SERPINH1
MAP1B	0	0.571285	0.989	0.964	0	Astrocyte progenitors	MAP1B
NSG1	0	0.565786	0.841	0.516	0	Astrocyte progenitors	NSG1
COL8A1	0	0.565082	0.965	0.862	0	Astrocyte progenitors	COL8A1
MRPS30-DT	0	0.56276	0.612	0.273	0	Astrocyte progenitors	MRPS30-DT
IGFBP71	0	0.558123	0.993	0.975	0	Astrocyte progenitors	IGFBP7
SPRY2	0	0.556055	0.955	0.77	0	Astrocyte progenitors	SPRY2
MAGED1	0	0.553749	0.865	0.625	0	Astrocyte progenitors	MAGED1
DTNA	0	0.552797	0.777	0.433	0	Astrocyte progenitors	DTNA
PHLPP1	0	0.549944	0.758	0.413	0	Astrocyte progenitors	PHLPP1
SORBS2	0	0.549635	0.729	0.367	0	Astrocyte progenitors	SORBS2
RAB34	0	0.548674	0.983	0.912	0	Astrocyte progenitors	RAB34
SEPTIN11	0	0.548668	0.995	0.969	0	Astrocyte progenitors	SEPTIN11
DUSP6	0	0.546531	0.818	0.581	0	Astrocyte progenitors	DUSP6
ENO1	0	0.54625	0.998	0.977	0	Astrocyte progenitors	ENO1
KAZN	0	0.538767	0.638	0.221	0	Astrocyte progenitors	KAZN
LIMCH1	0	0.536926	0.735	0.394	0	Astrocyte progenitors	LIMCH1
APC	0	0.528284	0.739	0.473	0	Astrocyte progenitors	APC
FNDC4	0	0.526585	0.774	0.456	0	Astrocyte progenitors	FNDC4
GSTP1	0	0.524151	0.999	0.998	0	Astrocyte progenitors	GSTP1
LRATD2	0	0.523609	0.617	0.226	0	Astrocyte progenitors	LRATD2
AP1S2	0	0.522311	0.994	0.978	0	Astrocyte progenitors	AP1S2
YBX1	0	0.517461	0.999	0.997	0	Astrocyte progenitors	YBX1
ADAM9	0	0.516302	0.959	0.838	0	Astrocyte progenitors	ADAM9
NDN	0	0.513665	0.881	0.689	0	Astrocyte progenitors	NDN
SEMA6A	0	0.508634	0.769	0.476	0	Astrocyte progenitors	SEMA6A
NPC2	0	0.508529	0.976	0.909	0	Astrocyte progenitors	NPC2
MAP2	0	0.507048	0.738	0.442	0	Astrocyte progenitors	MAP2
SEPTIN7	0	0.504834	0.996	0.983	0	Astrocyte progenitors	SEPTIN7
HNRNPA2B1	0	0.503738	0.997	0.987	0	Astrocyte progenitors	HNRNPA2B1
SPATS2L	0	0.503685	0.919	0.686	0	Astrocyte progenitors	SPATS2L
AR	0	0.503015	0.737	0.391	0	Astrocyte progenitors	AR
NMB	0	0.50094	0.771	0.451	0	Astrocyte progenitors	NMB
MARCKSL1	0	0.496965	0.992	0.927	0	Astrocyte progenitors	MARCKSL1
AC092958.1	0	0.496887	0.648	0.285	0	Astrocyte progenitors	AC092958.1
RRS1	0	0.496096	0.641	0.408	0	Astrocyte progenitors	RRS1
LGALS1	0	0.495995	1	0.999	0	Astrocyte progenitors	LGALS1
SLF2	0	0.494679	0.934	0.754	0	Astrocyte progenitors	SLF2
MAGED2	0	0.492804	0.944	0.827	0	Astrocyte progenitors	MAGED2
CYP51A1	0	0.491095	0.903	0.76	0	Astrocyte progenitors	CYP51A1
CFL1	0	0.490817	1	0.997	0	Astrocyte progenitors	CFL1
PON2	0	0.490275	0.976	0.916	0	Astrocyte progenitors	PON2
PTN	0	0.489645	0.989	0.931	0	Astrocyte progenitors	PTN
NEFL	0	0.485969	0.919	0.697	0	Astrocyte progenitors	NEFL
TMEM132A	0	0.48475	0.699	0.397	0	Astrocyte progenitors	TMEM132A
NDFIP1	0	0.482141	0.977	0.938	0	Astrocyte progenitors	NDFIP1
SNHG19	0	0.480567	0.885	0.723	0	Astrocyte progenitors	SNHG19
SYNM	0	0.480261	0.679	0.387	0	Astrocyte progenitors	SYNM
MZT2B	0	0.480033	0.998	0.986	0	Astrocyte progenitors	MZT2B
MYLK	0	0.478446	0.717	0.471	0	Astrocyte progenitors	MYLK
GRIA1	0	0.477952	0.812	0.519	0	Astrocyte progenitors	GRIA1
OBSL1	0	0.476661	0.839	0.559	0	Astrocyte progenitors	OBSL1
MXD4	0	0.476326	0.833	0.658	0	Astrocyte progenitors	MXD4
FGFBP3	0	0.476154	0.583	0.262	0	Astrocyte progenitors	FGFBP3
CANX	0	0.475237	0.972	0.907	0	Astrocyte progenitors	CANX
UCHL1	0	0.473163	0.899	0.684	0	Astrocyte progenitors	UCHL1
PANTR1	0	0.470451	0.778	0.531	0	Astrocyte progenitors	PANTR1
UBE2H	0	0.466515	0.847	0.663	0	Astrocyte progenitors	UBE2H
HIGD1A	0	0.464289	0.925	0.763	0	Astrocyte progenitors	HIGD1A
IFI27L1	0	0.463628	0.839	0.579	0	Astrocyte progenitors	IFI27L1
LDHA	0	0.462093	0.963	0.834	0	Astrocyte progenitors	LDHA
OTX2	0	0.460578	0.582	0.233	0	Astrocyte progenitors	OTX2
ADAMTS3	0	0.458088	0.594	0.242	0	Astrocyte progenitors	ADAMTS3
CDO1	0	0.457757	0.545	0.236	0	Astrocyte progenitors	CDO1
SSR3	0	0.456549	0.959	0.827	0	Astrocyte progenitors	SSR3
METTL7B	0	0.456329	0.551	0.236	0	Astrocyte progenitors	METTL7B
NAXE	0	0.456279	0.873	0.644	0	Astrocyte progenitors	NAXE
PDLIM7	0	0.455697	0.802	0.558	0	Astrocyte progenitors	PDLIM7
BICD1	0	0.454164	0.824	0.598	0	Astrocyte progenitors	BICD1
GTF2F2	0	0.453835	0.809	0.57	0	Astrocyte progenitors	GTF2F2
ARHGAP29	0	0.453345	0.833	0.539	0	Astrocyte progenitors	ARHGAP29
CALM3	0	0.452807	0.982	0.881	0	Astrocyte progenitors	CALM3
LDHB	0	0.452714	0.998	0.993	0	Astrocyte progenitors	LDHB
RPE65	0	0.452239	0.524	0.163	0	Astrocyte progenitors	RPE65
PSMB6	0	0.452144	0.989	0.939	0	Astrocyte progenitors	PSMB6
DSTN	0	0.450511	0.998	0.987	0	Astrocyte progenitors	DSTN
PRDX2	0	0.44979	0.998	0.992	0	Astrocyte progenitors	PRDX2
HMGCS1	0	0.448058	0.609	0.372	0	Astrocyte progenitors	HMGCS1
PRXL2A	0	0.448027	0.951	0.804	0	Astrocyte progenitors	PRXL2A
OGFRL1	0	0.447057	0.68	0.387	0	Astrocyte progenitors	OGFRL1
MSMO1	0	0.443991	0.71	0.494	0	Astrocyte progenitors	MSMO1
GPM6A	0	0.443141	0.88	0.628	0	Astrocyte progenitors	GPM6A
PSAT1	0	0.442357	0.646	0.281	0	Astrocyte progenitors	PSAT1
COL4A1	0	0.441301	0.73	0.44	0	Astrocyte progenitors	COL4A1
SHROOM3	0	0.441084	0.697	0.398	0	Astrocyte progenitors	SHROOM3
HNRNPA1	0	0.440261	0.998	0.992	0	Astrocyte progenitors	HNRNPA1
TBCB	0	0.439652	0.981	0.914	0	Astrocyte progenitors	TBCB
TMEM160	0	0.438806	0.962	0.833	0	Astrocyte progenitors	TMEM160
PRMT2	0	0.437289	0.934	0.79	0	Astrocyte progenitors	PRMT2
TUBB2A	0	0.434762	0.955	0.822	0	Astrocyte progenitors	TUBB2A
SPATA6	0	0.433651	0.696	0.398	0	Astrocyte progenitors	SPATA6
RPS27L	0	0.431959	0.992	0.976	0	Astrocyte progenitors	RPS27L
BMP7	0	0.43032	0.579	0.276	0	Astrocyte progenitors	BMP7
PFN2	0	0.430235	0.938	0.787	0	Astrocyte progenitors	PFN2
HNRNPM	0	0.427856	0.935	0.798	0	Astrocyte progenitors	HNRNPM
MACF1	0	0.426404	0.963	0.91	0	Astrocyte progenitors	MACF1
FKBP1B	0	0.425878	0.795	0.547	0	Astrocyte progenitors	FKBP1B
GRIA4	0	0.42507	0.566	0.218	0	Astrocyte progenitors	GRIA4
ATP5MC3	0	0.423095	0.996	0.987	0	Astrocyte progenitors	ATP5MC3
FKBP3	0	0.421503	0.984	0.913	0	Astrocyte progenitors	FKBP3
PREX1	0	0.421203	0.78	0.529	0	Astrocyte progenitors	PREX1
PRR7	0	0.420061	0.805	0.571	0	Astrocyte progenitors	PRR7
CTXN1	0	0.419488	0.714	0.391	0	Astrocyte progenitors	CTXN1
PDLIM5	0	0.417039	0.78	0.535	0	Astrocyte progenitors	PDLIM5
PAFAH1B3	0	0.416069	0.933	0.67	0	Astrocyte progenitors	PAFAH1B3
HCFC1R1	0	0.415618	0.934	0.815	0	Astrocyte progenitors	HCFC1R1
EMP3	0	0.414934	0.979	0.918	0	Astrocyte progenitors	EMP3
PROS1	0	0.41431	0.619	0.308	0	Astrocyte progenitors	PROS1
PLPP3	0	0.413969	0.819	0.606	0	Astrocyte progenitors	PLPP3
SNHG18	0	0.413595	0.817	0.619	0	Astrocyte progenitors	SNHG18
NCAN	0	0.413386	0.448	0.196	0	Astrocyte progenitors	NCAN
MGST3	0	0.412023	0.992	0.96	0	Astrocyte progenitors	MGST3
RFXANK	0	0.411851	0.82	0.617	0	Astrocyte progenitors	RFXANK
YWHAE	0	0.410045	0.997	0.994	0	Astrocyte progenitors	YWHAE
PTGR1	0	0.40956	0.784	0.513	0	Astrocyte progenitors	PTGR1
ATP5MF	0	0.40803	0.995	0.983	0	Astrocyte progenitors	ATP5MF
LSM4	0	0.406984	0.98	0.856	0	Astrocyte progenitors	LSM4
PRDX5	0	0.406764	0.993	0.982	0	Astrocyte progenitors	PRDX5
TMSB10	0	0.406764	1	1	0	Astrocyte progenitors	TMSB10
TCF12	0	0.406427	0.887	0.71	0	Astrocyte progenitors	TCF12
SEPTIN9	0	0.404429	0.925	0.756	0	Astrocyte progenitors	SEPTIN9
GSTM3	0	0.404083	0.846	0.652	0	Astrocyte progenitors	GSTM3
MIF	0	0.40234	0.999	0.998	0	Astrocyte progenitors	MIF
DDX24	0	0.402037	0.954	0.892	0	Astrocyte progenitors	DDX24
NFIA	0	0.401244	0.837	0.513	0	Astrocyte progenitors	NFIA
TUBB2B	0	0.400883	0.997	0.975	0	Astrocyte progenitors	TUBB2B
POU3F4	0	0.400334	0.549	0.222	0	Astrocyte progenitors	POU3F4
COPS6	0	0.396902	0.962	0.873	0	Astrocyte progenitors	COPS6
MYO10	0	0.396102	0.704	0.418	0	Astrocyte progenitors	MYO10
TSPAN6	0	0.3953	0.688	0.42	0	Astrocyte progenitors	TSPAN6
COX8A	0	0.394016	0.998	0.991	0	Astrocyte progenitors	COX8A
NPAS3	0	0.393371	0.595	0.291	0	Astrocyte progenitors	NPAS3
C18orf32	0	0.392008	0.965	0.91	0	Astrocyte progenitors	C18orf32
RALGAPA2	0	0.391057	0.556	0.328	0	Astrocyte progenitors	RALGAPA2
TMBIM6	0	0.389801	0.992	0.986	0	Astrocyte progenitors	TMBIM6
CDK2AP1	0	0.389438	0.991	0.958	0	Astrocyte progenitors	CDK2AP1
VWA1	0	0.388829	0.615	0.374	0	Astrocyte progenitors	VWA1
CALM1	0	0.385763	0.999	0.996	0	Astrocyte progenitors	CALM1
ECHDC1	0	0.385355	0.853	0.662	0	Astrocyte progenitors	ECHDC1
SPARC	0	0.384763	0.993	0.985	0	Astrocyte progenitors	SPARC
SARAF	0	0.384447	0.959	0.903	0	Astrocyte progenitors	SARAF
NEDD9	0	0.383863	0.691	0.449	0	Astrocyte progenitors	NEDD9
EVA1C	0	0.382665	0.599	0.34	0	Astrocyte progenitors	EVA1C
SQLE	0	0.382068	0.76	0.537	0	Astrocyte progenitors	SQLE
ELOVL2	0	0.379875	0.577	0.266	0	Astrocyte progenitors	ELOVL2
MIR4458HG	0	0.379097	0.53	0.202	0	Astrocyte progenitors	MIR4458HG
EYA4	0	0.378341	0.625	0.343	0	Astrocyte progenitors	EYA4
CDC42	0	0.378224	0.977	0.922	0	Astrocyte progenitors	CDC42
H2AFV	0	0.377613	0.974	0.879	0	Astrocyte progenitors	H2AFV
ENDOD1	0	0.376385	0.7	0.448	0	Astrocyte progenitors	ENDOD1
RCN2	0	0.375897	0.985	0.949	0	Astrocyte progenitors	RCN2
MYL6	0	0.375471	1	0.999	0	Astrocyte progenitors	MYL6
FERMT2	0	0.375229	0.795	0.607	0	Astrocyte progenitors	FERMT2
CRIM1	0	0.375133	0.639	0.377	0	Astrocyte progenitors	CRIM1
SRPX2	0	0.374725	0.58	0.277	0	Astrocyte progenitors	SRPX2
GLUD1	0	0.372144	0.705	0.44	0	Astrocyte progenitors	GLUD1
PODXL	0	0.371767	0.6	0.332	0	Astrocyte progenitors	PODXL
CD81	0	0.371664	0.992	0.992	0	Astrocyte progenitors	CD81
NDUFS8	0	0.37141	0.983	0.922	0	Astrocyte progenitors	NDUFS8
MALT1	0	0.371294	0.706	0.483	0	Astrocyte progenitors	MALT1
SOX2	0	0.370137	0.979	0.895	0	Astrocyte progenitors	SOX2
LINC00472	0	0.369115	0.497	0.231	0	Astrocyte progenitors	LINC00472
SRI	0	0.368738	0.988	0.957	0	Astrocyte progenitors	SRI
METRNL	0	0.368604	0.743	0.516	0	Astrocyte progenitors	METRNL
REEP5	0	0.367679	0.903	0.78	0	Astrocyte progenitors	REEP5
SLIT2	0	0.367145	0.467	0.171	0	Astrocyte progenitors	SLIT2
IFI27	0	0.366568	0.395	0.143	0	Astrocyte progenitors	IFI27
FHL1	0	0.364943	0.791	0.559	0	Astrocyte progenitors	FHL1
PFN1	0	0.364471	0.998	0.989	0	Astrocyte progenitors	PFN1
SCAND1	0	0.364235	0.982	0.941	0	Astrocyte progenitors	SCAND1
AL035446.1	0	0.364065	0.469	0.17	0	Astrocyte progenitors	AL035446.1
DTD1	0	0.363838	0.896	0.747	0	Astrocyte progenitors	DTD1
GAPDH	0	0.363552	1	0.999	0	Astrocyte progenitors	GAPDH
ST6GALNAC5	0	0.362666	0.623	0.381	0	Astrocyte progenitors	ST6GALNAC5
PUF60	0	0.361951	0.912	0.764	0	Astrocyte progenitors	PUF60
TMEM106C	0	0.360203	0.869	0.569	0	Astrocyte progenitors	TMEM106C
CRMP1	0	0.359322	0.669	0.393	0	Astrocyte progenitors	CRMP1
SNX3	0	0.359239	0.997	0.992	0	Astrocyte progenitors	SNX3
DRAP1	0	0.358879	0.981	0.924	0	Astrocyte progenitors	DRAP1
ACTG11	0	0.358117	1	0.999	0	Astrocyte progenitors	ACTG1
SPECC1	0	0.354976	0.663	0.385	0	Astrocyte progenitors	SPECC1
GTF2H5	0	0.354908	0.944	0.864	0	Astrocyte progenitors	GTF2H5
PPDPF	0	0.352975	0.999	0.996	0	Astrocyte progenitors	PPDPF
TCTEX1D2	0	0.351963	0.861	0.61	0	Astrocyte progenitors	TCTEX1D2
COL4A2	0	0.351798	0.786	0.543	0	Astrocyte progenitors	COL4A2
ITGB5	0	0.351743	0.517	0.246	0	Astrocyte progenitors	ITGB5
DDAH2	0	0.351045	0.851	0.651	0	Astrocyte progenitors	DDAH2
TIMM8B	0	0.351028	0.983	0.946	0	Astrocyte progenitors	TIMM8B
CRNDE	0	0.350752	0.61	0.304	0	Astrocyte progenitors	CRNDE
DBN1	0	0.350479	0.837	0.648	0	Astrocyte progenitors	DBN1
COX6A1	0	0.349793	0.997	0.995	0	Astrocyte progenitors	COX6A1
PDIA6	0	0.349717	0.978	0.923	0	Astrocyte progenitors	PDIA6
IDH2	0	0.34919	0.814	0.517	0	Astrocyte progenitors	IDH2
ARPP19	0	0.348917	0.945	0.799	0	Astrocyte progenitors	ARPP19
KRTCAP2	0	0.348291	0.975	0.911	0	Astrocyte progenitors	KRTCAP2
ATP5F1B	0	0.348159	0.986	0.957	0	Astrocyte progenitors	ATP5F1B
NUCB2	0	0.347841	0.81	0.544	0	Astrocyte progenitors	NUCB2
PPIA	0	0.347052	1	0.999	0	Astrocyte progenitors	PPIA
COPS9	0	0.34666	0.992	0.968	0	Astrocyte progenitors	COPS9
PSMD10	0	0.346648	0.746	0.488	0	Astrocyte progenitors	PSMD10
FZD5	0	0.346264	0.568	0.324	0	Astrocyte progenitors	FZD5
SET	0	0.346043	0.996	0.988	0	Astrocyte progenitors	SET
NDUFB2	0	0.345308	0.994	0.981	0	Astrocyte progenitors	NDUFB2
COPE	0	0.344723	0.992	0.977	0	Astrocyte progenitors	COPE
FAM181B	0	0.344213	0.466	0.199	0	Astrocyte progenitors	FAM181B
PDPN	0	0.343846	0.52	0.227	0	Astrocyte progenitors	PDPN
RHOJ	0	0.342846	0.602	0.34	0	Astrocyte progenitors	RHOJ
CDKN2C	0	0.342608	0.844	0.553	0	Astrocyte progenitors	CDKN2C
CHCHD5	0	0.34238	0.878	0.713	0	Astrocyte progenitors	CHCHD5
TENM3	0	0.342224	0.594	0.29	0	Astrocyte progenitors	TENM3
GTF3C6	0	0.341803	0.975	0.904	0	Astrocyte progenitors	GTF3C6
PSMA4	0	0.341653	0.972	0.892	0	Astrocyte progenitors	PSMA4
NDUFB4	0	0.341493	0.988	0.979	0	Astrocyte progenitors	NDUFB4
AHCYL2	0	0.340727	0.596	0.324	0	Astrocyte progenitors	AHCYL2
FMNL2	0	0.340601	0.581	0.326	0	Astrocyte progenitors	FMNL2
MOCS2	0	0.340321	0.743	0.495	0	Astrocyte progenitors	MOCS2
MLF2	0	0.339851	0.965	0.889	0	Astrocyte progenitors	MLF2
UBE2F	0	0.338656	0.717	0.501	0	Astrocyte progenitors	UBE2F
EVI5	0	0.338193	0.607	0.364	0	Astrocyte progenitors	EVI5
GPX4	0	0.338055	0.998	0.994	0	Astrocyte progenitors	GPX4
ZNF428	0	0.337872	0.985	0.951	0	Astrocyte progenitors	ZNF428
HNRNPC	0	0.337359	0.988	0.966	0	Astrocyte progenitors	HNRNPC
ITSN1	0	0.336675	0.608	0.378	0	Astrocyte progenitors	ITSN1
DDAH1	0	0.33572	0.583	0.311	0	Astrocyte progenitors	DDAH1
LRRC10B	0	0.335233	0.339	0.105	0	Astrocyte progenitors	LRRC10B
NDUFB9	0	0.334552	0.96	0.888	0	Astrocyte progenitors	NDUFB9
CAP2	0	0.33453	0.652	0.404	0	Astrocyte progenitors	CAP2
APLP1	0	0.33293	0.558	0.257	0	Astrocyte progenitors	APLP1
SRP9	0	0.328954	0.99	0.964	0	Astrocyte progenitors	SRP9
SEPTIN2	0	0.328303	0.983	0.945	0	Astrocyte progenitors	SEPTIN2
ADGRV1	0	0.327955	0.468	0.18	0	Astrocyte progenitors	ADGRV1
PCDH10	0	0.326638	0.498	0.198	0	Astrocyte progenitors	PCDH10
DYNLL1	0	0.32655	0.999	0.997	0	Astrocyte progenitors	DYNLL1
DYNLT1	0	0.324915	0.991	0.954	0	Astrocyte progenitors	DYNLT1
ARNT2	0	0.32478	0.542	0.276	0	Astrocyte progenitors	ARNT2
ARPC2	0	0.324459	0.991	0.954	0	Astrocyte progenitors	ARPC2
SERF2	0	0.322691	1	0.999	0	Astrocyte progenitors	SERF2
CSPG5	0	0.322679	0.445	0.188	0	Astrocyte progenitors	CSPG5
ACOX2	0	0.318653	0.594	0.348	0	Astrocyte progenitors	ACOX2
MYL12B	0	0.318131	0.997	0.991	0	Astrocyte progenitors	MYL12B
UQCR10	0	0.316185	0.998	0.994	0	Astrocyte progenitors	UQCR10
NTN1	0	0.315639	0.59	0.343	0	Astrocyte progenitors	NTN1
PHPT1	0	0.314819	0.997	0.993	0	Astrocyte progenitors	PHPT1
DBNDD2	0	0.314152	0.668	0.392	0	Astrocyte progenitors	DBNDD2
AC002454.1	0	0.313642	0.471	0.216	0	Astrocyte progenitors	AC002454.1
NRG1	0	0.312591	0.442	0.194	0	Astrocyte progenitors	NRG1
NDUFC2	0	0.311379	0.995	0.987	0	Astrocyte progenitors	NDUFC2
SLC4A4	0	0.310563	0.39	0.14	0	Astrocyte progenitors	SLC4A4
PSMA7	0	0.304825	0.998	0.989	0	Astrocyte progenitors	PSMA7
PPP2R2B	0	0.303403	0.593	0.343	0	Astrocyte progenitors	PPP2R2B
NDUFA4	0	0.302213	0.999	0.998	0	Astrocyte progenitors	NDUFA4
OST4	0	0.30103	0.996	0.992	0	Astrocyte progenitors	OST4
RRAGD	0	0.299381	0.615	0.355	0	Astrocyte progenitors	RRAGD
NOS1AP	0	0.296133	0.504	0.249	0	Astrocyte progenitors	NOS1AP
TRAPPC5	0	0.295471	0.992	0.97	0	Astrocyte progenitors	TRAPPC5
UBL5	0	0.293429	0.997	0.995	0	Astrocyte progenitors	UBL5
HINT1	0	0.290028	0.999	0.998	0	Astrocyte progenitors	HINT1
LRRC17	0	0.28645	0.452	0.209	0	Astrocyte progenitors	LRRC17
ELOB	0	0.284882	0.997	0.996	0	Astrocyte progenitors	ELOB
TOX3	0	0.28271	0.419	0.181	0	Astrocyte progenitors	TOX3
XPR1	0	0.281957	0.525	0.293	0	Astrocyte progenitors	XPR1
PRDM1	0	0.279438	0.371	0.134	0	Astrocyte progenitors	PRDM1
ZNF483	0	0.276927	0.42	0.186	0	Astrocyte progenitors	ZNF483
ATP5ME	0	0.271612	0.996	0.992	0	Astrocyte progenitors	ATP5ME
DPYSL5	0	0.270247	0.543	0.3	0	Astrocyte progenitors	DPYSL5
CALY	0	0.269468	0.377	0.141	0	Astrocyte progenitors	CALY
CALM2	0	0.266747	0.998	0.995	0	Astrocyte progenitors	CALM2
SOX21	0	0.266336	0.428	0.193	0	Astrocyte progenitors	SOX21
CTXND1	0	0.264883	0.305	0.104	0	Astrocyte progenitors	CTXND1
THBS1	0	0.260264	0.356	0.138	0	Astrocyte progenitors	THBS1
HCN1	0	0.259773	0.336	0.096	0	Astrocyte progenitors	HCN1
AL391069.2	0	0.259022	0.409	0.17	0	Astrocyte progenitors	AL391069.2
CTNND2	0	0.256403	0.398	0.156	0	Astrocyte progenitors	CTNND2
OLFM2	0	0.255697	0.396	0.181	0	Astrocyte progenitors	OLFM2
KCNF1	0	0.254713	0.357	0.15	0	Astrocyte progenitors	KCNF1
ZNRF3	0	0.253272	0.44	0.218	0	Astrocyte progenitors	ZNRF3
ADGRL3	0	0.25098	0.382	0.16	0	Astrocyte progenitors	ADGRL3
C6orf62	5.96948e-307	0.387683	0.787	0.61	1.5446e-302	Astrocyte progenitors	C6orf62
SOX9	1.16884e-306	0.387735	0.746	0.534	3.02438e-302	Astrocyte progenitors	SOX9
TPI1	5.10274e-306	0.297359	0.996	0.986	1.32033e-301	Astrocyte progenitors	TPI1
CHST7	4.32266e-305	0.260326	0.469	0.248	1.11849e-300	Astrocyte progenitors	CHST7
ITPR2	9.14615e-305	0.303159	0.517	0.288	2.36657e-300	Astrocyte progenitors	ITPR2
COL14A1	3.52141e-304	0.256229	0.324	0.128	9.11166e-300	Astrocyte progenitors	COL14A1
SLC25A5	1.85425e-302	0.326574	0.99	0.961	4.79787e-298	Astrocyte progenitors	SLC25A5
FZD2	4.94189e-302	0.264643	0.503	0.273	1.27871e-297	Astrocyte progenitors	FZD2
TGIF1	9.98127e-302	0.348359	0.68	0.46	2.58265e-297	Astrocyte progenitors	TGIF1
FZD8	6.74211e-301	0.295142	0.571	0.331	1.74452e-296	Astrocyte progenitors	FZD8
AK1	9.39409e-300	0.347071	0.776	0.584	2.43072e-295	Astrocyte progenitors	AK1
CEND1	1.54824e-299	0.275784	0.419	0.206	4.00606e-295	Astrocyte progenitors	CEND1
ARL3	2.18686e-299	0.332632	0.955	0.867	5.6585e-295	Astrocyte progenitors	ARL3
VEGFB	6.80322e-299	0.342725	0.886	0.731	1.76033e-294	Astrocyte progenitors	VEGFB
TP53TG1	7.25141e-298	0.28744	0.579	0.355	1.8763e-293	Astrocyte progenitors	TP53TG1
C19orf53	1.45407e-297	0.298476	0.985	0.96	3.7624e-293	Astrocyte progenitors	C19orf53
COX7A2	1.52325e-296	0.264109	0.995	0.991	3.9414e-292	Astrocyte progenitors	COX7A2
NDUFS6	2.0979e-296	0.301394	0.991	0.958	5.42832e-292	Astrocyte progenitors	NDUFS6
FSTL1	2.87805e-296	0.371143	0.788	0.601	7.44694e-292	Astrocyte progenitors	FSTL1
ALDH9A1	2.63359e-295	0.328747	0.788	0.594	6.81442e-291	Astrocyte progenitors	ALDH9A1
F2R	3.4039e-295	0.338623	0.751	0.517	8.8076e-291	Astrocyte progenitors	F2R
FAM107A	1.67009e-294	0.302389	0.41	0.198	4.32135e-290	Astrocyte progenitors	FAM107A
CCDC90B	4.74436e-294	0.319859	0.816	0.636	1.2276e-289	Astrocyte progenitors	CCDC90B
IER3	3.72594e-290	0.33965	0.41	0.196	9.64087e-286	Astrocyte progenitors	IER3
SNHG25	1.07693e-289	0.33955	0.814	0.638	2.78657e-285	Astrocyte progenitors	SNHG25
MRPL41	9.39907e-287	0.299324	0.985	0.952	2.43201e-282	Astrocyte progenitors	MRPL41
FLOT1	2.94335e-286	0.318724	0.973	0.913	7.61592e-282	Astrocyte progenitors	FLOT1
ODC11	1.534e-285	0.368086	0.921	0.775	3.96923e-281	Astrocyte progenitors	ODC1
BAG2	6.05539e-285	0.25799	0.518	0.298	1.56683e-280	Astrocyte progenitors	BAG2
SEC61B	1.40733e-284	0.263018	0.993	0.984	3.64146e-280	Astrocyte progenitors	SEC61B
BNIP3L	4.11971e-284	0.327303	0.834	0.683	1.06598e-279	Astrocyte progenitors	BNIP3L
LGALS3	1.16015e-283	0.341295	0.986	0.938	3.00188e-279	Astrocyte progenitors	LGALS3
ID1	4.43863e-283	0.390581	0.887	0.695	1.1485e-278	Astrocyte progenitors	ID1
PDLIM2	2.16568e-282	0.328139	0.933	0.862	5.6037e-278	Astrocyte progenitors	PDLIM2
CXADR	3.07151e-282	0.253415	0.495	0.275	7.94753e-278	Astrocyte progenitors	CXADR
UBC	1.05378e-281	0.307427	0.996	0.996	2.72667e-277	Astrocyte progenitors	UBC
ATP1A2	9.73114e-281	0.345808	0.659	0.416	2.51793e-276	Astrocyte progenitors	ATP1A2
PTTG1IP	7.57263e-280	0.338912	0.903	0.803	1.95942e-275	Astrocyte progenitors	PTTG1IP
MAML2	2.33889e-279	0.278529	0.601	0.384	6.05187e-275	Astrocyte progenitors	MAML2
SHB	4.48404e-279	0.25381	0.486	0.272	1.16025e-274	Astrocyte progenitors	SHB
MSANTD4	8.24222e-279	0.310234	0.625	0.419	2.13267e-274	Astrocyte progenitors	MSANTD4
LBH	8.88805e-279	0.409837	0.68	0.464	2.29978e-274	Astrocyte progenitors	LBH
ARPC3	9.17229e-279	0.264406	0.993	0.985	2.37333e-274	Astrocyte progenitors	ARPC3
METTL9	4.14685e-278	0.314116	0.913	0.782	1.073e-273	Astrocyte progenitors	METTL9
PRPS1	6.2885e-278	0.253313	0.465	0.255	1.62715e-273	Astrocyte progenitors	PRPS1
GUK1	6.73492e-278	0.267506	0.995	0.99	1.74266e-273	Astrocyte progenitors	GUK1
SRGAP1	6.43779e-277	0.299873	0.682	0.451	1.66578e-272	Astrocyte progenitors	SRGAP1
SHTN1	1.4762e-276	0.328283	0.784	0.576	3.81966e-272	Astrocyte progenitors	SHTN1
PPP1CB	8.34951e-276	0.329412	0.98	0.941	2.16044e-271	Astrocyte progenitors	PPP1CB
CYB5A	3.46026e-275	0.34386	0.901	0.759	8.95343e-271	Astrocyte progenitors	CYB5A
CARHSP1	9.68653e-275	0.329236	0.946	0.796	2.50639e-270	Astrocyte progenitors	CARHSP1
TCEAL4	1.11344e-274	0.29351	0.982	0.963	2.88103e-270	Astrocyte progenitors	TCEAL4
FDFT1	3.10417e-274	0.353481	0.823	0.658	8.03203e-270	Astrocyte progenitors	FDFT1
ATP5MD	8.76117e-274	0.25194	0.996	0.992	2.26695e-269	Astrocyte progenitors	ATP5MD
HSPE1	1.24342e-273	0.297661	0.995	0.976	3.21736e-269	Astrocyte progenitors	HSPE1
H2AFY	3.28971e-272	0.309118	0.944	0.782	8.51214e-268	Astrocyte progenitors	H2AFY
PGLS	8.79883e-271	0.307579	0.966	0.915	2.2767e-266	Astrocyte progenitors	PGLS
ZNF436	9.01438e-271	0.308273	0.55	0.339	2.33247e-266	Astrocyte progenitors	ZNF436
MAZ	1.46041e-270	0.322913	0.851	0.639	3.77882e-266	Astrocyte progenitors	MAZ
AGPAT5	3.97507e-269	0.312334	0.775	0.551	1.02855e-264	Astrocyte progenitors	AGPAT5
SKA2	1.77277e-268	0.329159	0.904	0.731	4.58704e-264	Astrocyte progenitors	SKA2
TPM21	3.39589e-268	0.513403	0.711	0.544	8.78685e-264	Astrocyte progenitors	TPM2
NPB	5.39935e-268	0.286103	0.485	0.271	1.39708e-263	Astrocyte progenitors	NPB
KHDRBS3	3.50812e-267	0.308956	0.793	0.57	9.07726e-263	Astrocyte progenitors	KHDRBS3
HMGB1	3.5729e-267	0.339973	1	0.999	9.24487e-263	Astrocyte progenitors	HMGB1
C9orf16	2.89998e-265	0.288403	0.984	0.966	7.5037e-261	Astrocyte progenitors	C9orf16
ACAT2	2.95694e-265	0.370704	0.838	0.624	7.65109e-261	Astrocyte progenitors	ACAT2
SRSF9	9.86363e-265	0.264419	0.994	0.979	2.55222e-260	Astrocyte progenitors	SRSF9
RAB31	9.29559e-264	0.325699	0.952	0.885	2.40523e-259	Astrocyte progenitors	RAB31
FAM229B	1.7357e-262	0.29565	0.679	0.482	4.49113e-258	Astrocyte progenitors	FAM229B
RAC1	1.01698e-261	0.258618	0.995	0.989	2.63144e-257	Astrocyte progenitors	RAC1
UBE2J1	1.40002e-261	0.344232	0.744	0.561	3.62256e-257	Astrocyte progenitors	UBE2J1
ECHS1	9.26148e-261	0.3066	0.94	0.852	2.39641e-256	Astrocyte progenitors	ECHS1
RHOA	9.47523e-261	0.273947	0.991	0.966	2.45172e-256	Astrocyte progenitors	RHOA
ISYNA1	1.78992e-260	0.281729	0.622	0.401	4.63141e-256	Astrocyte progenitors	ISYNA1
NKX6-2	3.9263e-259	0.422098	0.314	0.134	1.01593e-254	Astrocyte progenitors	NKX6-2
ADM	1.93719e-258	0.264873	0.264	0.099	5.01249e-254	Astrocyte progenitors	ADM
C17orf49	2.36484e-258	0.314845	0.906	0.778	6.11902e-254	Astrocyte progenitors	C17orf49
VCL	2.65469e-257	0.402057	0.865	0.734	6.86901e-253	Astrocyte progenitors	VCL
TUSC3	4.57511e-257	0.295256	0.751	0.541	1.18381e-252	Astrocyte progenitors	TUSC3
C11orf49	3.82118e-256	0.279894	0.643	0.445	9.88731e-252	Astrocyte progenitors	C11orf49
ERP29	3.94619e-255	0.288469	0.97	0.923	1.02108e-250	Astrocyte progenitors	ERP29
HACD3	1.20629e-254	0.302478	0.951	0.836	3.12129e-250	Astrocyte progenitors	HACD3
GPRC5B	1.13815e-253	0.283318	0.614	0.402	2.94496e-249	Astrocyte progenitors	GPRC5B
ZNF106	3.32454e-252	0.367168	0.806	0.671	8.60226e-248	Astrocyte progenitors	ZNF106
EFEMP1	7.93693e-252	0.381042	0.316	0.138	2.05368e-247	Astrocyte progenitors	EFEMP1
VPS35	3.71736e-251	0.298986	0.903	0.777	9.61866e-247	Astrocyte progenitors	VPS35
ARL5A	6.68488e-251	0.317697	0.858	0.745	1.72971e-246	Astrocyte progenitors	ARL5A
SOBP	2.70531e-250	0.25057	0.507	0.299	6.99999e-246	Astrocyte progenitors	SOBP
NDUFAF8	2.91755e-250	0.302322	0.952	0.863	7.54916e-246	Astrocyte progenitors	NDUFAF8
RAB9A	1.48536e-248	0.288013	0.758	0.592	3.84336e-244	Astrocyte progenitors	RAB9A
REEP2	2.35618e-248	0.272172	0.606	0.406	6.09661e-244	Astrocyte progenitors	REEP2
HSP90B1	1.51537e-247	0.371395	0.985	0.971	3.92102e-243	Astrocyte progenitors	HSP90B1
COX7B	1.16316e-245	0.271937	0.987	0.961	3.00969e-241	Astrocyte progenitors	COX7B
MYH10	1.77803e-245	0.307893	0.725	0.5	4.60066e-241	Astrocyte progenitors	MYH10
KTN1	4.70376e-245	0.282108	0.983	0.97	1.2171e-240	Astrocyte progenitors	KTN1
TRAF4	1.78962e-244	0.273488	0.615	0.405	4.63064e-240	Astrocyte progenitors	TRAF4
DDR1	7.76398e-244	0.298162	0.779	0.615	2.00893e-239	Astrocyte progenitors	DDR1
PRMT1	1.30363e-242	0.296062	0.969	0.919	3.37314e-238	Astrocyte progenitors	PRMT1
HSD17B12	4.53528e-242	0.316699	0.829	0.711	1.1735e-237	Astrocyte progenitors	HSD17B12
ARFGAP3	6.68796e-242	0.368011	0.803	0.641	1.73051e-237	Astrocyte progenitors	ARFGAP3
GMNN	4.53984e-241	0.391613	0.806	0.569	1.17468e-236	Astrocyte progenitors	GMNN
CD9	7.5095e-241	0.333176	0.886	0.77	1.94308e-236	Astrocyte progenitors	CD9
MLLT11	1.07449e-238	0.292739	0.679	0.482	2.78024e-234	Astrocyte progenitors	MLLT11
SSB	8.01185e-236	0.277776	0.973	0.931	2.07307e-231	Astrocyte progenitors	SSB
HMGB3	3.14778e-235	0.259427	0.803	0.535	8.14489e-231	Astrocyte progenitors	HMGB3
AOPEP	9.4948e-235	0.300799	0.779	0.606	2.45678e-230	Astrocyte progenitors	AOPEP
RAB5A	1.00494e-234	0.282417	0.716	0.544	2.60029e-230	Astrocyte progenitors	RAB5A
BAX	2.88174e-234	0.348765	0.953	0.876	7.4565e-230	Astrocyte progenitors	BAX
ROMO1	2.96244e-234	0.279194	0.981	0.954	7.66533e-230	Astrocyte progenitors	ROMO1
S100A10	3.13156e-233	0.36442	0.997	0.995	8.10291e-229	Astrocyte progenitors	S100A10
SPAG16	6.335e-233	0.298073	0.749	0.586	1.63918e-228	Astrocyte progenitors	SPAG16
ATP5PO	1.25626e-232	0.257703	0.991	0.978	3.25057e-228	Astrocyte progenitors	ATP5PO
DYNC1I2	3.56786e-232	0.290083	0.959	0.893	9.23185e-228	Astrocyte progenitors	DYNC1I2
CMTM6	4.86832e-230	0.252961	0.654	0.447	1.25968e-225	Astrocyte progenitors	CMTM6
ICK	5.66407e-230	0.274522	0.546	0.352	1.46558e-225	Astrocyte progenitors	ICK
PHLDA3	1.50107e-229	0.320419	0.847	0.705	3.88403e-225	Astrocyte progenitors	PHLDA3
IFT22	1.55897e-229	0.273994	0.728	0.521	4.03384e-225	Astrocyte progenitors	IFT22
BMPR1A	2.35732e-229	0.254554	0.56	0.363	6.09957e-225	Astrocyte progenitors	BMPR1A
CBX3	2.48144e-229	0.295054	0.972	0.889	6.42072e-225	Astrocyte progenitors	CBX3
HNRNPK	1.10032e-228	0.268955	0.99	0.973	2.84707e-224	Astrocyte progenitors	HNRNPK
ATP5F1C	9.00134e-228	0.254041	0.983	0.96	2.3291e-223	Astrocyte progenitors	ATP5F1C
YWHAQ	2.15278e-227	0.253278	0.991	0.978	5.57031e-223	Astrocyte progenitors	YWHAQ
GLOD4	2.18099e-227	0.295729	0.789	0.616	5.64331e-223	Astrocyte progenitors	GLOD4
TNFRSF12A	6.39818e-226	0.385762	0.924	0.777	1.65553e-221	Astrocyte progenitors	TNFRSF12A
PIN4	8.25767e-226	0.303847	0.888	0.759	2.13667e-221	Astrocyte progenitors	PIN4
IDH1	1.91541e-224	0.265612	0.636	0.435	4.95611e-220	Astrocyte progenitors	IDH1
RHOQ	1.23017e-222	0.284417	0.683	0.51	3.18307e-218	Astrocyte progenitors	RHOQ
FUNDC1	4.44636e-222	0.268524	0.745	0.571	1.1505e-217	Astrocyte progenitors	FUNDC1
ERH	4.50653e-221	0.2601	0.991	0.973	1.16606e-216	Astrocyte progenitors	ERH
TMEM123	2.60972e-218	0.280707	0.801	0.647	6.75266e-214	Astrocyte progenitors	TMEM123
SNF8	2.98388e-218	0.283505	0.888	0.762	7.72078e-214	Astrocyte progenitors	SNF8
IDI1	1.5467e-217	0.355272	0.782	0.623	4.00209e-213	Astrocyte progenitors	IDI1
PTK2	2.34667e-217	0.283037	0.682	0.493	6.07202e-213	Astrocyte progenitors	PTK2
TMEM158	5.49512e-216	0.278448	0.724	0.529	1.42186e-211	Astrocyte progenitors	TMEM158
CFAP298	4.18505e-215	0.277801	0.818	0.674	1.08288e-210	Astrocyte progenitors	CFAP298
ASAH1	1.16717e-214	0.283847	0.817	0.686	3.02007e-210	Astrocyte progenitors	ASAH1
CD47	1.19491e-214	0.284706	0.831	0.686	3.09183e-210	Astrocyte progenitors	CD47
CPNE2	9.17964e-214	0.272828	0.721	0.538	2.37523e-209	Astrocyte progenitors	CPNE2
FZD3	2.2836e-213	0.29758	0.917	0.822	5.90882e-209	Astrocyte progenitors	FZD3
MYO6	3.48274e-213	0.254953	0.612	0.42	9.01159e-209	Astrocyte progenitors	MYO6
TLE4	2.21756e-212	0.288387	0.528	0.342	5.73795e-208	Astrocyte progenitors	TLE4
KAT7	9.9617e-212	0.272015	0.596	0.412	2.57759e-207	Astrocyte progenitors	KAT7
ZFAND6	2.51636e-211	0.290136	0.906	0.81	6.51108e-207	Astrocyte progenitors	ZFAND6
PPP1R14B	3.31657e-211	0.254606	0.997	0.982	8.58163e-207	Astrocyte progenitors	PPP1R14B
ID3	4.92565e-211	0.482235	0.977	0.931	1.27451e-206	Astrocyte progenitors	ID3
PDLIM4	2.32451e-210	0.35899	0.892	0.814	6.01466e-206	Astrocyte progenitors	PDLIM4
GET3	3.11637e-210	0.282079	0.888	0.786	8.06362e-206	Astrocyte progenitors	GET3
NDUFB1	1.2204e-209	0.253155	0.989	0.961	3.15778e-205	Astrocyte progenitors	NDUFB1
CRIP2	1.71062e-209	0.278735	0.8	0.65	4.42622e-205	Astrocyte progenitors	CRIP2
MRPS30	1.8539e-209	0.275112	0.653	0.474	4.79698e-205	Astrocyte progenitors	MRPS30
CCN1	2.94612e-209	0.422675	0.683	0.508	7.62308e-205	Astrocyte progenitors	CCN1
SMIM30	5.45537e-209	0.257402	0.685	0.509	1.41158e-204	Astrocyte progenitors	SMIM30
C1orf122	1.49729e-208	0.267786	0.974	0.929	3.87423e-204	Astrocyte progenitors	C1orf122
AKAP9	1.7453e-208	0.413962	0.927	0.878	4.51596e-204	Astrocyte progenitors	AKAP9
DCAF13	2.18257e-208	0.271472	0.735	0.566	5.6474e-204	Astrocyte progenitors	DCAF13
LSM10	2.21638e-208	0.274628	0.801	0.66	5.73488e-204	Astrocyte progenitors	LSM10
AP1S1	2.75055e-208	0.278558	0.887	0.768	7.11705e-204	Astrocyte progenitors	AP1S1
ITGB1BP1	1.05117e-207	0.280172	0.901	0.749	2.71989e-203	Astrocyte progenitors	ITGB1BP1
VPS28	1.8427e-207	0.255621	0.972	0.944	4.76798e-203	Astrocyte progenitors	VPS28
MBIP	2.10314e-206	0.275848	0.716	0.543	5.44188e-202	Astrocyte progenitors	MBIP
VCP	1.95231e-205	0.278637	0.865	0.734	5.05161e-201	Astrocyte progenitors	VCP
SNX7	2.03964e-205	0.261456	0.744	0.575	5.27758e-201	Astrocyte progenitors	SNX7
BCL7C	2.45388e-205	0.27737	0.905	0.764	6.3494e-201	Astrocyte progenitors	BCL7C
SPIRE1	2.49608e-205	0.303952	0.744	0.581	6.45861e-201	Astrocyte progenitors	SPIRE1
DPYD	2.53011e-205	0.251862	0.584	0.393	6.54666e-201	Astrocyte progenitors	DPYD
UROS	6.80727e-205	0.273473	0.879	0.766	1.76138e-200	Astrocyte progenitors	UROS
UBE2N	3.8562e-204	0.271044	0.916	0.802	9.97793e-200	Astrocyte progenitors	UBE2N
SPP1	1.09809e-203	0.565763	0.761	0.613	2.8413e-199	Astrocyte progenitors	SPP1
PCMT1	2.66811e-203	0.265249	0.908	0.786	6.90373e-199	Astrocyte progenitors	PCMT1
ARPC1B	9.64968e-201	0.276059	0.787	0.625	2.49685e-196	Astrocyte progenitors	ARPC1B
HYAL2	2.17328e-200	0.260258	0.805	0.649	5.62336e-196	Astrocyte progenitors	HYAL2
CETN2	2.85617e-200	0.275462	0.767	0.621	7.39034e-196	Astrocyte progenitors	CETN2
STRAP	1.23734e-199	0.252834	0.942	0.875	3.20162e-195	Astrocyte progenitors	STRAP
UBE2L3	3.8668e-199	0.250245	0.96	0.894	1.00053e-194	Astrocyte progenitors	UBE2L3
ANAPC16	5.86692e-199	0.260848	0.948	0.891	1.51807e-194	Astrocyte progenitors	ANAPC16
PAICS	4.92084e-198	0.273971	0.84	0.658	1.27327e-193	Astrocyte progenitors	PAICS
RND3	9.97777e-198	0.291295	0.414	0.239	2.58175e-193	Astrocyte progenitors	RND3
PAWR	2.8572e-196	0.262941	0.635	0.462	7.39301e-192	Astrocyte progenitors	PAWR
ARF3	1.31612e-195	0.262503	0.77	0.624	3.40547e-191	Astrocyte progenitors	ARF3
TLE1	3.59804e-195	0.28166	0.83	0.677	9.30994e-191	Astrocyte progenitors	TLE1
TMED9	4.02866e-195	0.276767	0.915	0.846	1.04242e-190	Astrocyte progenitors	TMED9
SPRY4	1.58725e-194	0.29118	0.677	0.502	4.107e-190	Astrocyte progenitors	SPRY4
EFTUD2	8.55944e-194	0.265948	0.661	0.491	2.21476e-189	Astrocyte progenitors	EFTUD2
GNB2	3.02737e-193	0.257374	0.946	0.867	7.83332e-189	Astrocyte progenitors	GNB2
AMD1	5.90107e-193	0.261372	0.656	0.479	1.5269e-188	Astrocyte progenitors	AMD1
GNG10	1.00162e-192	0.253148	0.961	0.903	2.59169e-188	Astrocyte progenitors	GNG10
ABI2	2.93352e-192	0.273277	0.88	0.772	7.59049e-188	Astrocyte progenitors	ABI2
PCBD1	2.5319e-191	0.263938	0.907	0.806	6.5513e-187	Astrocyte progenitors	PCBD1
ILK	4.116e-191	0.268708	0.82	0.682	1.06502e-186	Astrocyte progenitors	ILK
HSD17B10	1.33269e-190	0.268702	0.78	0.628	3.44835e-186	Astrocyte progenitors	HSD17B10
NME4	7.10907e-190	0.259639	0.949	0.864	1.83947e-185	Astrocyte progenitors	NME4
SVBP	3.4516e-189	0.258784	0.798	0.639	8.931e-185	Astrocyte progenitors	SVBP
NUTF2	4.03995e-189	0.253926	0.894	0.773	1.04534e-184	Astrocyte progenitors	NUTF2
TPM1	1.91358e-188	0.329014	0.962	0.887	4.95139e-184	Astrocyte progenitors	TPM1
SNAPIN	6.27259e-188	0.25837	0.772	0.622	1.62303e-183	Astrocyte progenitors	SNAPIN
BANF1	1.1931e-185	0.262852	0.977	0.912	3.08715e-181	Astrocyte progenitors	BANF1
GNG12	1.42331e-184	0.270787	0.808	0.678	3.68283e-180	Astrocyte progenitors	GNG12
CCDC85B	2.55158e-184	0.270657	0.984	0.958	6.60221e-180	Astrocyte progenitors	CCDC85B
FKBP8	1.15465e-183	0.251647	0.912	0.833	2.98767e-179	Astrocyte progenitors	FKBP8
HIKESHI	2.95404e-182	0.25157	0.871	0.756	7.64359e-178	Astrocyte progenitors	HIKESHI
NDUFAF3	5.4459e-181	0.260863	0.924	0.83	1.40913e-176	Astrocyte progenitors	NDUFAF3
DCUN1D5	5.63819e-179	0.251292	0.756	0.607	1.45888e-174	Astrocyte progenitors	DCUN1D5
DAG1	9.83097e-179	0.251163	0.745	0.589	2.54376e-174	Astrocyte progenitors	DAG1
AAMDC	2.45427e-178	0.267925	0.871	0.76	6.35041e-174	Astrocyte progenitors	AAMDC
HNRNPA3	2.05155e-176	0.288192	0.973	0.91	5.30837e-172	Astrocyte progenitors	HNRNPA3
SPRY1	5.94536e-176	0.29715	0.728	0.579	1.53836e-171	Astrocyte progenitors	SPRY1
ANTKMT	7.75659e-176	0.253086	0.828	0.716	2.00702e-171	Astrocyte progenitors	ANTKMT
ERG28	1.42046e-175	0.265634	0.732	0.592	3.67544e-171	Astrocyte progenitors	ERG28
PGRMC1	1.89716e-174	0.254401	0.916	0.827	4.90891e-170	Astrocyte progenitors	PGRMC1
ANAPC15	5.70483e-173	0.259402	0.812	0.666	1.47613e-168	Astrocyte progenitors	ANAPC15
NQO1	2.08881e-171	0.360198	0.931	0.847	5.40479e-167	Astrocyte progenitors	NQO1
KNOP1	2.53099e-171	0.25681	0.722	0.555	6.54894e-167	Astrocyte progenitors	KNOP1
LMNA	2.81907e-171	0.250194	0.973	0.931	7.29434e-167	Astrocyte progenitors	LMNA
ATRX	9.35436e-160	0.266826	0.944	0.904	2.42044e-155	Astrocyte progenitors	ATRX
UBE2E3	4.55477e-157	0.279048	0.859	0.753	1.17855e-152	Astrocyte progenitors	UBE2E3
NAV1	1.1783e-153	0.257926	0.734	0.588	3.04884e-149	Astrocyte progenitors	NAV1
EEA1	1.17729e-145	0.272641	0.704	0.577	3.04624e-141	Astrocyte progenitors	EEA1
TM7SF2	9.52529e-144	0.27331	0.714	0.6	2.46467e-139	Astrocyte progenitors	TM7SF2
RBPJ	5.56651e-136	0.270763	0.741	0.609	1.44033e-131	Astrocyte progenitors	RBPJ
SERPINE1	6.24214e-136	0.261749	0.71	0.555	1.61515e-131	Astrocyte progenitors	SERPINE1
HNRNPH3	6.55933e-136	0.25516	0.912	0.798	1.69723e-131	Astrocyte progenitors	HNRNPH3
EFNB2	5.69621e-128	0.281517	0.811	0.711	1.47389e-123	Astrocyte progenitors	EFNB2
RTL8A	1.24867e-109	0.277247	0.601	0.484	3.23094e-105	Astrocyte progenitors	RTL8A
HIST1H4C1	0	2.97925	0.969	0.893	0	Proliferating progenitors	HIST1H4C
CENPF1	0	2.70219	0.992	0.345	0	Proliferating progenitors	CENPF
TOP2A1	0	2.51079	0.961	0.239	0	Proliferating progenitors	TOP2A
HMGB21	0	2.35547	0.999	0.639	0	Proliferating progenitors	HMGB2
MKI671	0	2.33324	0.97	0.194	0	Proliferating progenitors	MKI67
NUSAP11	0	2.23211	0.981	0.301	0	Proliferating progenitors	NUSAP1
HIST1H1B	0	2.14976	0.724	0.152	0	Proliferating progenitors	HIST1H1B
CKS21	0	2.09789	0.969	0.453	0	Proliferating progenitors	CKS2
UBE2C1	0	2.04868	0.892	0.15	0	Proliferating progenitors	UBE2C
TPX21	0	2.02573	0.95	0.207	0	Proliferating progenitors	TPX2
H2AFZ1	0	1.99755	1	0.952	0	Proliferating progenitors	H2AFZ
CCNB11	0	1.89852	0.845	0.252	0	Proliferating progenitors	CCNB1
PTTG11	0	1.84666	0.975	0.525	0	Proliferating progenitors	PTTG1
KPNA21	0	1.84028	0.943	0.41	0	Proliferating progenitors	KPNA2
PRC11	0	1.83608	0.975	0.227	0	Proliferating progenitors	PRC1
PCLAF1	0	1.83037	0.991	0.333	0	Proliferating progenitors	PCLAF
CKAP2	0	1.81904	0.983	0.492	0	Proliferating progenitors	CKAP2
ASPM1	0	1.76188	0.885	0.113	0	Proliferating progenitors	ASPM
TYMS1	0	1.75872	0.986	0.339	0	Proliferating progenitors	TYMS
UBE2S1	0	1.73222	0.998	0.855	0	Proliferating progenitors	UBE2S
CDK1	0	1.68991	0.863	0.157	0	Proliferating progenitors	CDK1
UBE2T1	0	1.60837	0.98	0.235	0	Proliferating progenitors	UBE2T
CENPE1	0	1.58961	0.797	0.129	0	Proliferating progenitors	CENPE
CDKN3	0	1.57629	0.951	0.283	0	Proliferating progenitors	CDKN3
PBK	0	1.55468	0.945	0.214	0	Proliferating progenitors	PBK
TUBB4B1	0	1.53205	0.997	0.773	0	Proliferating progenitors	TUBB4B
DLGAP5	0	1.52829	0.793	0.085	0	Proliferating progenitors	DLGAP5
CKS1B	0	1.52434	0.991	0.488	0	Proliferating progenitors	CKS1B
TMPO	0	1.52021	0.985	0.445	0	Proliferating progenitors	TMPO
SMC41	0	1.51147	0.989	0.57	0	Proliferating progenitors	SMC4
H2AFX	0	1.49471	0.977	0.418	0	Proliferating progenitors	H2AFX
BIRC5	0	1.47602	0.937	0.271	0	Proliferating progenitors	BIRC5
DUT1	0	1.45483	0.994	0.841	0	Proliferating progenitors	DUT
RRM2	0	1.40824	0.894	0.122	0	Proliferating progenitors	RRM2
MAD2L1	0	1.40785	0.98	0.256	0	Proliferating progenitors	MAD2L1
TUBA1B2	0	1.40043	1	0.95	0	Proliferating progenitors	TUBA1B
NUF2	0	1.39562	0.892	0.106	0	Proliferating progenitors	NUF2
TUBB1	0	1.39418	1	0.956	0	Proliferating progenitors	TUBB
CENPU	0	1.34324	0.955	0.212	0	Proliferating progenitors	CENPU
CCNB2	0	1.33952	0.834	0.19	0	Proliferating progenitors	CCNB2
STMN11	0	1.33443	1	0.938	0	Proliferating progenitors	STMN1
KIF20B1	0	1.32073	0.903	0.273	0	Proliferating progenitors	KIF20B
KIF11	0	1.29192	0.893	0.131	0	Proliferating progenitors	KIF11
GTSE1	0	1.2839	0.87	0.131	0	Proliferating progenitors	GTSE1
SGO2	0	1.2824	0.841	0.146	0	Proliferating progenitors	SGO2
SMC2	0	1.25587	0.975	0.394	0	Proliferating progenitors	SMC2
HMGB11	0	1.22834	1	0.999	0	Proliferating progenitors	HMGB1
ECT2	0	1.22221	0.885	0.173	0	Proliferating progenitors	ECT2
CDC20	0	1.21978	0.741	0.112	0	Proliferating progenitors	CDC20
CENPW	0	1.21651	0.956	0.282	0	Proliferating progenitors	CENPW
DEK	0	1.21397	0.999	0.902	0	Proliferating progenitors	DEK
DTYMK	0	1.21255	0.994	0.694	0	Proliferating progenitors	DTYMK
CDCA3	0	1.21049	0.772	0.11	0	Proliferating progenitors	CDCA3
HMMR	0	1.19054	0.785	0.086	0	Proliferating progenitors	HMMR
CEP55	0	1.18371	0.855	0.089	0	Proliferating progenitors	CEP55
CENPM	0	1.16171	0.96	0.266	0	Proliferating progenitors	CENPM
HIST1H1D	0	1.15853	0.557	0.266	0	Proliferating progenitors	HIST1H1D
RANBP1	0	1.14792	0.999	0.883	0	Proliferating progenitors	RANBP1
SPC25	0	1.14744	0.836	0.089	0	Proliferating progenitors	SPC25
GMNN1	0	1.13791	0.974	0.549	0	Proliferating progenitors	GMNN
ZWINT	0	1.13404	0.929	0.197	0	Proliferating progenitors	ZWINT
MIS18BP1	0	1.13152	0.919	0.316	0	Proliferating progenitors	MIS18BP1
HIST1H3D	0	1.13141	0.59	0.127	0	Proliferating progenitors	HIST1H3D
ARL6IP11	0	1.13072	0.992	0.89	0	Proliferating progenitors	ARL6IP1
ATAD2	0	1.12274	0.883	0.261	0	Proliferating progenitors	ATAD2
ANP32E	0	1.12028	0.974	0.634	0	Proliferating progenitors	ANP32E
HMGN2	0	1.10646	1	0.987	0	Proliferating progenitors	HMGN2
LMNB1	0	1.10456	0.924	0.218	0	Proliferating progenitors	LMNB1
DHFR	0	1.10025	0.933	0.357	0	Proliferating progenitors	DHFR
ESCO2	0	1.09891	0.828	0.082	0	Proliferating progenitors	ESCO2
TACC3	0	1.09723	0.867	0.117	0	Proliferating progenitors	TACC3
CCDC34	0	1.08808	0.925	0.275	0	Proliferating progenitors	CCDC34
HIST1H1C	0	1.08502	0.732	0.492	0	Proliferating progenitors	HIST1H1C
NUCKS1	0	1.08482	1	0.984	0	Proliferating progenitors	NUCKS1
CENPK	0	1.07195	0.923	0.195	0	Proliferating progenitors	CENPK
DEPDC1	0	1.07192	0.805	0.086	0	Proliferating progenitors	DEPDC1
JPT11	0	1.06692	0.995	0.904	0	Proliferating progenitors	JPT1
AURKA	0	1.04781	0.676	0.078	0	Proliferating progenitors	AURKA
RRM1	0	1.04094	0.931	0.364	0	Proliferating progenitors	RRM1
PCNA	0	1.03001	0.863	0.419	0	Proliferating progenitors	PCNA
CENPA	0	1.02403	0.68	0.082	0	Proliferating progenitors	CENPA
KIF23	0	1.0227	0.787	0.075	0	Proliferating progenitors	KIF23
RAD21	0	1.01874	0.981	0.711	0	Proliferating progenitors	RAD21
CCNA2	0	1.0086	0.798	0.072	0	Proliferating progenitors	CCNA2
PSIP1	0	1.00428	0.998	0.879	0	Proliferating progenitors	PSIP1
HIST1H3B	0	0.999657	0.601	0.055	0	Proliferating progenitors	HIST1H3B
BUB1	0	0.997572	0.766	0.091	0	Proliferating progenitors	BUB1
CLSPN	0	0.993557	0.752	0.16	0	Proliferating progenitors	CLSPN
HMGB31	0	0.990067	0.967	0.519	0	Proliferating progenitors	HMGB3
HIST1H1E	0	0.982296	0.675	0.363	0	Proliferating progenitors	HIST1H1E
MXD3	0	0.978262	0.782	0.115	0	Proliferating progenitors	MXD3
KNSTRN	0	0.970888	0.751	0.173	0	Proliferating progenitors	KNSTRN
RAN	0	0.97002	1	0.971	0	Proliferating progenitors	RAN
NASP	0	0.95856	0.992	0.826	0	Proliferating progenitors	NASP
ANXA21	0	0.956444	0.908	0.608	0	Proliferating progenitors	ANXA2
HELLS	0	0.951978	0.815	0.325	0	Proliferating progenitors	HELLS
MARCKS1	0	0.950046	1	0.812	0	Proliferating progenitors	MARCKS
NDC80	0	0.948595	0.778	0.092	0	Proliferating progenitors	NDC80
RPA3	0	0.946921	0.963	0.512	0	Proliferating progenitors	RPA3
FBXO5	0	0.946766	0.771	0.191	0	Proliferating progenitors	FBXO5
PLK1	0	0.94664	0.645	0.075	0	Proliferating progenitors	PLK1
KNL1	0	0.936378	0.753	0.089	0	Proliferating progenitors	KNL1
HNRNPAB	0	0.934691	0.988	0.771	0	Proliferating progenitors	HNRNPAB
NCAPG	0	0.923589	0.799	0.092	0	Proliferating progenitors	NCAPG
BUB1B	0	0.916903	0.776	0.071	0	Proliferating progenitors	BUB1B
SMC1A	0	0.916221	0.933	0.481	0	Proliferating progenitors	SMC1A
DBF4	0	0.91496	0.806	0.21	0	Proliferating progenitors	DBF4
MCM7	0	0.906607	0.883	0.339	0	Proliferating progenitors	MCM7
USP1	0	0.902445	0.906	0.434	0	Proliferating progenitors	USP1
ANP32B	0	0.901971	0.999	0.896	0	Proliferating progenitors	ANP32B
H1FX	0	0.894136	0.985	0.759	0	Proliferating progenitors	H1FX
HSPB11	0	0.891401	0.981	0.692	0	Proliferating progenitors	HSPB11
TMEM106C1	0	0.884761	0.982	0.568	0	Proliferating progenitors	TMEM106C
DNAJC9	0	0.884136	0.9	0.335	0	Proliferating progenitors	DNAJC9
HIST2H2AC	0	0.87413	0.669	0.347	0	Proliferating progenitors	HIST2H2AC
CKAP2L	0	0.869691	0.753	0.059	0	Proliferating progenitors	CKAP2L
TUBB6	0	0.864898	0.953	0.541	0	Proliferating progenitors	TUBB6
H2AFV1	0	0.860664	0.999	0.881	0	Proliferating progenitors	H2AFV
BUB3	0	0.858429	0.942	0.525	0	Proliferating progenitors	BUB3
MCM4	0	0.858242	0.816	0.311	0	Proliferating progenitors	MCM4
LSM41	0	0.856114	0.998	0.862	0	Proliferating progenitors	LSM4
KIF2C	0	0.855588	0.717	0.059	0	Proliferating progenitors	KIF2C
DNMT1	0	0.85367	0.922	0.5	0	Proliferating progenitors	DNMT1
CDCA2	0	0.853148	0.726	0.087	0	Proliferating progenitors	CDCA2
SNRPD1	0	0.846694	0.998	0.895	0	Proliferating progenitors	SNRPD1
PTMA	0	0.843872	1	0.993	0	Proliferating progenitors	PTMA
CMC2	0	0.843862	0.96	0.539	0	Proliferating progenitors	CMC2
PIMREG	0	0.840753	0.769	0.16	0	Proliferating progenitors	PIMREG
SAC3D1	0	0.834185	0.888	0.398	0	Proliferating progenitors	SAC3D1
CDKN2C1	0	0.829334	0.948	0.553	0	Proliferating progenitors	CDKN2C
ORC6	0	0.827556	0.846	0.204	0	Proliferating progenitors	ORC6
KIF4A	0	0.82228	0.743	0.079	0	Proliferating progenitors	KIF4A
PHF19	0	0.820716	0.894	0.344	0	Proliferating progenitors	PHF19
FEN1	0	0.816869	0.776	0.258	0	Proliferating progenitors	FEN1
SGO1	0	0.815544	0.749	0.068	0	Proliferating progenitors	SGO1
DIAPH3	0	0.81549	0.783	0.097	0	Proliferating progenitors	DIAPH3
PRKDC	0	0.814835	0.992	0.887	0	Proliferating progenitors	PRKDC
SNRPB	0	0.813245	0.996	0.877	0	Proliferating progenitors	SNRPB
CDCA8	0	0.808925	0.659	0.05	0	Proliferating progenitors	CDCA8
CBX5	0	0.802873	0.991	0.849	0	Proliferating progenitors	CBX5
EZH2	0	0.802595	0.86	0.255	0	Proliferating progenitors	EZH2
C21orf58	0	0.802571	0.786	0.13	0	Proliferating progenitors	C21orf58
HNRNPD	0	0.799676	0.996	0.891	0	Proliferating progenitors	HNRNPD
A2M1	0	0.798965	0.989	0.562	0	Proliferating progenitors	A2M
ARHGAP11A	0	0.794437	0.709	0.09	0	Proliferating progenitors	ARHGAP11A
AURKB	0	0.79428	0.691	0.053	0	Proliferating progenitors	AURKB
RAD51AP1	0	0.789628	0.791	0.12	0	Proliferating progenitors	RAD51AP1
TMSB15A1	0	0.786293	0.953	0.383	0	Proliferating progenitors	TMSB15A
SMC3	0	0.784677	0.978	0.788	0	Proliferating progenitors	SMC3
CKLF	0	0.780162	0.943	0.596	0	Proliferating progenitors	CKLF
MZT1	0	0.779484	0.936	0.542	0	Proliferating progenitors	MZT1
SFPQ	0	0.776185	0.981	0.835	0	Proliferating progenitors	SFPQ
ALYREF	0	0.775371	0.949	0.541	0	Proliferating progenitors	ALYREF
CKAP5	0	0.775233	0.864	0.449	0	Proliferating progenitors	CKAP5
KIFC1	0	0.774069	0.751	0.061	0	Proliferating progenitors	KIFC1
SYNE2	0	0.766745	0.956	0.66	0	Proliferating progenitors	SYNE2
SRSF3	0	0.765515	0.999	0.914	0	Proliferating progenitors	SRSF3
ILF2	0	0.764431	0.991	0.81	0	Proliferating progenitors	ILF2
TTK	0	0.764293	0.671	0.058	0	Proliferating progenitors	TTK
PAFAH1B31	0	0.760647	0.985	0.68	0	Proliferating progenitors	PAFAH1B3
KIF14	0	0.759269	0.63	0.05	0	Proliferating progenitors	KIF14
SIVA1	0	0.755866	0.989	0.851	0	Proliferating progenitors	SIVA1
WDR34	0	0.753673	0.912	0.425	0	Proliferating progenitors	WDR34
ANLN	0	0.752101	0.73	0.114	0	Proliferating progenitors	ANLN
IDH21	0	0.74963	0.946	0.511	0	Proliferating progenitors	IDH2
GAP431	0	0.749284	0.995	0.833	0	Proliferating progenitors	GAP43
YWHAH	0	0.748881	0.98	0.698	0	Proliferating progenitors	YWHAH
KIF15	0	0.748625	0.726	0.066	0	Proliferating progenitors	KIF15
RHEB	0	0.74808	0.992	0.819	0	Proliferating progenitors	RHEB
PARP1	0	0.746827	0.991	0.825	0	Proliferating progenitors	PARP1
BARD1	0	0.745168	0.85	0.381	0	Proliferating progenitors	BARD1
HNRNPA2B11	0	0.744646	1	0.987	0	Proliferating progenitors	HNRNPA2B1
TUBG1	0	0.744454	0.888	0.389	0	Proliferating progenitors	TUBG1
CBX31	0	0.743743	0.998	0.89	0	Proliferating progenitors	CBX3
SMS1	0	0.733861	0.986	0.648	0	Proliferating progenitors	SMS
FAM111A	0	0.732221	0.746	0.195	0	Proliferating progenitors	FAM111A
CENPH	0	0.730802	0.875	0.26	0	Proliferating progenitors	CENPH
PRSS231	0	0.72969	0.962	0.625	0	Proliferating progenitors	PRSS23
H2AFY1	0	0.728248	0.992	0.784	0	Proliferating progenitors	H2AFY
NUDT1	0	0.721115	0.963	0.569	0	Proliferating progenitors	NUDT1
SHCBP1	0	0.720591	0.756	0.097	0	Proliferating progenitors	SHCBP1
KPNB1	0	0.720283	0.979	0.764	0	Proliferating progenitors	KPNB1
KIF22	0	0.718851	0.825	0.272	0	Proliferating progenitors	KIF22
MCM3	0	0.712547	0.739	0.339	0	Proliferating progenitors	MCM3
PTGES3	0	0.706997	0.999	0.956	0	Proliferating progenitors	PTGES3
CALM21	0	0.706737	1	0.994	0	Proliferating progenitors	CALM2
GINS2	0	0.706176	0.764	0.234	0	Proliferating progenitors	GINS2
CENPN	0	0.704593	0.84	0.217	0	Proliferating progenitors	CENPN
SNRPG	0	0.704481	0.999	0.945	0	Proliferating progenitors	SNRPG
TK1	0	0.699188	0.734	0.11	0	Proliferating progenitors	TK1
RACGAP1	0	0.695253	0.703	0.092	0	Proliferating progenitors	RACGAP1
ENO11	0	0.690796	0.999	0.978	0	Proliferating progenitors	ENO1
SRSF2	0	0.687412	0.987	0.829	0	Proliferating progenitors	SRSF2
CENPX	0	0.685224	0.963	0.683	0	Proliferating progenitors	CENPX
HSP90AA1	0	0.684026	1	0.998	0	Proliferating progenitors	HSP90AA1
MELK	0	0.683579	0.754	0.103	0	Proliferating progenitors	MELK
FOXM1	0	0.680657	0.785	0.167	0	Proliferating progenitors	FOXM1
CACYBP	0	0.679841	0.973	0.709	0	Proliferating progenitors	CACYBP
NCAPD3	0	0.678866	0.794	0.224	0	Proliferating progenitors	NCAPD3
HMGN1	0	0.676763	1	0.981	0	Proliferating progenitors	HMGN1
RTKN2	0	0.670889	0.716	0.107	0	Proliferating progenitors	RTKN2
UQCC2	0	0.668232	0.989	0.803	0	Proliferating progenitors	UQCC2
NEK2	0	0.668042	0.554	0.05	0	Proliferating progenitors	NEK2
FANCI	0	0.667862	0.742	0.112	0	Proliferating progenitors	FANCI
CRNDE1	0	0.667755	0.791	0.287	0	Proliferating progenitors	CRNDE
NUCB21	0	0.667056	0.95	0.534	0	Proliferating progenitors	NUCB2
DDX39A	0	0.666778	0.856	0.363	0	Proliferating progenitors	DDX39A
SRSF7	0	0.666446	0.99	0.846	0	Proliferating progenitors	SRSF7
HIST1H2AG	0	0.66595	0.547	0.075	0	Proliferating progenitors	HIST1H2AG
MND1	0	0.663416	0.732	0.098	0	Proliferating progenitors	MND1
NCAPD2	0	0.660638	0.74	0.181	0	Proliferating progenitors	NCAPD2
HNRNPA31	0	0.66014	0.997	0.91	0	Proliferating progenitors	HNRNPA3
PHGDH	0	0.657704	0.863	0.283	0	Proliferating progenitors	PHGDH
TNFRSF12A1	0	0.656276	0.963	0.78	0	Proliferating progenitors	TNFRSF12A
SPC24	0	0.654584	0.766	0.142	0	Proliferating progenitors	SPC24
PRR11	0	0.652459	0.68	0.122	0	Proliferating progenitors	PRR11
EXOSC8	0	0.650371	0.921	0.499	0	Proliferating progenitors	EXOSC8
KIF5B	0	0.649998	0.997	0.93	0	Proliferating progenitors	KIF5B
NIBAN1	0	0.649475	0.801	0.26	0	Proliferating progenitors	NIBAN1
TCTEX1D21	0	0.643538	0.956	0.609	0	Proliferating progenitors	TCTEX1D2
HOPX1	0	0.634359	0.909	0.443	0	Proliferating progenitors	HOPX
YBX11	0	0.634076	1	0.997	0	Proliferating progenitors	YBX1
TAX1BP11	0	0.633707	0.99	0.854	0	Proliferating progenitors	TAX1BP1
CARHSP11	0	0.631504	0.986	0.8	0	Proliferating progenitors	CARHSP1
EIF4A3	0	0.630749	0.942	0.651	0	Proliferating progenitors	EIF4A3
LSM5	0	0.630597	0.987	0.826	0	Proliferating progenitors	LSM5
PGP	0	0.630505	0.933	0.546	0	Proliferating progenitors	PGP
LDHA1	0	0.626114	0.996	0.837	0	Proliferating progenitors	LDHA
ACYP1	0	0.625131	0.844	0.341	0	Proliferating progenitors	ACYP1
COMMD4	0	0.623675	0.967	0.706	0	Proliferating progenitors	COMMD4
ACAT21	0	0.62363	0.939	0.619	0	Proliferating progenitors	ACAT2
HSPD1	0	0.623462	0.999	0.968	0	Proliferating progenitors	HSPD1
PALLD1	0	0.622062	0.992	0.793	0	Proliferating progenitors	PALLD
RFC4	0	0.619094	0.755	0.251	0	Proliferating progenitors	RFC4
PA2G4	0	0.614551	0.987	0.878	0	Proliferating progenitors	PA2G4
MIS18A	0	0.613629	0.803	0.243	0	Proliferating progenitors	MIS18A
ASRGL1	0	0.611936	0.83	0.284	0	Proliferating progenitors	ASRGL1
EZR1	0	0.605761	0.978	0.695	0	Proliferating progenitors	EZR
MYBL2	0	0.60367	0.689	0.099	0	Proliferating progenitors	MYBL2
PSMC3	0	0.599778	0.989	0.858	0	Proliferating progenitors	PSMC3
CALM31	0	0.596737	0.997	0.886	0	Proliferating progenitors	CALM3
AGPAT51	0	0.596287	0.926	0.535	0	Proliferating progenitors	AGPAT5
HNRNPDL	0	0.595384	0.998	0.936	0	Proliferating progenitors	HNRNPDL
IKBIP	0	0.593942	0.86	0.405	0	Proliferating progenitors	IKBIP
HJURP	0	0.593466	0.612	0.045	0	Proliferating progenitors	HJURP
BANF11	0	0.593459	0.997	0.913	0	Proliferating progenitors	BANF1
NSD2	0	0.593337	0.843	0.351	0	Proliferating progenitors	NSD2
NFIA1	0	0.591846	0.922	0.52	0	Proliferating progenitors	NFIA
PXMP2	0	0.591516	0.968	0.701	0	Proliferating progenitors	PXMP2
CEP78	0	0.591431	0.773	0.241	0	Proliferating progenitors	CEP78
LIG1	0	0.591387	0.698	0.135	0	Proliferating progenitors	LIG1
PAICS1	0	0.589494	0.947	0.648	0	Proliferating progenitors	PAICS
RBMX	0	0.588757	0.953	0.746	0	Proliferating progenitors	RBMX
KMT5A	0	0.588642	0.775	0.332	0	Proliferating progenitors	KMT5A
CHEK1	0	0.588599	0.796	0.283	0	Proliferating progenitors	CHEK1
SDC21	0	0.587278	0.98	0.624	0	Proliferating progenitors	SDC2
ARPP191	0	0.586344	0.987	0.801	0	Proliferating progenitors	ARPP19
BTG3	0	0.585025	0.933	0.662	0	Proliferating progenitors	BTG3
CYCS	0	0.581716	0.98	0.767	0	Proliferating progenitors	CYCS
CDK61	0	0.581468	0.966	0.697	0	Proliferating progenitors	CDK6
VRK1	0	0.580807	0.79	0.244	0	Proliferating progenitors	VRK1
PTN1	0	0.579615	0.999	0.933	0	Proliferating progenitors	PTN
CBX1	0	0.579211	0.971	0.747	0	Proliferating progenitors	CBX1
PPM1G	0	0.578712	0.992	0.896	0	Proliferating progenitors	PPM1G
MYH101	0	0.576951	0.885	0.481	0	Proliferating progenitors	MYH10
LRR1	0	0.575833	0.741	0.173	0	Proliferating progenitors	LRR1
HIRIP3	0	0.575265	0.791	0.293	0	Proliferating progenitors	HIRIP3
BRCA1	0	0.574889	0.676	0.134	0	Proliferating progenitors	BRCA1
GGCT	0	0.57449	0.852	0.5	0	Proliferating progenitors	GGCT
HNRNPH31	0	0.572944	0.977	0.792	0	Proliferating progenitors	HNRNPH3
CIP2A	0	0.572847	0.691	0.111	0	Proliferating progenitors	CIP2A
SPDL1	0	0.571972	0.677	0.184	0	Proliferating progenitors	SPDL1
CXCL141	0	0.570093	0.952	0.719	0	Proliferating progenitors	CXCL14
MAZ1	0	0.569947	0.957	0.632	0	Proliferating progenitors	MAZ
ASF1B	0	0.564974	0.676	0.091	0	Proliferating progenitors	ASF1B
VDAC3	0	0.564854	0.957	0.732	0	Proliferating progenitors	VDAC3
CDCA5	0	0.564413	0.651	0.064	0	Proliferating progenitors	CDCA5
HNRNPR	0	0.563552	0.995	0.909	0	Proliferating progenitors	HNRNPR
FUS	0	0.562219	0.987	0.877	0	Proliferating progenitors	FUS
NCAPH	0	0.562027	0.635	0.054	0	Proliferating progenitors	NCAPH
FAM111B	0	0.561319	0.46	0.106	0	Proliferating progenitors	FAM111B
CDK5RAP2	0	0.561084	0.811	0.389	0	Proliferating progenitors	CDK5RAP2
SOX22	0	0.557856	0.995	0.899	0	Proliferating progenitors	SOX2
FDPS	0	0.557498	0.993	0.888	0	Proliferating progenitors	FDPS
TOMM5	0	0.555773	0.996	0.942	0	Proliferating progenitors	TOMM5
HSPA8	0	0.55512	0.995	0.963	0	Proliferating progenitors	HSPA8
NUDCD2	0	0.554967	0.938	0.725	0	Proliferating progenitors	NUDCD2
XRCC5	0	0.553523	0.996	0.958	0	Proliferating progenitors	XRCC5
RFC2	0	0.553108	0.771	0.321	0	Proliferating progenitors	RFC2
HES4	0	0.55201	0.829	0.505	0	Proliferating progenitors	HES4
CDC45	0	0.551952	0.599	0.076	0	Proliferating progenitors	CDC45
CHAF1A	0	0.55161	0.662	0.167	0	Proliferating progenitors	CHAF1A
HNRNPM1	0	0.550917	0.986	0.798	0	Proliferating progenitors	HNRNPM
SKA21	0	0.546015	0.972	0.729	0	Proliferating progenitors	SKA2
LAMA41	0	0.544593	0.844	0.36	0	Proliferating progenitors	LAMA4
RFC3	0	0.544201	0.709	0.168	0	Proliferating progenitors	RFC3
GABBR21	0	0.542998	0.904	0.391	0	Proliferating progenitors	GABBR2
LSM3	0	0.542933	0.995	0.927	0	Proliferating progenitors	LSM3
HP1BP3	0	0.542205	0.986	0.912	0	Proliferating progenitors	HP1BP3
SAE1	0	0.541876	0.785	0.282	0	Proliferating progenitors	SAE1
SUPT16H	0	0.54089	0.957	0.809	0	Proliferating progenitors	SUPT16H
HACD31	0	0.539716	0.99	0.836	0	Proliferating progenitors	HACD3
HSPB12	0	0.538571	0.995	0.84	0	Proliferating progenitors	HSPB1
KIF18A	0	0.537544	0.559	0.078	0	Proliferating progenitors	KIF18A
MCM10	0	0.53286	0.572	0.088	0	Proliferating progenitors	MCM10
TMEM107	0	0.532507	0.819	0.337	0	Proliferating progenitors	TMEM107
NCAPG2	0	0.530924	0.681	0.132	0	Proliferating progenitors	NCAPG2
SSR31	0	0.529217	0.991	0.831	0	Proliferating progenitors	SSR3
ACTA21	0	0.528984	0.729	0.335	0	Proliferating progenitors	ACTA2
EMC9	0	0.528217	0.821	0.405	0	Proliferating progenitors	EMC9
SLF21	0	0.528145	0.972	0.76	0	Proliferating progenitors	SLF2
RBBP7	0	0.527643	0.965	0.745	0	Proliferating progenitors	RBBP7
CNIH4	0	0.52605	0.959	0.766	0	Proliferating progenitors	CNIH4
ITGB1BP11	0	0.524628	0.973	0.745	0	Proliferating progenitors	ITGB1BP1
NT5DC2	0	0.52402	0.973	0.72	0	Proliferating progenitors	NT5DC2
BRCA2	0	0.521257	0.615	0.084	0	Proliferating progenitors	BRCA2
RANGAP1	0	0.519305	0.697	0.252	0	Proliferating progenitors	RANGAP1
TMEM97	0	0.517989	0.772	0.284	0	Proliferating progenitors	TMEM97
KIF20A	0	0.516674	0.496	0.039	0	Proliferating progenitors	KIF20A
MAD2L2	0	0.516366	0.913	0.575	0	Proliferating progenitors	MAD2L2
PFN11	0	0.514885	1	0.989	0	Proliferating progenitors	PFN1
POC1A	0	0.513313	0.671	0.11	0	Proliferating progenitors	POC1A
SNRPA1	0	0.513258	0.896	0.529	0	Proliferating progenitors	SNRPA1
PIN1	0	0.511284	0.996	0.921	0	Proliferating progenitors	PIN1
CDKN2D	0	0.510616	0.628	0.192	0	Proliferating progenitors	CDKN2D
SNRNP25	0	0.510199	0.966	0.741	0	Proliferating progenitors	SNRNP25
CCT5	0	0.508652	0.989	0.847	0	Proliferating progenitors	CCT5
SAP301	0	0.508421	0.885	0.57	0	Proliferating progenitors	SAP30
PCM1	0	0.508322	0.945	0.756	0	Proliferating progenitors	PCM1
TPM3	0	0.506445	0.991	0.895	0	Proliferating progenitors	TPM3
HIST1H3G	0	0.505748	0.462	0.035	0	Proliferating progenitors	HIST1H3G
PDIA61	0	0.505442	0.996	0.924	0	Proliferating progenitors	PDIA6
SPATS2L1	0	0.503572	0.967	0.695	0	Proliferating progenitors	SPATS2L
MRPL51	0	0.50305	0.999	0.976	0	Proliferating progenitors	MRPL51
CSE1L	0	0.502984	0.802	0.357	0	Proliferating progenitors	CSE1L
MORF4L2	0	0.502719	0.974	0.85	0	Proliferating progenitors	MORF4L2
SPAG5	0	0.50236	0.594	0.057	0	Proliferating progenitors	SPAG5
NKX2-11	0	0.502295	0.899	0.384	0	Proliferating progenitors	NKX2-1
CCDC18	0	0.501722	0.606	0.108	0	Proliferating progenitors	CCDC18
TEX30	0	0.499906	0.724	0.229	0	Proliferating progenitors	TEX30
HNRNPF	0	0.499672	0.964	0.845	0	Proliferating progenitors	HNRNPF
MSH2	0	0.499442	0.72	0.301	0	Proliferating progenitors	MSH2
BCL2L12	0	0.497914	0.753	0.276	0	Proliferating progenitors	BCL2L12
SSRP1	0	0.496076	0.911	0.581	0	Proliferating progenitors	SSRP1
EMP2	0	0.495964	0.903	0.554	0	Proliferating progenitors	EMP2
MEA1	0	0.494566	0.949	0.715	0	Proliferating progenitors	MEA1
MZT2B1	0	0.493765	1	0.986	0	Proliferating progenitors	MZT2B
COL4A61	0	0.493028	0.782	0.326	0	Proliferating progenitors	COL4A6
RTN41	0	0.492107	0.999	0.966	0	Proliferating progenitors	RTN4
BCL7C1	0	0.49132	0.975	0.759	0	Proliferating progenitors	BCL7C
NCL	0	0.491206	0.997	0.979	0	Proliferating progenitors	NCL
ACTB1	0	0.491113	1	0.999	0	Proliferating progenitors	ACTB
SLC25A51	0	0.490686	0.998	0.962	0	Proliferating progenitors	SLC25A5
TPI11	0	0.490154	1	0.986	0	Proliferating progenitors	TPI1
ARHGAP291	0	0.489612	0.897	0.549	0	Proliferating progenitors	ARHGAP29
CD991	0	0.489328	0.999	0.96	0	Proliferating progenitors	CD99
SET1	0	0.489243	0.999	0.988	0	Proliferating progenitors	SET
CADM11	0	0.488931	0.915	0.446	0	Proliferating progenitors	CADM1
IFI27L11	0	0.48823	0.913	0.584	0	Proliferating progenitors	IFI27L1
GGH	0	0.486553	0.905	0.522	0	Proliferating progenitors	GGH
ERH1	0	0.484901	0.999	0.973	0	Proliferating progenitors	ERH
HNRNPU	0	0.484284	0.993	0.937	0	Proliferating progenitors	HNRNPU
MNS1	0	0.482734	0.646	0.162	0	Proliferating progenitors	MNS1
NES1	0	0.482264	0.991	0.866	0	Proliferating progenitors	NES
SKA3	0	0.481362	0.599	0.063	0	Proliferating progenitors	SKA3
GCSH1	0	0.481002	0.997	0.893	0	Proliferating progenitors	GCSH
GNG5	0	0.480825	0.999	0.987	0	Proliferating progenitors	GNG5
E2F1	0	0.480562	0.534	0.134	0	Proliferating progenitors	E2F1
PFKP	0	0.479798	0.884	0.541	0	Proliferating progenitors	PFKP
PSMD101	0	0.478803	0.861	0.483	0	Proliferating progenitors	PSMD10
RRAGD1	0	0.478787	0.792	0.335	0	Proliferating progenitors	RRAGD
NME1	0	0.477799	0.987	0.835	0	Proliferating progenitors	NME1
CCDC14	0	0.477539	0.838	0.478	0	Proliferating progenitors	CCDC14
SVIP	0	0.477336	0.726	0.274	0	Proliferating progenitors	SVIP
RALY	0	0.477136	0.923	0.607	0	Proliferating progenitors	RALY
BZW1	0	0.476496	0.978	0.825	0	Proliferating progenitors	BZW1
RBBP8	0	0.476483	0.724	0.317	0	Proliferating progenitors	RBBP8
VPS29	0	0.475958	0.986	0.858	0	Proliferating progenitors	VPS29
HIST1H2AL	0	0.475804	0.422	0.03	0	Proliferating progenitors	HIST1H2AL
CDT1	0	0.475675	0.61	0.142	0	Proliferating progenitors	CDT1
TMEM1601	0	0.475154	0.989	0.838	0	Proliferating progenitors	TMEM160
XRCC6	0	0.474429	0.985	0.861	0	Proliferating progenitors	XRCC6
ODC12	0	0.473519	0.981	0.773	0	Proliferating progenitors	ODC1
SSX2IP	0	0.469367	0.775	0.336	0	Proliferating progenitors	SSX2IP
MLC11	0	0.468884	0.873	0.387	0	Proliferating progenitors	MLC1
TROAP	0	0.466948	0.561	0.135	0	Proliferating progenitors	TROAP
CCNE2	0	0.466469	0.409	0.09	0	Proliferating progenitors	CCNE2
GTF3A	0	0.465917	0.967	0.769	0	Proliferating progenitors	GTF3A
NUDC	0	0.465372	0.988	0.874	0	Proliferating progenitors	NUDC
DRAP11	0	0.465023	0.996	0.925	0	Proliferating progenitors	DRAP1
C12orf75	0	0.464406	0.881	0.468	0	Proliferating progenitors	C12orf75
POLE3	0	0.462713	0.841	0.462	0	Proliferating progenitors	POLE3
NSG11	0	0.461762	0.894	0.531	0	Proliferating progenitors	NSG1
LBR	0	0.461561	0.764	0.364	0	Proliferating progenitors	LBR
GPSM2	0	0.460863	0.652	0.253	0	Proliferating progenitors	GPSM2
CBR3	0	0.46074	0.677	0.218	0	Proliferating progenitors	CBR3
GPX8	0	0.459313	0.738	0.283	0	Proliferating progenitors	GPX8
HAUS1	0	0.457282	0.808	0.41	0	Proliferating progenitors	HAUS1
MANF	0	0.457273	0.962	0.785	0	Proliferating progenitors	MANF
POLD2	0	0.456632	0.926	0.639	0	Proliferating progenitors	POLD2
DBNDD21	0	0.455524	0.822	0.379	0	Proliferating progenitors	DBNDD2
MYBL1	0	0.453505	0.58	0.093	0	Proliferating progenitors	MYBL1
HDAC2	0	0.452549	0.93	0.649	0	Proliferating progenitors	HDAC2
CDK4	0	0.452188	0.951	0.766	0	Proliferating progenitors	CDK4
SMC5	0	0.450632	0.875	0.548	0	Proliferating progenitors	SMC5
HSPE11	0	0.450502	0.999	0.977	0	Proliferating progenitors	HSPE1
SUGP2	0	0.450236	0.876	0.569	0	Proliferating progenitors	SUGP2
LRRCC1	0	0.450219	0.742	0.283	0	Proliferating progenitors	LRRCC1
CENPQ	0	0.447195	0.685	0.218	0	Proliferating progenitors	CENPQ
COL4A51	0	0.445584	0.834	0.353	0	Proliferating progenitors	COL4A5
PAXX	0	0.445426	0.921	0.626	0	Proliferating progenitors	PAXX
PSMC3IP	0	0.444881	0.593	0.118	0	Proliferating progenitors	PSMC3IP
PRXL2A1	0	0.444813	0.982	0.809	0	Proliferating progenitors	PRXL2A
ACTL6A	0	0.444655	0.845	0.447	0	Proliferating progenitors	ACTL6A
PARPBP	0	0.444375	0.619	0.122	0	Proliferating progenitors	PARPBP
NAP1L4	0	0.444371	0.991	0.916	0	Proliferating progenitors	NAP1L4
HAT1	0	0.443806	0.887	0.571	0	Proliferating progenitors	HAT1
TPRKB	0	0.443425	0.93	0.654	0	Proliferating progenitors	TPRKB
POLD3	0	0.443327	0.634	0.218	0	Proliferating progenitors	POLD3
WLS1	0	0.442772	0.968	0.679	0	Proliferating progenitors	WLS
DYNLT11	0	0.44242	0.998	0.956	0	Proliferating progenitors	DYNLT1
COTL11	0	0.441741	0.954	0.646	0	Proliferating progenitors	COTL1
MCM5	0	0.441277	0.584	0.246	0	Proliferating progenitors	MCM5
C9orf40	0	0.43654	0.669	0.189	0	Proliferating progenitors	C9orf40
GLO1	0	0.435757	0.981	0.853	0	Proliferating progenitors	GLO1
HNRNPA0	0	0.435222	0.957	0.756	0	Proliferating progenitors	HNRNPA0
POLE4	0	0.434861	0.938	0.702	0	Proliferating progenitors	POLE4
ECI2	0	0.433576	0.936	0.7	0	Proliferating progenitors	ECI2
COL11A11	0	0.432048	0.851	0.438	0	Proliferating progenitors	COL11A1
EIF4EBP1	0	0.432014	0.83	0.5	0	Proliferating progenitors	EIF4EBP1
MAGOHB	0	0.431635	0.795	0.387	0	Proliferating progenitors	MAGOHB
FADS1	0	0.431623	0.885	0.551	0	Proliferating progenitors	FADS1
GINS1	0	0.4315	0.611	0.119	0	Proliferating progenitors	GINS1
CDCA4	0	0.431298	0.598	0.14	0	Proliferating progenitors	CDCA4
ENY2	0	0.431253	0.994	0.925	0	Proliferating progenitors	ENY2
HMGXB4	0	0.431	0.828	0.459	0	Proliferating progenitors	HMGXB4
UBE2I	0	0.429225	0.985	0.871	0	Proliferating progenitors	UBE2I
F2R1	0	0.42848	0.855	0.513	0	Proliferating progenitors	F2R
WDR54	0	0.427633	0.857	0.485	0	Proliferating progenitors	WDR54
PTP4A2	0	0.427034	0.938	0.703	0	Proliferating progenitors	PTP4A2
ILF3	0	0.426964	0.938	0.702	0	Proliferating progenitors	ILF3
HNRNPUL1	0	0.426839	0.879	0.585	0	Proliferating progenitors	HNRNPUL1
PDCD5	0	0.426604	0.995	0.932	0	Proliferating progenitors	PDCD5
SNRPE	0	0.424798	0.994	0.95	0	Proliferating progenitors	SNRPE
SRSF10	0	0.424647	0.945	0.743	0	Proliferating progenitors	SRSF10
MCUR1	0	0.424022	0.902	0.598	0	Proliferating progenitors	MCUR1
ID11	0	0.423138	0.938	0.699	0	Proliferating progenitors	ID1
COX17	0	0.422693	0.976	0.816	0	Proliferating progenitors	COX17
ACADM	0	0.422664	0.883	0.574	0	Proliferating progenitors	ACADM
PPP1CA	0	0.421926	0.983	0.835	0	Proliferating progenitors	PPP1CA
ECI1	0	0.421605	0.97	0.823	0	Proliferating progenitors	ECI1
SLC2A4RG	0	0.421135	0.87	0.533	0	Proliferating progenitors	SLC2A4RG
PAGR1	0	0.420974	0.866	0.551	0	Proliferating progenitors	PAGR1
PDCD41	0	0.420919	0.894	0.521	0	Proliferating progenitors	PDCD4
PPIA1	0	0.420688	1	0.999	0	Proliferating progenitors	PPIA
ATAD5	0	0.420234	0.579	0.132	0	Proliferating progenitors	ATAD5
RHNO1	0	0.42005	0.608	0.153	0	Proliferating progenitors	RHNO1
SEPHS1	0	0.419765	0.792	0.418	0	Proliferating progenitors	SEPHS1
ARL6IP6	0	0.419441	0.716	0.347	0	Proliferating progenitors	ARL6IP6
MGME1	0	0.418613	0.715	0.276	0	Proliferating progenitors	MGME1
VIM1	0	0.418242	1	1	0	Proliferating progenitors	VIM
MYEF2	0	0.418111	0.861	0.583	0	Proliferating progenitors	MYEF2
PLAU	0	0.416146	0.748	0.438	0	Proliferating progenitors	PLAU
TP53I13	0	0.416089	0.905	0.622	0	Proliferating progenitors	TP53I13
TIMM10	0	0.415218	0.957	0.774	0	Proliferating progenitors	TIMM10
EPB41L2	0	0.414821	0.83	0.49	0	Proliferating progenitors	EPB41L2
MCM6	0	0.414796	0.541	0.218	0	Proliferating progenitors	MCM6
TRIP13	0	0.413369	0.579	0.077	0	Proliferating progenitors	TRIP13
NME41	0	0.412973	0.982	0.864	0	Proliferating progenitors	NME4
VBP1	0	0.412651	0.961	0.752	0	Proliferating progenitors	VBP1
TUBB2B1	0	0.412128	0.999	0.977	0	Proliferating progenitors	TUBB2B
GSTP11	0	0.411909	1	0.997	0	Proliferating progenitors	GSTP1
PSMD1	0	0.411139	0.926	0.686	0	Proliferating progenitors	PSMD1
CCT6A	0	0.410997	0.989	0.904	0	Proliferating progenitors	CCT6A
RDX	0	0.41079	0.995	0.943	0	Proliferating progenitors	RDX
SUZ12	0	0.410412	0.844	0.529	0	Proliferating progenitors	SUZ12
FEZ11	0	0.410204	0.929	0.555	0	Proliferating progenitors	FEZ1
SEPTIN10	0	0.410152	0.817	0.459	0	Proliferating progenitors	SEPTIN10
CFL11	0	0.409322	1	0.998	0	Proliferating progenitors	CFL1
KLHL23	0	0.409241	0.705	0.319	0	Proliferating progenitors	KLHL23
GLRX5	0	0.408282	0.978	0.842	0	Proliferating progenitors	GLRX5
PSMA71	0	0.407816	0.998	0.99	0	Proliferating progenitors	PSMA7
HADH	0	0.407561	0.727	0.303	0	Proliferating progenitors	HADH
CISD2	0	0.406936	0.873	0.565	0	Proliferating progenitors	CISD2
MRPL18	0	0.406361	0.934	0.697	0	Proliferating progenitors	MRPL18
PNRC2	0	0.406117	0.85	0.561	0	Proliferating progenitors	PNRC2
GIHCG	0	0.40609	0.715	0.392	0	Proliferating progenitors	GIHCG
CDC25C	0	0.405934	0.467	0.032	0	Proliferating progenitors	CDC25C
DEPDC1B	0	0.405816	0.496	0.042	0	Proliferating progenitors	DEPDC1B
CLIC1	0	0.405226	0.999	0.982	0	Proliferating progenitors	CLIC1
C4orf481	0	0.405204	0.997	0.926	0	Proliferating progenitors	C4orf48
CIT	0	0.404887	0.551	0.115	0	Proliferating progenitors	CIT
TTF2	0	0.404297	0.632	0.179	0	Proliferating progenitors	TTF2
RBM17	0	0.404274	0.946	0.727	0	Proliferating progenitors	RBM17
KHDRBS1	0	0.403779	0.981	0.852	0	Proliferating progenitors	KHDRBS1
HSP90B11	0	0.403258	0.999	0.969	0	Proliferating progenitors	HSP90B1
LDHB1	0	0.402798	1	0.993	0	Proliferating progenitors	LDHB
CDC6	0	0.402579	0.457	0.094	0	Proliferating progenitors	CDC6
FANCD2	0	0.402517	0.572	0.083	0	Proliferating progenitors	FANCD2
HAUS6	0	0.4018	0.797	0.406	0	Proliferating progenitors	HAUS6
SELENOW1	0	0.400636	0.999	0.979	0	Proliferating progenitors	SELENOW
CCDC167	0	0.400314	0.943	0.728	0	Proliferating progenitors	CCDC167
ZWILCH	0	0.400157	0.64	0.17	0	Proliferating progenitors	ZWILCH
DCTPP1	0	0.399729	0.766	0.474	0	Proliferating progenitors	DCTPP1
SRPK1	0	0.399723	0.819	0.454	0	Proliferating progenitors	SRPK1
DYNLL11	0	0.399647	1	0.997	0	Proliferating progenitors	DYNLL1
TRIM28	0	0.399498	0.884	0.571	0	Proliferating progenitors	TRIM28
FKBP31	0	0.399447	0.995	0.917	0	Proliferating progenitors	FKBP3
FABP71	0	0.399026	1	0.975	0	Proliferating progenitors	FABP7
COPRS	0	0.398894	0.95	0.745	0	Proliferating progenitors	COPRS
YEATS4	0	0.398558	0.744	0.366	0	Proliferating progenitors	YEATS4
KHDRBS31	0	0.397557	0.891	0.565	0	Proliferating progenitors	KHDRBS3
MASTL	0	0.396059	0.539	0.078	0	Proliferating progenitors	MASTL
BOLA3	0	0.395708	0.923	0.654	0	Proliferating progenitors	BOLA3
LMO7	0	0.395511	0.523	0.118	0	Proliferating progenitors	LMO7
PSMA41	0	0.394793	0.989	0.894	0	Proliferating progenitors	PSMA4
SRP91	0	0.394317	0.999	0.964	0	Proliferating progenitors	SRP9
DSN1	0	0.393804	0.577	0.138	0	Proliferating progenitors	DSN1
EHD41	0	0.393505	0.767	0.342	0	Proliferating progenitors	EHD4
LTBP11	0	0.392717	0.883	0.584	0	Proliferating progenitors	LTBP1
PTMS1	0	0.392687	1	0.995	0	Proliferating progenitors	PTMS
PRIM1	0	0.392429	0.581	0.146	0	Proliferating progenitors	PRIM1
UCP2	0	0.392423	0.662	0.21	0	Proliferating progenitors	UCP2
CKB1	0	0.392393	1	0.993	0	Proliferating progenitors	CKB
KDELR2	0	0.392382	0.951	0.72	0	Proliferating progenitors	KDELR2
RBM8A	0	0.392054	0.986	0.884	0	Proliferating progenitors	RBM8A
EBP	0	0.391958	0.873	0.556	0	Proliferating progenitors	EBP
CEP57	0	0.391952	0.819	0.48	0	Proliferating progenitors	CEP57
IFT221	0	0.391708	0.86	0.508	0	Proliferating progenitors	IFT22
SFTA31	0	0.391572	0.775	0.315	0	Proliferating progenitors	SFTA3
FAM83D	0	0.390504	0.433	0.038	0	Proliferating progenitors	FAM83D
OIP5	0	0.390476	0.55	0.081	0	Proliferating progenitors	OIP5
FUBP1	0	0.390378	0.832	0.512	0	Proliferating progenitors	FUBP1
UCHL11	0	0.389893	0.943	0.693	0	Proliferating progenitors	UCHL1
OBSL11	0	0.389416	0.897	0.57	0	Proliferating progenitors	OBSL1
SPECC11	0	0.386822	0.774	0.383	0	Proliferating progenitors	SPECC1
COL4A21	0	0.386761	0.879	0.542	0	Proliferating progenitors	COL4A2
LSM8	0	0.383929	0.954	0.764	0	Proliferating progenitors	LSM8
BAX1	0	0.383632	0.982	0.876	0	Proliferating progenitors	BAX
PSMD14	0	0.382493	0.916	0.648	0	Proliferating progenitors	PSMD14
FEZ21	0	0.38235	0.949	0.722	0	Proliferating progenitors	FEZ2
TRIOBP	0	0.382195	0.962	0.768	0	Proliferating progenitors	TRIOBP
POP7	0	0.381036	0.878	0.565	0	Proliferating progenitors	POP7
COX8A1	0	0.380953	0.999	0.991	0	Proliferating progenitors	COX8A
UPP1	0	0.380388	0.841	0.528	0	Proliferating progenitors	UPP1
CPE1	0	0.379641	0.85	0.423	0	Proliferating progenitors	CPE
RABL6	0	0.379249	0.87	0.574	0	Proliferating progenitors	RABL6
UBA2	0	0.379215	0.877	0.605	0	Proliferating progenitors	UBA2
HLTF	0	0.379036	0.879	0.629	0	Proliferating progenitors	HLTF
TCP1	0	0.378965	0.955	0.752	0	Proliferating progenitors	TCP1
CTNNAL1	0	0.378463	0.945	0.755	0	Proliferating progenitors	CTNNAL1
LRRN31	0	0.378087	0.844	0.522	0	Proliferating progenitors	LRRN3
KIF2A	0	0.378069	0.892	0.615	0	Proliferating progenitors	KIF2A
XPO1	0	0.377796	0.912	0.685	0	Proliferating progenitors	XPO1
DCK	0	0.377791	0.611	0.19	0	Proliferating progenitors	DCK
TAF15	0	0.377481	0.869	0.608	0	Proliferating progenitors	TAF15
TYMSOS	0	0.377272	0.574	0.146	0	Proliferating progenitors	TYMSOS
INCENP	0	0.376999	0.466	0.057	0	Proliferating progenitors	INCENP
ITGAV1	0	0.376961	0.83	0.457	0	Proliferating progenitors	ITGAV
CYB5A1	0	0.375963	0.942	0.761	0	Proliferating progenitors	CYB5A
GMPS	0	0.37537	0.816	0.498	0	Proliferating progenitors	GMPS
SEPTIN71	0	0.375235	0.999	0.983	0	Proliferating progenitors	SEPTIN7
NUDT5	0	0.375098	0.891	0.61	0	Proliferating progenitors	NUDT5
DDX46	0	0.37503	0.972	0.83	0	Proliferating progenitors	DDX46
ITGAE	0	0.374825	0.924	0.674	0	Proliferating progenitors	ITGAE
KIAA0586	0	0.374788	0.61	0.279	0	Proliferating progenitors	KIAA0586
PRDX21	0	0.373905	1	0.992	0	Proliferating progenitors	PRDX2
NDUFS81	0	0.372897	0.993	0.925	0	Proliferating progenitors	NDUFS8
NAXE1	0	0.372804	0.925	0.652	0	Proliferating progenitors	NAXE
COX20	0	0.372721	0.964	0.804	0	Proliferating progenitors	COX20
PSMD2	0	0.372552	0.966	0.81	0	Proliferating progenitors	PSMD2
DCP2	0	0.372492	0.7	0.315	0	Proliferating progenitors	DCP2
UFD1	0	0.372186	0.924	0.671	0	Proliferating progenitors	UFD1
PMP221	0	0.371343	0.973	0.778	0	Proliferating progenitors	PMP22
TRA2B	0	0.371111	0.935	0.721	0	Proliferating progenitors	TRA2B
ELOVL21	0	0.370503	0.7	0.263	0	Proliferating progenitors	ELOVL2
MOCS21	0	0.370375	0.843	0.493	0	Proliferating progenitors	MOCS2
UHRF1	0	0.369825	0.55	0.15	0	Proliferating progenitors	UHRF1
ACP1	0	0.368816	0.962	0.78	0	Proliferating progenitors	ACP1
WDR76	0	0.368641	0.49	0.14	0	Proliferating progenitors	WDR76
COPS3	0	0.368023	0.83	0.512	0	Proliferating progenitors	COPS3
DNAJA1	0	0.367792	0.984	0.88	0	Proliferating progenitors	DNAJA1
UQCRC1	0	0.366584	0.91	0.646	0	Proliferating progenitors	UQCRC1
DTL	0	0.366574	0.445	0.08	0	Proliferating progenitors	DTL
ITGB3BP	0	0.366454	0.731	0.345	0	Proliferating progenitors	ITGB3BP
PRDX3	0	0.366423	0.972	0.826	0	Proliferating progenitors	PRDX3
NRGN	0	0.366371	0.584	0.139	0	Proliferating progenitors	NRGN
LSM2	0	0.366126	0.968	0.815	0	Proliferating progenitors	LSM2
EEF1E1	0	0.365864	0.9	0.665	0	Proliferating progenitors	EEF1E1
TTYH11	0	0.365191	0.78	0.384	0	Proliferating progenitors	TTYH1
CRIM11	0	0.365088	0.73	0.378	0	Proliferating progenitors	CRIM1
JPT2	0	0.364971	0.758	0.369	0	Proliferating progenitors	JPT2
NONO	0	0.364474	0.964	0.816	0	Proliferating progenitors	NONO
SERBP1	0	0.364341	0.998	0.976	0	Proliferating progenitors	SERBP1
TCF19	0	0.364121	0.486	0.057	0	Proliferating progenitors	TCF19
NDUFS61	0	0.363809	0.998	0.96	0	Proliferating progenitors	NDUFS6
DCAF7	0	0.363573	0.787	0.509	0	Proliferating progenitors	DCAF7
NDUFA6	0	0.362844	0.979	0.853	0	Proliferating progenitors	NDUFA6
STIP1	0	0.362651	0.872	0.58	0	Proliferating progenitors	STIP1
SACS	0	0.362277	0.781	0.454	0	Proliferating progenitors	SACS
CHN11	0	0.36172	0.94	0.467	0	Proliferating progenitors	CHN1
CEP97	0	0.361706	0.563	0.154	0	Proliferating progenitors	CEP97
MAPRE1	0	0.361691	0.843	0.527	0	Proliferating progenitors	MAPRE1
TPGS2	0	0.361641	0.976	0.83	0	Proliferating progenitors	TPGS2
PHIP	0	0.36122	0.822	0.515	0	Proliferating progenitors	PHIP
HRAS	0	0.361171	0.929	0.7	0	Proliferating progenitors	HRAS
CCDC82	0	0.360898	0.8	0.465	0	Proliferating progenitors	CCDC82
PSAT11	0	0.360734	0.739	0.29	0	Proliferating progenitors	PSAT1
TFDP1	0	0.360439	0.758	0.403	0	Proliferating progenitors	TFDP1
LMNB2	0	0.360069	0.638	0.212	0	Proliferating progenitors	LMNB2
HIST1H2AH	0	0.359252	0.36	0.032	0	Proliferating progenitors	HIST1H2AH
RFC5	0	0.359247	0.57	0.143	0	Proliferating progenitors	RFC5
[truncated: 993 more rows]
