# Supplementary material for: Human endothelial cells promote a human neural stem cell type B phenotype via Notch signaling
Source: Nat Commun. 2025 May 30;16:5031. doi: 10.1038/s41467-025-60194-6 (PMC12125299; doi:10.1038/s41467-025-60194-6)
Supplement: Supplementary file 5 — Supplementary Data 3 [file 41467_2025_60194_MOESM5_ESM.xlsx]

## Sheet: Sheet 1
	p_val	avg_log2FC	pct.1	pct.2	p_val_adj
Rn18s-rs5.1	0	15.5641	1	0	0
Rps27rt	0	13.6931	0.992	0	0		pct.1 = mTypeB
Gm9794	0	13.5247	0.988	0	0		pct.2 = mRGCs
Gm9843	0	13.4955	0.991	0	0
Prm1	2.25157e-131	13.4595	0.461	0	6.51041e-127
Tpt1-ps3	0	13.2611	0.976	0	0			higher expression mTypeB
Rps16-ps2	0	13.0457	0.985	0	0			higher expression mRGCs
Gm15427	0	12.999	0.98	0	0
Gm4332	0	12.985	0.976	0	0
Rpl39-ps	0	12.9828	0.972	0	0
Gm10073	0	12.8511	0.976	0	0
Gm5905	0	12.8381	0.976	0	0
Rps24-ps3	0	12.82	0.972	0	0
Rpl3-ps1	0	12.8149	0.977	0	0
Gm10288	0	12.7946	0.98	0	0
Rps10-ps2	0	12.7576	0.976	0	0
Rpl19-ps11	0	12.6516	0.975	0	0
Gfap	1.86814e-213	12.6306	0.644	0	5.40172e-209
Ntsr2	0	12.5118	0.943	0	0
Gm4149	0	12.4614	0.958	0	0
Gm28438	0	12.4604	0.904	0	0
Gm12892	0	12.4597	0.954	0	0
Rps10-ps1	0	12.4113	0.958	0	0
Rpl10a-ps1	0	12.3905	0.964	0	0
Galnt2l	0	12.3779	0.945	0	0
Gm12254	0	12.2006	0.941	0	0
Rpl36-ps3	0	12.1656	0.874	0	0
Grid2	0	12.1474	0.826	0	0
Gm7536	0	12.1311	0.938	0	0
Rpl28-ps1	0	12.1041	0.939	0	0
Gpc5	3.27894e-223	12.0872	0.663	0	9.48105e-219
Gm15500	0	12.0793	0.931	0	0
Gm14586	0	12.021	0.934	0	0
Gm15501	2.10374e-294	12.0077	0.787	0	6.08295e-290
Rps23-ps1	0	11.9899	0.922	0	0
Rpl34-ps1	0	11.9812	0.923	0	0
Rpl26	0	11.9372	0.907	0	0
Gm8730	0	11.9045	0.904	0	0
Rpsa-ps10	0	11.9016	0.908	0	0
Gm15772	0	11.8673	0.905	0	0
Gm10275	0	11.8427	0.902	0	0
Rpl35rt	0	11.7551	0.896	0	0
Rpl18-ps2	0	11.7248	0.905	0	0
Gm10250	0	11.7063	0.918	0	0
RP23-269H21.1	0	11.6949	0.909	0	0
Rps15a-ps7	0	11.683	0.887	0	0
Rps18-ps6	0	11.6607	0.879	0	0
GFP	1.05638e-88	11.5635	0.341	0	3.05453e-84
Rps25-ps1	0	11.5294	0.869	0	0
Gm13436	0	11.5237	0.883	0	0
Gpr37l1	4.08457e-300	11.5076	0.796	0	1.18105e-295
Rps27a-ps3	0	11.504	0.854	0	0
Gm14303	0	11.4727	0.864	0	0
Nlrc4	0	11.467	0.893	0	0
Gm6863	0	11.4305	0.857	0	0
Rpl7-ps7	0	11.3938	0.849	0	0
Il1rapl1	3.17997e-250	11.3885	0.713	0	9.19488e-246
Gm14964	0	11.3856	0.832	0	0
Urah	1.19585e-125	11.3545	0.446	0	3.45779e-121
Gm10076	7.39106e-295	11.3533	0.788	0	2.13713e-290
Rpl38-ps2	0	11.2599	0.816	0	0
Gm10169	0	11.2548	0.823	0	0
Rpl9-ps6	0	11.2296	0.821	0	0
Gm8186	0	11.1302	0.821	0	0
Rps26-ps1	1.09398e-291	11.0824	0.783	0	3.16324e-287
Gm12350	1.22936e-285	11.0019	0.773	0	3.55469e-281
Gm9385	2.50293e-280	10.9822	0.765	0	7.23723e-276
Lncpint	9.90785e-264	10.9488	0.737	0	2.86485e-259
Gm10561	7.43982e-194	10.8765	0.605	0	2.15122e-189
Rn18s-rs5	9.14982e-268	10.7953	0.743	0	2.64567e-263
Gm5805	9.90785e-264	10.768	0.737	0	2.86485e-259
Gm5963	2.83914e-258	10.7069	0.727	0	8.20936e-254
Rpl17-ps10	6.87734e-253	10.6821	0.718	0	1.98858e-248
Cox6c2	1.6115e-263	10.6741	0.736	0	4.65966e-259
Gm973	2.45561e-242	10.6729	0.699	0	7.1004e-238
Rps6-ps4	1.54848e-242	10.6248	0.699	0	4.47742e-238
Gm4366	1.08643e-258	10.6204	0.728	0	3.14142e-254
Rpl7-ps9	2.23587e-236	10.5894	0.688	0	6.46503e-232
Rps3a2	3.88592e-241	10.5659	0.697	0	1.12361e-236
Rbx1-ps	2.66576e-253	10.5572	0.718	0	7.70804e-249
Rpl27-ps3	6.72413e-191	10.5555	0.599	0	1.94428e-186
RP23-13B8.12	1.86513e-232	10.5072	0.681	0	5.39301e-228
Rps13-ps2	4.01634e-230	10.5061	0.676	0	1.16132e-225
Gm3764	4.51323e-191	10.4896	0.599	0	1.305e-186
Gm5436	9.68685e-244	10.486	0.701	0	2.80095e-239
Nav3	1.30615e-53	10.4854	0.224	0	3.77673e-49
Erdr1x.1	2.18507e-184	10.4489	0.585	0	6.31814e-180
Lhfpl1.1	1.23596e-192	10.4311	0.602	0	3.57378e-188
Eif1-ps1	6.00548e-239	10.4309	0.693	0	1.73648e-234
Ldhb-ps	2.59759e-206	10.4304	0.63	0	7.51092e-202
Fas	3.33523e-76	10.4281	0.302	0	9.64383e-72
Prss56	8.37531e-55	10.4006	0.228	0	2.42172e-50
Gm10039	6.27474e-230	10.3843	0.676	0	1.81434e-225
AW047730	1.00003e-184	10.333	0.586	0	2.89158e-180
Gm8797	6.17737e-221	10.3239	0.659	0	1.78619e-216
Phkg1	3.85053e-188	10.3108	0.593	0	1.11338e-183
Synpo2	4.66212e-152	10.3029	0.512	0	1.34805e-147
Gm9800	6.45545e-201	10.2956	0.619	0	1.86659e-196
Gm26887	4.93366e-164	10.2734	0.54	0	1.42657e-159
Eno1	2.08813e-205	10.2608	0.628	0	6.03782e-201
Erbb4	6.65635e-55	10.2538	0.228	0	1.92468e-50
Agbl4	7.73179e-140	10.2266	0.482	0	2.23565e-135
Gm6204	2.7534e-192	10.2066	0.602	0	7.96145e-188
Spag6.1	6.19828e-160	10.1995	0.53	0	1.79223e-155
Hspa1a	2.8316e-92	10.188	0.352	0	8.18757e-88
Gm9294	7.43982e-194	10.1877	0.605	0	2.15122e-189
Gm4617	3.32682e-194	10.1834	0.606	0	9.61951e-190
Gm12222	5.71623e-188	10.1608	0.593	0	1.65285e-183
Impdh2-ps	8.08123e-162	10.1404	0.535	0	2.33669e-157
Gm14539	1.66235e-193	10.1147	0.604	0	4.80669e-189
Mid1	3.95014e-140	10.1028	0.483	0	1.14218e-135
RP24-547N4.5	4.59264e-203	10.0979	0.624	0	1.32796e-198
1190005I06Rik	1.53645e-183	10.0915	0.583	0	4.44264e-179
Nudc-ps1	6.12864e-192	10.0642	0.601	0	1.7721e-187
Gm44511	2.89886e-171	10.0554	0.556	0	8.38206e-167
Gm10177	3.56646e-180	10.0411	0.576	0	1.03124e-175
Psenen-ps	2.48407e-193	10.04	0.604	0	7.18269e-189
Gm28153	2.96454e-113	10.0306	0.413	0	8.57196e-109
Sap18b	1.66602e-178	10.0228	0.572	0	4.81729e-174
1700030F04Rik	1.17545e-188	9.98794	0.594	0	3.39881e-184
Rpl23a-ps3	2.4266e-177	9.97238	0.57	0	7.01653e-173
Nebl	1.89551e-123	9.96567	0.44	0	5.48087e-119
Gm26532	1.07526e-116	9.93068	0.422	0	3.10911e-112
Uba52rt	1.18027e-143	9.91321	0.492	0	3.41275e-139
Gm10221	2.19112e-173	9.89264	0.561	0	6.33561e-169
9530026P05Rik	1.98556e-116	9.89193	0.421	0	5.74125e-112
Gm4258	3.45134e-85	9.88707	0.33	0	9.97955e-81
Gabrg3	1.19522e-113	9.87964	0.414	0	3.45599e-109
Gm13092	6.47156e-172	9.87597	0.558	0	1.87125e-167
Rps15a-ps5	2.18979e-167	9.8705	0.548	0	6.33179e-163
Map3k19	8.18503e-112	9.86705	0.409	0	2.3667e-107
D030047H15Rik	1.68177e-135	9.86553	0.471	0	4.86284e-131
Lrrc7.1	7.50136e-46	9.85498	0.194	0	2.16902e-41
RP23-48A24.3	7.69384e-159	9.85468	0.528	0	2.22467e-154
RP23-371B13.5	4.03198e-155	9.84507	0.519	0	1.16585e-150
Naaladl2	2.91502e-106	9.82797	0.393	0	8.42878e-102
Rps27a-ps2	4.13118e-139	9.81381	0.48	0	1.19453e-134
Gm26669	4.5982e-143	9.79489	0.49	0	1.32957e-138
Oaz1-ps	3.53309e-149	9.78028	0.505	0	1.02159e-144
Rps11-ps2	1.96914e-153	9.77847	0.515	0	5.69376e-149
Rpl36-ps2	9.13109e-163	9.76754	0.537	0	2.64026e-158
Rps18-ps5	1.98334e-155	9.75797	0.52	0	5.73482e-151
Gm12481	3.90989e-162	9.74889	0.536	0	1.13054e-157
Lgi4	3.88943e-145	9.74689	0.495	0	1.12463e-140
Cfap46	1.15239e-156	9.73192	0.523	0	3.33214e-152
Mrpl23-ps1	1.27416e-159	9.73015	0.53	0	3.68424e-155
Gm15459	1.96114e-145	9.71604	0.496	0	5.67063e-141
1700016P03Rik	1.85951e-79	9.70538	0.312	0	5.37677e-75
Mir6236	1.08142e-139	9.7008	0.482	0	3.12693e-135
C4b	1.80055e-103	9.66284	0.385	0	5.20628e-99
Fth1-ps	2.75609e-128	9.62809	0.453	0	7.96925e-124
Nr3c2	5.42759e-113	9.61944	0.412	0	1.56939e-108
Itih3	3.55957e-123	9.61232	0.439	0	1.02925e-118
Gm6145	1.24529e-115	9.60645	0.419	0	3.60075e-111
Gm8624	4.97623e-116	9.59356	0.42	0	1.43888e-111
Gm4540	9.88121e-146	9.57786	0.497	0	2.85715e-141
Gm9892	4.9328e-142	9.57722	0.488	0	1.42632e-137
Eif3j2	3.15635e-137	9.56558	0.476	0	9.1266e-133
Sec61bl	3.88943e-145	9.55396	0.495	0	1.12463e-140
Gm12251	3.74367e-141	9.55396	0.485	0	1.08248e-136
Gm26512	2.17833e-81	9.54706	0.318	0	6.29865e-77
Sgcd	4.05852e-79	9.53611	0.311	0	1.17352e-74
A330093E20Rik	7.69611e-85	9.53354	0.329	0	2.22533e-80
Marc2	5.52695e-140	9.528	0.483	0	1.59812e-135
Thrb	5.72512e-115	9.52525	0.417	0	1.65542e-110
Gm13611	2.67174e-141	9.51906	0.486	0	7.72534e-137
Gm45184	2.8599e-63	9.51596	0.258	0	8.2694e-59
Gm10232	5.77295e-139	9.4951	0.48	0	1.66925e-134
Gm29260	5.8963e-67	9.47799	0.271	0	1.70492e-62
Gm37376	2.59422e-108	9.47131	0.399	0	7.50119e-104
Gm16089	1.16357e-137	9.46693	0.477	0	3.36446e-133
Gm45193	2.07751e-124	9.4637	0.443	0	6.00713e-120
Mydgf.1	8.54829e-137	9.45754	0.475	0	2.47174e-132
Csnk2a1-ps3	1.62651e-131	9.42457	0.461	0	4.70305e-127
Zc3h12b	3.96628e-97	9.41378	0.366	0	1.14685e-92
Gm6563	2.09747e-129	9.40042	0.456	0	6.06483e-125
Dok6	1.12557e-91	9.40029	0.35	0	3.25458e-87
Gm12989	4.52552e-135	9.39474	0.47	0	1.30855e-130
Paqr6	2.96454e-113	9.39006	0.413	0	8.57196e-109
Gna12	4.9582e-118	9.37567	0.426	0	1.43366e-113
Gm5644	2.60083e-127	9.37489	0.45	0	7.52029e-123
Gm10443	1.53896e-121	9.3642	0.435	0	4.44989e-117
RP23-184H3.5	3.21307e-122	9.34319	0.437	0	9.2906e-118
RP23-165H7.3	1.26424e-105	9.33328	0.391	0	3.65554e-101
Gm19935	7.03333e-106	9.32926	0.392	0	2.03369e-101
Lsamp	0	9.32044	0.991	0.006	0
Gm20417	3.31782e-112	9.31375	0.41	0	9.59349e-108
Rpl6l	3.64173e-118	9.29881	0.426	0	1.05301e-113
Gm266	2.05753e-107	9.28698	0.396	0	5.94935e-103
Mertk	5.80333e-102	9.27776	0.381	0	1.67803e-97
Rpl9-ps7	9.85948e-110	9.27083	0.403	0	2.85087e-105
Ftl1-ps1	1.01808e-99	9.26612	0.374	0	2.94377e-95
Lrp1b	1.01618e-93	9.26186	0.356	0	2.93829e-89
Dnah7a	7.26468e-98	9.25468	0.369	0	2.10058e-93
Cfap54	1.1629e-95	9.24471	0.362	0	3.36253e-91
1600010M07Rik	2.43494e-30	9.244	0.132	0	7.04064e-26
Gm26904	1.36906e-102	9.21509	0.382	0	3.95863e-98
Rpl22-ps1	9.85948e-110	9.20344	0.403	0	2.85087e-105
Sumo2	0	9.16955	0.957	0.002	0
Ddo	3.24325e-100	9.16813	0.376	0	9.37785e-96
Trim5	3.80593e-71	9.16015	0.285	0	1.10049e-66
Notum	1.89063e-68	9.13339	0.276	0	5.46676e-64
Tmsb10b	1.26177e-48	9.08503	0.205	0	3.6484e-44
Ubald2	5.80333e-102	9.085	0.381	0	1.67803e-97
Bmp2k	3.33573e-94	9.08487	0.358	0	9.64527e-90
Gm14820	3.14472e-104	9.08253	0.387	0	9.09296e-100
Gm10080	5.80333e-102	9.07975	0.381	0	1.67803e-97
Gm4204	1.80054e-103	9.0764	0.385	0	5.20627e-99
Gm9790	5.74449e-103	9.06994	0.384	0	1.66102e-98
Padi2	5.9056e-70	9.06971	0.281	0	1.7076e-65
Gm26694	3.08839e-86	9.06925	0.333	0	8.93009e-82
Fam107a	0	9.06828	0.831	0.001	0
Gm9347	9.64371e-98	9.04194	0.368	0	2.78848e-93
RP24-314J18.1	1.59414e-69	9.02767	0.279	0	4.60946e-65
Gm12183	6.63252e-96	9.00379	0.363	0	1.91779e-91
Flacc1	1.19403e-89	9.00217	0.344	0	3.45255e-85
H2af-ps2	5.38561e-88	8.99478	0.339	0	1.55725e-83
Gm21992	5.30605e-64	8.95518	0.261	0	1.53424e-59
Pde7b	5.05895e-62	8.94145	0.254	0	1.46279e-57
Gm12696	4.12061e-98	8.94098	0.369	0	1.19147e-93
Serpina3n	1.49733e-59	8.9186	0.245	0	4.32953e-55
Idi1-ps1	1.1994e-75	8.91034	0.3	0	3.46806e-71
Gm15489	5.9056e-70	8.87716	0.281	0	1.7076e-65
Gm4950	1.19403e-89	8.87087	0.344	0	3.45255e-85
B4gat1.1	2.3868e-88	8.8656	0.34	0	6.90142e-84
Fbl-ps2	3.04211e-90	8.86235	0.346	0	8.79627e-86
RP23-454I20.1	2.36017e-86	8.85992	0.334	0	6.82444e-82
Epo	3.57805e-87	8.8433	0.336	0	1.03459e-82
Gm12669	3.73275e-92	8.83787	0.352	0	1.07933e-87
Gm26561	8.03813e-87	8.8321	0.335	0	2.32422e-82
Gm26668	4.62238e-63	8.83067	0.257	0	1.33656e-58
Gm10263	7.06176e-88	8.82317	0.339	0	2.04191e-83
Pin4-ps	3.3859e-91	8.82218	0.349	0	9.79034e-87
Gm4799	3.57805e-87	8.81166	0.336	0	1.03459e-82
Gm10563	1.04286e-56	8.81165	0.235	0	3.01542e-52
Gjb6	5.12808e-72	8.79785	0.288	0	1.48278e-67
AC149090.1	2.23753e-84	8.78682	0.328	0	6.46981e-80
Rps13-ps1	6.84963e-73	8.76866	0.291	0	1.98057e-68
Gm6394	7.69611e-85	8.7551	0.329	0	2.22533e-80
Ass1	5.9056e-70	8.74283	0.281	0	1.7076e-65
Gm20083	1.35423e-67	8.73639	0.273	0	3.91575e-63
BC023719	4.48991e-82	8.722	0.32	0	1.29826e-77
Tcea1-ps1	4.78886e-81	8.71953	0.317	0	1.3847e-76
Gm28727	1.5449e-76	8.71077	0.303	0	4.46708e-72
Usp50	2.58094e-76	8.70901	0.302	0	7.46279e-72
Plcg1	1.05144e-80	8.698	0.316	0	3.04023e-76
Gm8121	2.92069e-84	8.69647	0.327	0	8.44518e-80
RP23-11B13.1	2.41933e-68	8.69569	0.275	0	6.99549e-64
Gm37240	6.59135e-72	8.69016	0.287	0	1.90589e-67
Prdm16os	1.89063e-68	8.68125	0.276	0	5.46676e-64
Gm9750	5.87541e-63	8.67525	0.257	0	1.69887e-58
H2ac18	1.09306e-63	8.64888	0.259	0	3.16059e-59
Gm13268	3.12924e-79	8.64866	0.311	0	9.04819e-75
Gm26733	5.56726e-76	8.64723	0.301	0	1.60977e-71
Ccdc170	7.67856e-65	8.63353	0.263	0	2.22026e-60
Gm7332	9.01557e-69	8.62968	0.277	0	2.60685e-64
Bmp6	9.25889e-48	8.61258	0.202	0	2.67721e-43
Cep85l	6.02681e-65	8.6058	0.264	0	1.74265e-60
Ttll10.1	1.08852e-71	8.60564	0.287	0	3.14746e-67
Meig1	1.28564e-57	8.59308	0.238	0	3.71743e-53
Dynlt2a2	1.24394e-69	8.57299	0.28	0	3.59685e-65
Sntb1	2.58842e-53	8.57207	0.222	0	7.48442e-49
Eif4a-ps4	1.50473e-73	8.57196	0.293	0	4.35094e-69
Gm6225	1.634e-39	8.57086	0.17	0	4.72472e-35
Txn-ps1	4.13526e-73	8.55659	0.291	0	1.19571e-68
Rps15-ps2	9.28787e-76	8.5548	0.3	0	2.68559e-71
4930470G03Rik	1.79665e-71	8.54932	0.286	0	5.19501e-67
Rarres2	3.74906e-153	8.53142	0.516	0.001	1.08404e-148
Sdk2	5.18715e-49	8.53004	0.206	0	1.49987e-44
Gm7936	3.98911e-72	8.52831	0.288	0	1.15345e-67
4930519F16Rik	6.52941e-21	8.5258	0.092	0	1.88798e-16
Gm2225	7.03968e-74	8.52405	0.294	0	2.03552e-69
Myo15a	2.92066e-41	8.52379	0.177	0	8.4451e-37
Gm5844	4.29395e-69	8.5236	0.278	0	1.2416e-64
G630016G05Rik	1.09306e-63	8.49377	0.259	0	3.16059e-59
Rnaset2a	3.71135e-65	8.49157	0.265	0	1.07314e-60
Gm2810	1.24394e-69	8.4746	0.28	0	3.59685e-65
Gm7901	1.20564e-62	8.47404	0.256	0	3.48611e-58
Actg1	0	8.47261	0.991	0.013	0
Gm26836	9.61793e-67	8.46343	0.27	0	2.78102e-62
Paqr3	1.79173e-65	8.46078	0.266	0	5.18078e-61
Gm14328	4.72975e-65	8.42714	0.264	0	1.36761e-60
Gm9727	2.04266e-69	8.4242	0.279	0	5.90636e-65
RP23-151L20.6	8.7841e-61	8.4153	0.249	0	2.53992e-56
Ern1	4.0008e-58	8.40566	0.24	0	1.15683e-53
Tom1	4.60377e-60	8.38817	0.247	0	1.33118e-55
Gbp2	2.23403e-45	8.37892	0.193	0	6.4597e-41
Catspere2	8.26859e-57	8.37163	0.235	0	2.39086e-52
4930488L21Rik	6.20725e-52	8.35642	0.217	0	1.79483e-47
Cfap43	4.15228e-49	8.35438	0.207	0	1.20063e-44
Gm21954	7.7815e-52	8.35424	0.217	0	2.25002e-47
Cox5b-ps	2.8599e-63	8.35359	0.258	0	8.2694e-59
Prdx2-ps1	8.59166e-64	8.35217	0.26	0	2.48428e-59
Gm15564	1.49733e-59	8.35038	0.245	0	4.32953e-55
Gm4117	1.61983e-46	8.35003	0.197	0	4.68373e-42
Cxcl1	9.28311e-16	8.34412	0.069	0	2.68421e-11
Togaram2	8.37381e-56	8.34097	0.231	0	2.42129e-51
Npas2	8.24425e-45	8.33933	0.19	0	2.38383e-40
Sox4os1	2.23403e-45	8.33698	0.193	0	6.4597e-41
Fcrla	2.68015e-61	8.33479	0.251	0	7.74966e-57
Gm26917	2.04892e-57	8.33364	0.237	0	5.92445e-53
Gm19412	6.38411e-58	8.33226	0.239	0	1.84596e-53
Gm13456	9.78172e-65	8.32692	0.263	0	2.82838e-60
Rpl21-ps8	1.3127e-61	8.3232	0.252	0	3.79568e-57
Serpinb1a	1.33193e-37	8.32164	0.162	0	3.85127e-33
Gm3788	2.03238e-38	8.32087	0.165	0	5.87662e-34
Gm20501	4.33409e-47	8.31985	0.199	0	1.2532e-42
Mia2.1	1.49733e-59	8.31351	0.245	0	4.32953e-55
Mir670hg	1.45342e-50	8.3114	0.212	0	4.20255e-46
Sntg1	1.61983e-46	8.30664	0.197	0	4.68373e-42
RP23-139H6.1	5.05895e-62	8.30476	0.254	0	1.46279e-57
Gm3375	4.62238e-63	8.28538	0.257	0	1.33656e-58
9330111N05Rik	3.83783e-59	8.28455	0.243	0	1.10971e-54
Eif3s6-ps1	1.09306e-63	8.28103	0.259	0	3.16059e-59
Gm33989	3.03372e-59	8.27788	0.244	0	8.77201e-55
Gm26551	5.19614e-57	8.24934	0.236	0	1.50246e-52
Rps12-ps3	5.82995e-60	8.2455	0.246	0	1.68573e-55
4930581F22Rik	5.28953e-55	8.24285	0.229	0	1.52947e-50
Katnal2	2.58842e-53	8.231	0.222	0	7.48442e-49
2610005L07Rik	4.08128e-53	8.19663	0.222	0	1.1801e-48
Tpm3-rs7	2.06098e-53	8.19013	0.223	0	5.95933e-49
Rtraf-ps	4.60376e-60	8.18398	0.247	0	1.33118e-55
DHRSX	1.58124e-44	8.17959	0.189	0	4.57216e-40
Hhatl	5.68896e-40	8.1752	0.172	0	1.64496e-35
Hdac1-ps	2.63546e-56	8.17308	0.233	0	7.62042e-52
Gm11578	6.47917e-49	8.16972	0.206	0	1.87345e-44
Rpsa-ps12	8.37381e-56	8.15394	0.231	0	2.42129e-51
Ndufs6b	1.98292e-58	8.14985	0.241	0	5.73362e-54
Adrm1b	1.67307e-55	8.14233	0.23	0	4.83767e-51
Prr5	1.08978e-49	8.13311	0.209	0	3.1511e-45
RP23-331E5.8	6.58367e-54	8.12656	0.225	0	1.90367e-49
Gm3571	2.51024e-52	8.12629	0.219	0	7.25835e-48
Gm42067	5.18715e-49	8.11774	0.206	0	1.49987e-44
Thbs4	1.06347e-177	8.10769	0.575	0.003	3.07504e-173
Bgn	4.67088e-44	8.10514	0.188	0	1.35059e-39
Ptges3-ps	2.1067e-55	8.10371	0.23	0	6.09151e-51
Gm10557	1.27136e-52	8.08226	0.22	0	3.67614e-48
Gm28175	2.5114e-46	8.07829	0.196	0	7.26172e-42
Gm44686	2.00118e-52	8.06151	0.219	0	5.78641e-48
Tox2	2.12837e-49	8.05719	0.208	0	6.15418e-45
Spmip2	1.56078e-35	8.05647	0.154	0	4.51301e-31
Gm37401	1.79538e-47	8.05421	0.201	0	5.19134e-43
Gm42439	2.27609e-50	8.0536	0.212	0	6.58132e-46
RP24-165I13.1	1.49243e-34	8.05346	0.15	0	4.31536e-30
Gm26518	3.01256e-51	8.05094	0.215	0	8.71082e-47
Gm11675	4.72576e-51	8.047	0.214	0	1.36645e-46
Eif3j1	8.07309e-53	8.04611	0.221	0	2.33433e-48
Sv2c	9.25889e-48	8.0416	0.202	0	2.67721e-43
Erhrt-ps	1.22245e-51	8.03678	0.216	0	3.53472e-47
Gm20470	2.78911e-42	8.03619	0.181	0	8.0647e-38
Gm20732	1.79538e-47	8.03613	0.201	0	5.19134e-43
3300002A11Rik	1.79061e-25	8.0352	0.112	0	5.17755e-21
RP23-442M18.4	2.92066e-41	8.03301	0.177	0	8.4451e-37
a	1.96417e-44	8.03058	0.189	0	5.6794e-40
Akr1b1	9.27642e-51	8.02649	0.213	0	2.68228e-46
Hivep3	7.55035e-175	8.00752	0.566	0.001	2.18318e-170
Gm7266	1.22245e-51	8.00533	0.216	0	3.53472e-47
Prdm10	1.70694e-43	8.00217	0.185	0	4.93561e-39
Gm14681	1.01317e-52	8.00067	0.22	0	2.92957e-48
Galk1.1	3.82273e-48	7.99621	0.203	0	1.10534e-43
Pamr1	1.16111e-45	7.98604	0.194	0	3.35734e-41
Gm5881	1.26177e-48	7.97654	0.205	0	3.6484e-44
Gm7964	2.40486e-51	7.97393	0.215	0	6.95364e-47
Malat1	0	7.97014	1	0.441	0
Gm4221	1.70694e-43	7.96867	0.185	0	4.93561e-39
Gm45846	1.24526e-41	7.9661	0.178	0	3.60068e-37
Gm20743	6.84473e-36	7.96387	0.155	0	1.97915e-31
Ksr1	3.76201e-44	7.96085	0.188	0	1.08778e-39
Gm6485	8.09204e-49	7.95971	0.206	0	2.33981e-44
Gm20713	1.30947e-36	7.95622	0.158	0	3.78633e-32
5330438D12Rik	4.33408e-47	7.95464	0.199	0	1.2532e-42
Ctxnd1	6.84473e-36	7.95004	0.155	0	1.97915e-31
Gm14706	5.91781e-51	7.94851	0.214	0	1.71113e-46
Gm26835	5.71238e-37	7.947	0.16	0	1.65173e-32
Hspd1-ps3	1.26177e-48	7.94158	0.205	0	3.6484e-44
Gm13680	4.45652e-50	7.94127	0.21	0	1.2886e-45
Gm16759	4.68006e-39	7.9387	0.168	0	1.35324e-34
Uqcrh-ps1	1.01052e-48	7.93765	0.205	0	2.92191e-44
Tbx20	1.1778e-26	7.93681	0.117	0	3.4056e-22
Rgs6	2.05169e-265	7.93511	0.744	0.003	5.93247e-261
6430590A07Rik	4.33409e-47	7.93175	0.199	0	1.2532e-42
Gm15787	7.70113e-43	7.93065	0.183	0	2.22678e-38
Gm26573	8.45559e-41	7.92857	0.175	0	2.44493e-36
Gm26804	1.04428e-46	7.92602	0.198	0	3.01954e-42
Gm12353	4.46987e-41	7.91804	0.176	0	1.29246e-36
Spcs2-ps	2.45455e-48	7.91546	0.204	0	7.09732e-44
Gm5865	2.45455e-48	7.91234	0.204	0	7.09732e-44
A930005G22Rik	7.19791e-44	7.91225	0.187	0	2.08128e-39
Scamp3	1.57529e-48	7.91062	0.205	0	4.55496e-44
RP23-356P21.1	1.30067e-46	7.90633	0.197	0	3.7609e-42
Gdf11	6.63388e-45	7.90455	0.191	0	1.91819e-40
Apoe	0	7.89704	0.999	0.157	0
Apoo-ps	6.47917e-49	7.8967	0.206	0	1.87345e-44
Gm12966	2.5114e-46	7.8911	0.196	0	7.26172e-42
Kif13b	1.27282e-44	7.88961	0.19	0	3.68035e-40
Gm37988	3.82273e-48	7.88218	0.203	0	1.10534e-43
Gm20646	1.02443e-44	7.88032	0.19	0	2.96215e-40
Gm16418	2.01706e-46	7.87815	0.197	0	5.83232e-42
Sh3d21	3.6844e-36	7.87702	0.156	0	1.06534e-31
Pold4	2.5114e-46	7.87305	0.196	0	7.26172e-42
Tmem232	6.72914e-47	7.86918	0.198	0	1.94573e-42
Gm3150	2.01706e-46	7.86757	0.197	0	5.83232e-42
Dlg2.1	4.68006e-39	7.85795	0.168	0	1.35324e-34
RP24-389J11.1	4.33409e-47	7.85565	0.199	0	1.2532e-42
Gm12715	2.01706e-46	7.84606	0.197	0	5.83232e-42
Gm11266	4.27927e-42	7.8429	0.18	0	1.23735e-37
Trmt112-ps2	1.79538e-47	7.84228	0.201	0	5.19134e-43
Gm26916	6.8377e-41	7.84033	0.175	0	1.97712e-36
Spata17	2.49e-39	7.81978	0.169	0	7.19983e-35
Mif-ps6	4.67088e-44	7.8172	0.188	0	1.35059e-39
Gm5835	2.23403e-45	7.81437	0.193	0	6.4597e-41
Amd1	9.54621e-43	7.81111	0.183	0	2.76029e-38
Hapln1	3.80714e-38	7.80755	0.164	0	1.10083e-33
Gm17208	1.1087e-43	7.79258	0.186	0	3.20579e-39
Gm21399	8.93376e-44	7.79087	0.187	0	2.5832e-39
2610037D02Rik	3.61337e-41	7.78963	0.176	0	1.04481e-36
2310014F06Rik	8.65072e-37	7.78062	0.159	0	2.50135e-32
Gm26699	1.00596e-41	7.77188	0.179	0	2.90874e-37
Gm9531	2.43955e-44	7.77056	0.189	0	7.05396e-40
Agt	4.11668e-17	7.76958	0.075	0	1.19034e-12
Gm11713	4.64117e-37	7.75725	0.16	0	1.34199e-32
Atp5pb-ps	3.12653e-46	7.75721	0.196	0	9.04037e-42
Gm12693	5.33744e-45	7.75308	0.191	0	1.54332e-40
Gm38505	4.63196e-22	7.75248	0.097	0	1.33933e-17
Gm8257	1.19424e-21	7.74615	0.095	0	3.45316e-17
Apoc1	6.51987e-72	7.74294	0.29	0.001	1.88522e-67
Gm26848	5.83646e-33	7.74143	0.143	0	1.68761e-28
Gm9625	1.81703e-42	7.7349	0.181	0	5.25393e-38
Rassf8	5.0855e-34	7.73287	0.148	0	1.47047e-29
Tax1bp3	9.54621e-43	7.7305	0.183	0	2.76029e-38
A830035A12Rik	4.58395e-11	7.72754	0.047	0	1.32545e-06
B4galnt2	1.07709e-12	7.72699	0.054	0	3.1144e-08
Hgf	1.1778e-26	7.72665	0.117	0	3.4056e-22
Rn7sk	2.11533e-33	7.72368	0.145	0	6.11646e-29
P2rx6	1.64044e-37	7.72152	0.162	0	4.74332e-33
Gk5	1.9658e-32	7.71383	0.141	0	5.68412e-28
Steap3	3.08875e-38	7.70849	0.165	0	8.93111e-34
Gm7204	1.634e-39	7.70808	0.17	0	4.72472e-35
Ubb	0	7.70457	0.985	0.012	0
Ifi27	2.04965e-118	7.70329	0.429	0.001	5.92656e-114
Gm15773	1.90752e-41	7.69328	0.177	0	5.51561e-37
Dnah9	5.3921e-32	7.69196	0.139	0	1.55913e-27
Vnn1	1.03382e-35	7.6601	0.155	0	2.98929e-31
H2ac24	6.00864e-31	7.64514	0.135	0	1.7374e-26
Gm11826	1.00596e-41	7.64494	0.179	0	2.90874e-37
Pou2f3	1.2926e-40	7.6422	0.174	0	3.73755e-36
Adgra3	1.08132e-37	7.62624	0.163	0	3.12664e-33
Pzp	1.33714e-15	7.61724	0.068	0	3.86633e-11
D730003I15Rik	1.27033e-35	7.61412	0.154	0	3.67317e-31
Styx-ps	5.77438e-39	7.61323	0.168	0	1.66966e-34
Junos	2.24679e-34	7.60633	0.149	0	6.49658e-30
Gm13008	2.44103e-40	7.60507	0.173	0	7.05825e-36
Gm43713	5.78211e-38	7.60447	0.164	0	1.6719e-33
Gm11714	4.14678e-34	7.60426	0.148	0	1.19904e-29
Syt17	1.49243e-34	7.59706	0.15	0	4.31536e-30
Gm6085	2.59194e-33	7.59005	0.145	0	7.4946e-29
RP23-9F3.4	1.06438e-36	7.58635	0.159	0	3.07766e-32
Gm9001	5.77438e-39	7.58611	0.168	0	1.66966e-34
Gm5457	2.48754e-37	7.58208	0.161	0	7.19274e-33
Colec12	3.7902e-26	7.5797	0.115	0	1.09594e-21
9330162G02Rik	9.90917e-35	7.57144	0.151	0	2.86524e-30
Pdgfd	1.22766e-18	7.5714	0.082	0	3.54978e-14
Gm8894	3.08875e-38	7.55897	0.165	0	8.93111e-34
Rhd	2.1423e-18	7.55725	0.081	0	6.19447e-14
4930517O19Rik	2.4367e-36	7.55678	0.157	0	7.04571e-32
RP24-496O17.9	5.35671e-35	7.55642	0.152	0	1.54889e-30
Dynlrb2	6.59481e-30	7.55408	0.131	0	1.90689e-25
Gm6444	2.48754e-37	7.54705	0.161	0	7.19273e-33
Gm13453	2.50563e-38	7.54568	0.165	0	7.24504e-34
Ddi2	3.55279e-35	7.5453	0.152	0	1.02729e-30
Sned1	1.9658e-32	7.54396	0.141	0	5.68412e-28
Gm12905	8.65072e-37	7.53919	0.159	0	2.50135e-32
Ppp1r36	4.76528e-33	7.53494	0.144	0	1.37788e-28
Taco1os	4.14678e-34	7.53309	0.148	0	1.19904e-29
6720427I07Rik	6.23604e-34	7.53306	0.147	0	1.80315e-29
Timp4	3.45745e-28	7.53193	0.123	0	9.99723e-24
Gm8566	7.12455e-38	7.53008	0.163	0	2.06006e-33
Gm11221	2.48754e-37	7.52325	0.161	0	7.19273e-33
Ybx1-ps2	2.03238e-38	7.51594	0.165	0	5.87662e-34
Gm26618	1.9658e-32	7.51341	0.141	0	5.68412e-28
Atf7ip2	7.81363e-11	7.50396	0.046	0	2.25931e-06
Gm14636	1.23922e-23	7.50086	0.104	0	3.5832e-19
Dusp5	4.20981e-28	7.49989	0.123	0	1.21727e-23
Gm14966	8.06717e-32	7.49337	0.139	0	2.33262e-27
Gm26549	1.99439e-30	7.49209	0.133	0	5.76678e-26
Gm11223	6.00864e-31	7.48784	0.135	0	1.7374e-26
Nme-ps1	6.84473e-36	7.48431	0.155	0	1.97915e-31
Zfp335os	7.14766e-33	7.47783	0.143	0	2.06675e-28
Dcdc5	1.99439e-30	7.47763	0.133	0	5.76678e-26
Gm26745	1.14909e-33	7.47509	0.146	0	3.32259e-29
1010001B22Rik	4.76528e-33	7.46306	0.144	0	1.37788e-28
4921511C10Rik	4.91788e-31	7.46239	0.135	0	1.422e-26
Fabp5l2	9.37387e-34	7.45825	0.147	0	2.71045e-29
Lrrc74b	2.94419e-32	7.45605	0.14	0	8.51313e-28
RP24-454N4.2	1.49243e-34	7.44817	0.15	0	4.31536e-30
Gm14661	6.40648e-08	7.44417	0.032	0	0.00185243
Xkr6	7.64605e-34	7.44058	0.147	0	2.21086e-29
Il33	2.04235e-14	7.4405	0.062	0	5.90546e-10
Gm12514	4.78303e-15	7.43082	0.065	0	1.38301e-10
Gm7436	5.35671e-35	7.43008	0.152	0	1.54889e-30
Gm44593	1.81721e-23	7.42901	0.103	0	5.25446e-19
Gm14567	3.55279e-35	7.42715	0.152	0	1.02729e-30
Gm14277	4.64117e-37	7.42648	0.16	0	1.34199e-32
2900093K20Rik	3.1756e-33	7.42318	0.144	0	9.18225e-29
Gm4202	1.40845e-33	7.41581	0.146	0	4.07253e-29
Gm9925	1.63337e-30	7.41084	0.133	0	4.7229e-26
Vdac3-ps1	1.03382e-35	7.40427	0.155	0	2.98929e-31
Gm26871	3.22458e-23	7.40362	0.102	0	9.32386e-19
Gm12239	1.19424e-21	7.39935	0.095	0	3.45316e-17
Sft2d1rt	7.14766e-33	7.3905	0.143	0	2.06675e-28
0610043K17Rik	2.97251e-30	7.38707	0.132	0	8.595e-26
Gng5-ps	2.75629e-34	7.38361	0.149	0	7.96982e-30
Gm16599	7.64605e-34	7.38233	0.147	0	2.21086e-29
Gm5914	3.89028e-33	7.38044	0.144	0	1.12487e-28
Nek5	1.28989e-28	7.37982	0.125	0	3.72973e-24
Espn	1.12493e-27	7.37799	0.121	0	3.25274e-23
Nat8f3	3.64665e-27	7.37784	0.119	0	1.05443e-22
Rims1	1.48181e-22	7.37781	0.099	0	4.28464e-18
Gm29508	1.09521e-30	7.37244	0.134	0	3.16681e-26
Hmgn2-ps	2.11533e-33	7.36536	0.145	0	6.11646e-29
Gm20536	1.33756e-30	7.35973	0.134	0	3.86757e-26
Gm5776	7.64605e-34	7.35773	0.147	0	2.21086e-29
Fgf1	2.46499e-27	7.35236	0.12	0	7.12752e-23
Gm4131	3.38097e-34	7.3463	0.148	0	9.77608e-30
Gm16124	6.00864e-31	7.34301	0.135	0	1.7374e-26
Rmnd1	1.33756e-30	7.34213	0.134	0	3.86757e-26
RP24-279F18.1	2.17319e-25	7.33832	0.111	0	6.28378e-21
Glo1-ps	1.20642e-31	7.33439	0.138	0	3.48838e-27
Fbxo2	0	7.33174	0.954	0.011	0
Rab11bos1	9.8168e-30	7.32551	0.13	0	2.83853e-25
Gm5424	3.9376e-29	7.32467	0.127	0	1.13856e-24
Gm14494	3.89028e-33	7.29665	0.144	0	1.12487e-28
Osmr	1.79222e-22	7.29617	0.099	0	5.18221e-18
Gm42722	3.12014e-26	7.29512	0.115	0	9.02187e-22
Tst	0	7.28953	0.874	0.006	0
Odad1	3.92711e-87	7.28939	0.339	0.001	1.13552e-82
Gm11451	3.62836e-30	7.28936	0.132	0	1.04914e-25
Cfap251	5.75601e-24	7.28917	0.105	0	1.66435e-19
Scp2-ps2	4.91788e-31	7.28314	0.135	0	1.422e-26
Dynlt1-ps1	3.60255e-32	7.28279	0.14	0	1.04168e-27
Gm9761	6.59572e-32	7.27891	0.139	0	1.90715e-27
Gm26742	1.91412e-28	7.27803	0.124	0	5.53468e-24
Prrt1	9.8168e-30	7.26959	0.13	0	2.83853e-25
Selenok-ps8	2.94419e-32	7.26898	0.14	0	8.51313e-28
Cfap95	2.17319e-25	7.26892	0.111	0	6.28378e-21
Gm11146	2.83926e-28	7.26812	0.124	0	8.20973e-24
Gm7776	2.69467e-31	7.26442	0.136	0	7.79164e-27
Gm14164	3.22988e-29	7.26282	0.128	0	9.3392e-25
Myo3a	9.24362e-28	7.26016	0.122	0	2.67279e-23
Zyg11a	1.06044e-06	7.25917	0.026	0	0.0306627
Spata3	1.05872e-28	7.25588	0.126	0	3.06128e-24
Gm26881	2.94419e-32	7.25004	0.14	0	8.51313e-28
Strn	2.43494e-30	7.2446	0.132	0	7.04064e-26
RP23-179D3.2	1.79061e-25	7.24036	0.112	0	5.17755e-21
Ttll8	4.43473e-27	7.23926	0.119	0	1.2823e-22
Gm13974	6.52941e-21	7.23466	0.092	0	1.88798e-16
Mrpl48-ps	3.62836e-30	7.22572	0.132	0	1.04914e-25
Gm17501	6.91783e-23	7.2214	0.101	0	2.00029e-18
D230017M19Rik	1.91412e-28	7.21812	0.124	0	5.53468e-24
Trim17	3.7902e-26	7.19907	0.115	0	1.09594e-21
Fxyd1	4.14653e-290	7.19658	0.788	0.006	1.19897e-285
Tap2	6.23938e-28	7.1953	0.122	0	1.80412e-23
Gm4876	1.49857e-24	7.19466	0.108	0	4.33313e-20
Unc13c	2.93686e-20	7.1933	0.089	0	8.49194e-16
Ak9	8.44734e-24	7.19235	0.104	0	2.44255e-19
C230088H06Rik	9.24362e-28	7.18985	0.122	0	2.67279e-23
Kif19a	2.02633e-27	7.17749	0.12	0	5.85912e-23
Gm7027	2.69467e-31	7.17601	0.136	0	7.79164e-27
3110021N24Rik	3.20007e-25	7.17497	0.111	0	9.25301e-21
Ehd2	2.56827e-26	7.17424	0.115	0	7.42615e-22
Gm43361	1.00104e-25	7.1696	0.113	0	2.89451e-21
Gm26704	3.90311e-23	7.16727	0.102	0	1.12858e-18
Brd3os	2.02633e-27	7.16009	0.12	0	5.85912e-23
Lhcgr	3.88263e-25	7.15803	0.11	0	1.12266e-20
Gm20474	1.21529e-25	7.15046	0.112	0	3.514e-21
Gm20768	3.9376e-29	7.14812	0.127	0	1.13856e-24
Gm26763	8.04654e-30	7.14547	0.13	0	2.32666e-25
Gm14270	1.33756e-30	7.14354	0.134	0	3.86757e-26
Rpl3-ps2	3.62836e-30	7.14246	0.132	0	1.04914e-25
Gm34086	3.9206e-24	7.13698	0.106	0	1.13364e-19
Snrpn	1.19424e-21	7.13698	0.095	0	3.45316e-17
RP23-371B13.3	2.83926e-28	7.12385	0.124	0	8.20973e-24
Gm5616	2.02633e-27	7.12278	0.12	0	5.85912e-23
Gucy2f	2.66374e-23	7.12075	0.102	0	7.70222e-19
Gm43158	3.98784e-15	7.11791	0.066	0	1.15308e-10
Gm10138	2.2023e-24	7.11586	0.107	0	6.36795e-20
Gm13743	2.64909e-29	7.11307	0.128	0	7.65984e-25
RP23-331E5.5	3.9376e-29	7.11293	0.127	0	1.13856e-24
Mark4	3.22988e-29	7.10776	0.128	0	9.3392e-25
Glns-ps1	1.43146e-26	7.10409	0.116	0	4.13906e-22
5330434G04Rik	6.11896e-73	7.10337	0.293	0.001	1.7693e-68
Gm6286	1.28989e-28	7.10175	0.125	0	3.72973e-24
RP23-429B12.3	3.90311e-23	7.09729	0.102	0	1.12858e-18
Nrbf2	1.66556e-27	7.09504	0.12	0	4.81595e-23
Rnps1-ps	4.79988e-29	7.08427	0.127	0	1.38789e-24
Gm26691	2.1423e-18	7.07191	0.081	0	6.19447e-14
Gm11250	1.81677e-24	7.06685	0.107	0	5.25318e-20
Dnali1	1.02319e-23	7.06363	0.104	0	2.95855e-19
4930556J24Rik	3.33798e-19	7.06149	0.084	0	9.65178e-15
Adgrl3	9.14314e-110	7.05936	0.407	0.002	2.64374e-105
Gm16433	4.60371e-26	7.05667	0.114	0	1.33116e-21
Gm8494	1.46068e-29	7.0546	0.129	0	4.22357e-25
Shroom4	4.63196e-22	7.05162	0.097	0	1.33933e-17
Trpm3	7.60365e-247	7.05132	0.716	0.007	2.1986e-242
Gm2830	1.21529e-25	7.04581	0.112	0	3.514e-21
Gm5909	4.20981e-28	7.03968	0.123	0	1.21727e-23
Rpl7a-ps12	2.46499e-27	7.03942	0.12	0	7.12752e-23
Rsf1os1	3.12014e-26	7.03619	0.115	0	9.02187e-22
Creb3l1	2.66939e-24	7.03492	0.107	0	7.71853e-20
Rpl31-ps8	3.64665e-27	7.03471	0.119	0	1.05443e-22
Gm9801	1.36888e-27	7.03344	0.121	0	3.95811e-23
Cldn10	6.34009e-286	7.03281	0.781	0.004	1.83324e-281
Gm45881	6.76739e-22	7.03275	0.096	0	1.95679e-17
Slc25a18	3.22458e-23	7.03123	0.102	0	9.32386e-19
Gm17056	8.46601e-19	7.02905	0.082	0	2.44795e-14
Tekt4	1.22504e-22	7.02745	0.099	0	3.54219e-18
Nr1h3	3.88263e-25	7.02406	0.11	0	1.12266e-20
Gm21972	2.46499e-27	7.02221	0.12	0	7.12752e-23
Ssh1	6.78996e-26	7.02137	0.114	0	1.96332e-21
Gm26759	1.23922e-23	7.02133	0.104	0	3.5832e-19
Gm17435	4.75071e-24	7.0205	0.106	0	1.37367e-19
Gm10146	9.68987e-27	7.01895	0.117	0	2.80183e-22
Gm10644	1.22504e-22	7.01592	0.099	0	3.54219e-18
Rims3	3.22458e-23	7.01082	0.102	0	9.32386e-19
9430053O09Rik	1.81721e-23	7.00976	0.103	0	5.25446e-19
Zfp1007	5.71385e-25	7.0088	0.11	0	1.65216e-20
Gm6159	3.45745e-28	7.00505	0.123	0	9.99723e-24
Gm37238	1.01931e-24	7.00205	0.108	0	2.94735e-20
Cebpd	2.13892e-219	7.00131	0.669	0.011	6.18468e-215
3010001F23Rik	2.66939e-24	6.99798	0.107	0	7.71853e-20
Gm14017	3.64665e-27	6.99656	0.119	0	1.05443e-22
Ccdc73	6.97336e-24	6.99561	0.105	0	2.01635e-19
Rsph10b	3.9206e-24	6.99486	0.106	0	1.13364e-19
Snx9	1.81677e-24	6.98422	0.107	0	5.25318e-20
RP23-128C4.4	2.2023e-24	6.98309	0.107	0	6.36795e-20
Gm3724	8.24482e-26	6.97975	0.113	0	2.38399e-21
Prr16	6.38322e-69	6.97584	0.28	0.001	1.84571e-64
Or5m3b	1.23599e-24	6.97351	0.108	0	3.57386e-20
Gm15738	3.20007e-25	6.97161	0.111	0	9.25301e-21
Arhgap6	2.66697e-37	6.97156	0.163	0.001	7.71153e-33
Catip	6.9305e-25	6.97147	0.109	0	2.00395e-20
Sesn2	2.66939e-24	6.97029	0.107	0	7.71853e-20
Cacna2d4	3.32457e-15	6.96788	0.066	0	9.61299e-11
Gm20517	2.66374e-23	6.96295	0.102	0	7.70222e-19
Wdr89	0	6.96247	0.982	0.017	0
Pgam1	1.39886e-283	6.95623	0.778	0.004	4.0448e-279
Gm8242	1.23599e-24	6.9447	0.108	0	3.57386e-20
Gm7730	2.46499e-27	6.9438	0.12	0	7.12752e-23
Inhba	8.46601e-19	6.94292	0.082	0	2.44795e-14
Tma7-ps	1.1778e-26	6.93342	0.117	0	3.4056e-22
Psma5-ps	1.73958e-26	6.93224	0.116	0	5.02999e-22
Gm17106	5.75601e-24	6.93197	0.105	0	1.66435e-19
RP24-175C20.10	5.25247e-13	6.92085	0.056	0	1.51875e-08
Cd80	8.40539e-25	6.91549	0.109	0	2.43042e-20
Sgcz	1.77959e-18	6.91547	0.081	0	5.14568e-14
P2ry14	2.621e-22	6.91239	0.098	0	7.57861e-18
Gm12940	5.75601e-24	6.90982	0.105	0	1.66435e-19
Gm7846	3.7902e-26	6.90793	0.115	0	1.09594e-21
Adarb2	8.76351e-43	6.90568	0.187	0.002	2.53397e-38
Gm4895	6.97336e-24	6.90426	0.105	0	2.01635e-19
Ston1	1.50071e-23	6.89821	0.103	0	4.33931e-19
Mir503hg.1	1.18574e-14	6.89762	0.063	0	3.42857e-10
Lrrc8b	1.81677e-24	6.88597	0.107	0	5.25318e-20
Gm7816	3.88263e-25	6.88447	0.11	0	1.12266e-20
Gm26624	8.44734e-24	6.88359	0.104	0	2.44255e-19
Kcnc3	2.66374e-23	6.87875	0.102	0	7.70222e-19
Gm7488	3.20007e-25	6.87806	0.111	0	9.25301e-21
Gm21982	1.24444e-13	6.86604	0.059	0	3.5983e-09
Gm26672	3.83154e-22	6.86487	0.097	0	1.10789e-17
1700019G24Rik	1.01266e-22	6.86312	0.1	0	2.92811e-18
Gm38825	3.16914e-22	6.85847	0.098	0	9.16356e-18
Zfp982	3.83154e-22	6.85358	0.097	0	1.10789e-17
Gm2058	4.75071e-24	6.85174	0.106	0	1.37367e-19
Gm9762	5.75601e-24	6.85034	0.105	0	1.66435e-19
Gm11751	1.58274e-19	6.84856	0.086	0	4.57649e-15
Gm11539	3.20007e-25	6.84845	0.111	0	9.25302e-21
Gm4924	1.23922e-23	6.84182	0.104	0	3.5832e-19
Rel	5.15335e-20	6.84094	0.088	0	1.49009e-15
Gm14253	1.23922e-23	6.8387	0.104	0	3.5832e-19
Gm6136	3.7902e-26	6.83137	0.115	0	1.09594e-21
2210408F21Rik	2.43445e-20	6.82877	0.089	0	7.0392e-16
Dock8	4.47931e-21	6.82393	0.093	0	1.29519e-16
Klhdc1	2.16745e-22	6.82179	0.098	0	6.2672e-18
Rnf213	1.74315e-21	6.82067	0.094	0	5.04031e-17
Bcas1os2	1.58274e-19	6.81005	0.086	0	4.57649e-15
4930522L14Rik	9.8835e-22	6.80997	0.095	0	2.85781e-17
RP23-438P19.11	3.9206e-24	6.80693	0.106	0	1.13364e-19
Amd-ps3	6.52941e-21	6.80599	0.092	0	1.88798e-16
Gm9725	6.76739e-22	6.80578	0.096	0	1.95679e-17
Gm14858	9.8835e-22	6.79672	0.095	0	2.85781e-17
Gm16168	5.15335e-20	6.79518	0.088	0	1.49009e-15
Creb5	4.77549e-261	6.79305	0.743	0.009	1.38083e-256
Gstm2-ps1	4.47931e-21	6.78641	0.093	0	1.29519e-16
Stard9	1.79222e-22	6.78449	0.099	0	5.18221e-18
Nek11	2.54337e-21	6.77834	0.094	0	7.35414e-17
Gm26542	6.44263e-16	6.77466	0.069	0	1.86289e-11
Acvr1b	2.621e-22	6.77402	0.098	0	7.57861e-18
Gm38562	9.03506e-20	6.77344	0.087	0	2.61249e-15
Gm26827	1.19424e-21	6.77022	0.095	0	3.45316e-17
Gm28198	1.48181e-22	6.76844	0.099	0	4.28464e-18
Gm11914	4.47931e-21	6.76715	0.093	0	1.29519e-16
CAAA01180111.2	1.67229e-20	6.76515	0.09	0	4.83543e-16
Gm12296	8.46601e-19	6.76499	0.082	0	2.44795e-14
2610021A01Rik	4.63196e-22	6.76168	0.097	0	1.33933e-17
Tmem212	1.31308e-19	6.76082	0.086	0	3.79676e-15
Mgat5	6.22114e-243	6.75921	0.708	0.004	1.79884e-238
Gm9333	4.72395e-23	6.75584	0.101	0	1.36593e-18
Odad4	3.70953e-21	6.75492	0.093	0	1.07261e-16
2700016F22Rik	9.51419e-21	6.75391	0.091	0	2.75103e-16
Cimip2b	2.01779e-20	6.75177	0.09	0	5.83444e-16
B930036N10Rik	6.87901e-15	6.75003	0.065	0	1.98907e-10
2810402E24Rik	6.52941e-21	6.7498	0.092	0	1.88798e-16
RP23-442N6.1	1.48181e-22	6.74944	0.099	0	4.28464e-18
BC067074	2.621e-22	6.74937	0.098	0	7.57861e-18
Gm43106	9.8835e-22	6.74649	0.095	0	2.85781e-17
Gm14719	3.22458e-23	6.74255	0.102	0	9.32386e-19
Mylip	4.02164e-19	6.74214	0.084	0	1.16286e-14
Fhad1	6.50764e-18	6.74175	0.078	0	1.88168e-13
Gm27219	3.70953e-21	6.74039	0.093	0	1.07261e-16
Proca1	6.76739e-22	6.73784	0.096	0	1.95679e-17
Gm5446	6.91783e-23	6.73288	0.101	0	2.00029e-18
RP24-89C4.5	3.16914e-22	6.73058	0.098	0	9.16356e-18
Yjefn3	1.44289e-21	6.72802	0.095	0	4.17213e-17
Gm10053	6.91783e-23	6.72661	0.101	0	2.00029e-18
Adgb	3.83154e-22	6.72611	0.097	0	1.10789e-17
Drc7	1.9076e-19	6.72492	0.085	0	5.51584e-15
Olfml2a	3.33798e-19	6.72398	0.084	0	9.65178e-15
Gm6900	1.79222e-22	6.71857	0.099	0	5.18221e-18
Gm29107	5.15335e-20	6.71575	0.088	0	1.49009e-15
Gm8692	3.07174e-21	6.714	0.093	0	8.88193e-17
Gm12168	3.22458e-23	6.71288	0.102	0	9.32386e-19
Dbx2	1.78929e-16	6.70912	0.072	0	5.17374e-12
Gm12174	1.01266e-22	6.70867	0.1	0	2.92811e-18
Cfap61	2.77029e-19	6.70533	0.085	0	8.0103e-15
RP23-438P19.12	4.72395e-23	6.69831	0.101	0	1.36593e-18
Epm2a	4.27296e-20	6.69804	0.088	0	1.23553e-15
Efemp1	1.47815e-18	6.6977	0.081	0	4.27407e-14
Gm11560	4.72396e-23	6.69727	0.101	0	1.36593e-18
Gm5552	2.01779e-20	6.69725	0.09	0	5.83444e-16
Gm12571	1.79222e-22	6.69336	0.099	0	5.18221e-18
S100a4	1.39255e-132	6.69281	0.47	0.003	4.02656e-128
Gm7832	3.07174e-21	6.6882	0.093	0	8.88193e-17
Zcwpw2	1.3625e-17	6.67701	0.077	0	3.93968e-13
Atp13a4	3.72254e-16	6.673	0.07	0	1.07637e-11
Aig1	5.60662e-189	6.67012	0.599	0.002	1.62115e-184
Tmie	1.22766e-18	6.66579	0.082	0	3.54978e-14
Sox21os1	5.83607e-19	6.66217	0.083	0	1.6875e-14
Gm26782	6.21457e-20	6.65706	0.087	0	1.79694e-15
Septin4.1	2.01779e-20	6.65655	0.09	0	5.83445e-16
Iqank1	2.1423e-18	6.65363	0.081	0	6.19447e-14
Gm43661	1.42147e-14	6.65262	0.063	0	4.11019e-10
Drd3	7.73387e-16	6.65117	0.069	0	2.23625e-11
Erich2	1.67229e-20	6.65011	0.09	0	4.83543e-16
Mettl24	1.77959e-18	6.64658	0.081	0	5.14568e-14
Gm11508	1.14831e-20	6.64534	0.091	0	3.32034e-16
Gm35040	4.02164e-19	6.64255	0.084	0	1.16286e-14
Gm17231	5.59904e-22	6.64196	0.097	0	1.61896e-17
C730034F03Rik	3.72254e-16	6.6418	0.07	0	1.07637e-11
Olfml1	1.22766e-18	6.63856	0.082	0	3.54978e-14
Gm32031	2.77029e-19	6.63459	0.085	0	8.0103e-15
C330011M18Rik	1.77959e-18	6.62684	0.081	0	5.14568e-14
Oaz1	0	6.62524	0.98	0.016	0
Gm30731	4.11668e-17	6.62481	0.075	0	1.19034e-12
Gm17586	1.58274e-19	6.62474	0.086	0	4.57649e-15
Cx3cr1	9.89128e-25	6.62029	0.111	0.001	2.86006e-20
BC002059	3.54263e-20	6.61772	0.089	0	1.02435e-15
Gm14048	4.47931e-21	6.61499	0.093	0	1.29519e-16
1700010K24Rik	8.58853e-17	6.61354	0.073	0	2.48337e-12
Cacng7	5.15335e-20	6.60894	0.088	0	1.49009e-15
Frmd8os	1.22766e-18	6.60722	0.082	0	3.54978e-14
Vaultrc5	2.29894e-19	6.60694	0.085	0	6.64737e-15
Prdm11	7.49361e-20	6.60659	0.087	0	2.16678e-15
Gm2199	1.38582e-20	6.60375	0.09	0	4.00709e-16
Gm9134	1.9076e-19	6.59529	0.085	0	5.51584e-15
Gm7292	2.77029e-19	6.59089	0.085	0	8.0103e-15
Gm15645	7.14716e-17	6.59026	0.074	0	2.0666e-12
Rbpj-ps3	1.58274e-19	6.58838	0.086	0	4.57649e-15
Rpl13a-ps1	8.17874e-22	6.58719	0.096	0	2.36488e-17
Gm45844	4.02164e-19	6.58568	0.084	0	1.16286e-14
Gm28376	1.03197e-16	6.58489	0.073	0	2.98394e-12
Gm45025	1.63859e-17	6.57837	0.077	0	4.73797e-13
Gm3294	2.36928e-17	6.57805	0.076	0	6.85077e-13
Rtl4	2.70574e-10	6.57665	0.043	0	7.82366e-06
Car1	1.38582e-20	6.57551	0.09	0	4.00709e-16
Gm26803	2.77029e-19	6.57243	0.085	0	8.0103e-15
Junb	0	6.57132	0.974	0.073	0
8030451A03Rik	5.36652e-16	6.56998	0.07	0	1.55173e-11
Slc25a21	2.93346e-14	6.56924	0.062	0	8.4821e-10
Gm17494	1.58274e-19	6.56915	0.086	0	4.57649e-15
Idi1	1.04082e-299	6.56891	0.81	0.012	3.00952e-295
Rps2-ps9	7.49361e-20	6.5683	0.087	0	2.16678e-15
Fam216b	9.89018e-15	6.56441	0.064	0	2.85975e-10
Gm21092	1.31308e-19	6.56058	0.086	0	3.79676e-15
Rps4x-ps	5.40833e-21	6.55945	0.092	0	1.56382e-16
Ntng2	9.418e-18	6.55473	0.078	0	2.72321e-13
Gm26606	8.46601e-19	6.55048	0.082	0	2.44795e-14
Gm8258	5.15335e-20	6.54748	0.088	0	1.49009e-15
Gm4374	3.54263e-20	6.54395	0.089	0	1.02435e-15
Bnip3l-ps	5.15335e-20	6.54241	0.088	0	1.49009e-15
2700033N17Rik	2.1423e-18	6.54211	0.081	0	6.19447e-14
Gm9889	1.60458e-15	6.53878	0.067	0	4.63964e-11
Gm44710	3.73533e-18	6.53787	0.079	0	1.08007e-13
Gm6916	2.43445e-20	6.53639	0.089	0	7.0392e-16
Gm10964	1.47815e-18	6.53413	0.081	0	4.27407e-14
Crry-ps	5.15335e-20	6.53376	0.088	0	1.49009e-15
Gm12115	1.14831e-20	6.52816	0.091	0	3.32034e-16
Gm5560	4.27296e-20	6.52711	0.088	0	1.23553e-15
Rora	0	6.51967	0.954	0.017	0
Ntmt2	1.3625e-17	6.51695	0.077	0	3.93968e-13
Gm20696	1.01953e-18	6.51374	0.082	0	2.94796e-14
Ramp1	7.97031e-184	6.51162	0.593	0.006	2.30462e-179
Fgf20	1.22766e-18	6.50534	0.082	0	3.54978e-14
RP23-384F19.1	6.04584e-14	6.5047	0.06	0	1.74815e-09
Lcor	3.24513e-117	6.50101	0.428	0.002	9.3833e-113
Liat1	2.93346e-14	6.50034	0.062	0	8.4821e-10
Ltf	2.6609e-08	6.50002	0.034	0	0.000769399
Gm28411	8.58853e-17	6.49927	0.073	0	2.48337e-12
Wdr72	5.0465e-14	6.49779	0.061	0	1.4592e-09
Gm6776	5.83607e-19	6.49777	0.083	0	1.6875e-14
Gm15860	5.40876e-18	6.49442	0.079	0	1.56394e-13
Nhs	1.42147e-14	6.48749	0.063	0	4.11019e-10
Gm6368	5.15335e-20	6.48398	0.088	0	1.49009e-15
Gm5441	1.13284e-17	6.46863	0.077	0	3.2756e-13
Sfrp5	1.03197e-16	6.46822	0.073	0	2.98394e-12
Egr2	5.81112e-163	6.46436	0.548	0.007	1.68029e-158
Pdlim2	4.46976e-16	6.4619	0.07	0	1.29243e-11
Gm6419	7.02942e-19	6.46182	0.083	0	2.03256e-14
B230369F24Rik	1.63859e-17	6.45945	0.077	0	4.73797e-13
Nsun3	7.82908e-18	6.45711	0.078	0	2.26378e-13
Mt3	0	6.4553	0.99	0.096	0
Gm10052	7.88212e-21	6.45325	0.091	0	2.27912e-16
RP23-182J19.2	2.36928e-17	6.45012	0.076	0	6.85077e-13
Adra1a	9.89018e-15	6.4488	0.064	0	2.85975e-10
Alk	3.37515e-65	6.44573	0.269	0.002	9.75925e-61
Gm12592	3.42459e-17	6.44268	0.075	0	9.9022e-13
Nrg1	0	6.43862	0.847	0.038	0
Gm42743	1.23987e-16	6.4366	0.073	0	3.58508e-12
Agrp	3.72254e-16	6.43629	0.07	0	1.07637e-11
Rsph4a	3.72254e-16	6.43597	0.07	0	1.07637e-11
Gm26526	9.418e-18	6.4338	0.078	0	2.72321e-13
Ctnna3	3.98784e-15	6.43361	0.066	0	1.15308e-10
Gm8116	4.49503e-18	6.42362	0.079	0	1.29974e-13
Gm20721	7.14716e-17	6.4149	0.074	0	2.0666e-12
Htr1f	1.01953e-18	6.41334	0.082	0	2.94796e-14
Cabcoco1	9.28311e-16	6.40971	0.069	0	2.68421e-11
Adgrd1	1.48952e-16	6.40406	0.072	0	4.30696e-12
Rtl1	5.36652e-16	6.40161	0.07	0	1.55173e-11
Gm10167	7.14716e-17	6.40079	0.074	0	2.0666e-12
Ppp1ccb	3.33798e-19	6.39803	0.084	0	9.65178e-15
Gm8451	4.46976e-16	6.39777	0.07	0	1.29243e-11
Stxbp3-ps	2.58128e-16	6.39457	0.071	0	7.46377e-12
Zfyve9	4.56694e-90	6.39084	0.352	0.003	1.32053e-85
Gm6501	5.83607e-19	6.3908	0.083	0	1.6875e-14
Trat1	1.63859e-17	6.38877	0.077	0	4.73797e-13
3930402G23Rik	1.07709e-12	6.38667	0.054	0	3.1144e-08
Gm43096	1.01953e-18	6.38138	0.082	0	2.94796e-14
RP23-453B15.7	2.1492e-16	6.37887	0.071	0	6.21442e-12
H3c15	7.14716e-17	6.37517	0.074	0	2.0666e-12
Gm10605	7.73387e-16	6.37503	0.069	0	2.23625e-11
Ndufs5	1.01953e-18	6.37296	0.082	0	2.94796e-14
Gm9575	3.73533e-18	6.37161	0.079	0	1.08007e-13
Hmgcs2	4.56747e-258	6.37101	0.736	0.006	1.32068e-253
Slc44a3	7.73387e-16	6.36902	0.069	0	2.23625e-11
Tomt	1.70393e-14	6.36568	0.063	0	4.92692e-10
Zmynd10	9.28311e-16	6.35959	0.069	0	2.68421e-11
Cmtm5	3.02356e-193	6.35921	0.612	0.004	8.74262e-189
Gm7434	7.82908e-18	6.35858	0.078	0	2.26378e-13
Gpr50	1.54169e-12	6.35844	0.054	0	4.45779e-08
0610009E02Rik	5.36652e-16	6.35459	0.07	0	1.55173e-11
Snhg14	3.33151e-47	6.35379	0.202	0.001	9.63306e-43
Ccdc153	6.04584e-14	6.35064	0.06	0	1.74815e-09
A730081D07Rik	1.33714e-15	6.34158	0.068	0	3.86633e-11
Gm43126	2.8486e-17	6.33742	0.075	0	8.23673e-13
Gm38393	3.73533e-18	6.33089	0.079	0	1.08007e-13
Slc13a5	1.33714e-15	6.32862	0.068	0	3.86633e-11
Daw1	2.31005e-15	6.32275	0.067	0	6.67951e-11
Gm6277	9.28311e-16	6.32265	0.069	0	2.68421e-11
Dnai3	2.93346e-14	6.3219	0.062	0	8.4821e-10
Cmbl	2.31005e-15	6.32162	0.067	0	6.67951e-11
Gm42984	1.23987e-16	6.32123	0.073	0	3.58508e-12
Slc24a4	5.73631e-15	6.32105	0.065	0	1.65865e-10
Foxo3	5.17561e-97	6.32069	0.369	0.001	1.49653e-92
Axdnd1	1.11417e-15	6.31852	0.068	0	3.22163e-11
Neat1	7.14254e-138	6.31549	0.486	0.004	2.06527e-133
Gm44899	1.78929e-16	6.31226	0.072	0	5.17374e-12
Lrmda	1.10229e-11	6.30995	0.05	0	3.18726e-07
Gm21811	1.13284e-17	6.30494	0.077	0	3.2756e-13
RP23-174E11.2	1.18574e-14	6.30221	0.063	0	3.42857e-10
Gm29114	1.78929e-16	6.29882	0.072	0	5.17374e-12
Or51b4	3.09996e-16	6.2985	0.071	0	8.96353e-12
Fndc7	2.8486e-17	6.29632	0.075	0	8.23673e-13
Capza1-ps1	2.36928e-17	6.29519	0.076	0	6.85077e-13
Atp5k-ps2	3.72254e-16	6.29133	0.07	0	1.07637e-11
Ucma	1.1147e-09	6.28705	0.04	0	3.22314e-05
Tpbgl	8.24866e-15	6.28487	0.064	0	2.3851e-10
Gm6712	1.78929e-16	6.28482	0.072	0	5.17374e-12
Efhb	1.43855e-83	6.28416	0.328	0.001	4.15956e-79
Rpl10-ps3	3.09996e-16	6.28266	0.071	0	8.96353e-12
Gm27239	1.70393e-14	6.28067	0.063	0	4.92692e-10
Nfatc2	8.07535e-99	6.27786	0.381	0.006	2.33499e-94
Gm15952	1.49028e-13	6.27735	0.058	0	4.30914e-09
Cfap206	1.18574e-14	6.27231	0.063	0	3.42857e-10
Rian	5.65168e-83	6.2703	0.328	0.002	1.63418e-78
Gm10123	1.97043e-17	6.27016	0.076	0	5.69751e-13
Ndufab1-ps	8.58853e-17	6.27004	0.073	0	2.48337e-12
Gm10297	8.58853e-17	6.26974	0.073	0	2.48337e-12
Cfap99	6.87901e-15	6.26371	0.065	0	1.98907e-10
4931440J10Rik	1.24444e-13	6.26296	0.059	0	3.5983e-09
Gm7887	3.09996e-16	6.25627	0.071	0	8.96353e-12
A930037H05Rik	2.31005e-15	6.25494	0.067	0	6.67951e-11
Mrip-ps	4.9482e-17	6.25109	0.074	0	1.43077e-12
Ppihl	3.09996e-16	6.25007	0.071	0	8.96353e-12
Gpi-ps	7.14716e-17	6.24812	0.074	0	2.0666e-12
Zeb1os1	1.83844e-41	6.24777	0.18	0.001	5.31585e-37
Gm12743	1.33714e-15	6.24725	0.068	0	3.86633e-11
Rps2-ps10	1.92535e-15	6.24341	0.067	0	5.56715e-11
Sms-ps	4.46976e-16	6.24057	0.07	0	1.29243e-11
Gm6055	7.14716e-17	6.23164	0.074	0	2.0666e-12
Gm26540	1.63859e-17	6.23061	0.077	0	4.73797e-13
Traf3ip2	5.36652e-16	6.22605	0.07	0	1.55173e-11
Gm37352	2.55824e-13	6.22515	0.057	0	7.39714e-09
Gm11906	4.51288e-12	6.22498	0.052	0	1.3049e-07
Gm45871	3.98784e-15	6.2212	0.066	0	1.15308e-10
Chrm2	7.71351e-12	6.22065	0.05	0	2.23036e-07
Pard3bos1	1.92535e-15	6.22044	0.067	0	5.56715e-11
Gm16835	2.44779e-14	6.2202	0.062	0	7.07777e-10
Gm37108	2.58128e-16	6.21952	0.071	0	7.46377e-12
RP23-3F1.8	4.9482e-17	6.21825	0.074	0	1.43077e-12
Cd27	3.98784e-15	6.2171	0.066	0	1.15308e-10
Gm21989	1.78929e-16	6.21431	0.072	0	5.17374e-12
Gm10175	8.58853e-17	6.21168	0.073	0	2.48337e-12
Nhlrc3	1.92535e-15	6.20401	0.067	0	5.56715e-11
Pierce1	5.53653e-38	6.20203	0.166	0.001	1.60089e-33
Gm13031	5.0465e-14	6.20096	0.061	0	1.4592e-09
Gm8181	3.98784e-15	6.20031	0.066	0	1.15308e-10
Gm21596	1.11417e-15	6.19919	0.068	0	3.22163e-11
AI838599	1.84425e-12	6.19785	0.053	0	5.33266e-08
Gm336	1.18574e-14	6.19494	0.063	0	3.42857e-10
4921539E11Rik	6.55807e-10	6.19436	0.041	0	1.89626e-05
4930473A02Rik	7.73387e-16	6.19347	0.069	0	2.23625e-11
Gm28305	2.31005e-15	6.19256	0.067	0	6.67951e-11
Gm16006	8.67531e-14	6.191	0.06	0	2.50846e-09
Gm26775	5.25247e-13	6.18192	0.056	0	1.51875e-08
Ccdc8	3.51522e-14	6.18001	0.061	0	1.01643e-09
Dnah12	9.00179e-13	6.17854	0.055	0	2.60287e-08
Acss3	2.55824e-13	6.17571	0.057	0	7.39714e-09
Gm26910	2.04235e-14	6.17522	0.062	0	5.90546e-10
Usp53	4.08126e-145	6.17515	0.502	0.003	1.1801e-140
Gm15506	8.24866e-15	6.16997	0.064	0	2.3851e-10
Teddm2	9.10212e-08	6.16625	0.031	0	0.00263188
Gm16072	3.98784e-15	6.16158	0.066	0	1.15308e-10
Crym	5.4584e-95	6.16152	0.379	0.012	1.5783e-90
Rab7b	4.212e-14	6.15728	0.061	0	1.2179e-09
D830025C05Rik	5.0465e-14	6.15473	0.061	0	1.4592e-09
C030018K13Rik	1.31755e-11	6.15251	0.049	0	3.80971e-07
4933406I18Rik	5.47612e-11	6.15009	0.046	0	1.58342e-06
Gm4865	1.60458e-15	6.14646	0.067	0	4.63964e-11
Rgl3	1.78454e-13	6.14572	0.058	0	5.15999e-09
Gm9392	2.77138e-15	6.14518	0.066	0	8.01345e-11
Sgcg	1.84425e-12	6.14224	0.053	0	5.33266e-08
Gm13736	2.77138e-15	6.13951	0.066	0	8.01345e-11
Gm17402	5.25247e-13	6.13835	0.056	0	1.51875e-08
Atp6v0c-ps2	6.87901e-15	6.13789	0.065	0	1.98907e-10
Cdkn2b	6.28616e-13	6.13781	0.056	0	1.81764e-08
1700012B09Rik	1.84425e-12	6.13621	0.053	0	5.33266e-08
Tram2	2.55824e-13	6.13591	0.057	0	7.39714e-09
Gm11889	7.73387e-16	6.13082	0.069	0	2.23625e-11
Gm10762	1.11417e-15	6.12978	0.068	0	3.22163e-11
Nat8	5.25247e-13	6.12935	0.056	0	1.51875e-08
Gm43608	4.51288e-12	6.12699	0.052	0	1.3049e-07
Gm15494	8.67531e-14	6.12619	0.06	0	2.50846e-09
Gm15886	1.70393e-14	6.12571	0.063	0	4.92692e-10
Cebpb	0	6.12308	0.836	0.022	0
Ttc21a	1.24444e-13	6.12203	0.059	0	3.5983e-09
Zfp146	6.44263e-16	6.11955	0.069	0	1.86289e-11
Lbp	1.78454e-13	6.1186	0.058	0	5.15999e-09
Gm5037	9.89018e-15	6.1181	0.064	0	2.85975e-10
Gm42693	1.28867e-12	6.11532	0.054	0	3.72618e-08
Zic5	9.00179e-13	6.11407	0.055	0	2.60287e-08
Gm38134	8.24866e-15	6.11338	0.064	0	2.3851e-10
Gm20033	4.38842e-13	6.11111	0.056	0	1.26891e-08
Tmem220	1.03907e-13	6.11043	0.059	0	3.00449e-09
Gm7407	3.32457e-15	6.10939	0.066	0	9.61299e-11
Gm16536	7.73387e-16	6.10779	0.069	0	2.23625e-11
Hbb-bs	1.24444e-13	6.10568	0.059	0	3.5983e-09
Myef2l	1.60458e-15	6.1016	0.067	0	4.63964e-11
Tmed2b	1.18574e-14	6.0977	0.063	0	3.42857e-10
Gpr137c	6.3709e-58	6.09361	0.242	0.001	1.84215e-53
Zscan2	9.89018e-15	6.09295	0.064	0	2.85975e-10
Ndufa11b	2.13673e-13	6.09292	0.058	0	6.17837e-09
Lrrc19	3.06265e-13	6.08976	0.057	0	8.85565e-09
Gm8203	2.58128e-16	6.08682	0.071	0	7.46377e-12
Pde3a	9.00179e-13	6.08326	0.055	0	2.60287e-08
Zfp1001	2.20603e-12	6.08221	0.053	0	6.37874e-08
Gm40466	3.98784e-15	6.08194	0.066	0	1.15308e-10
9330121J05Rik	5.25247e-13	6.07997	0.056	0	1.51875e-08
Matn4	7.24249e-14	6.07958	0.06	0	2.09417e-09
Gm15163	6.87901e-15	6.0794	0.065	0	1.98907e-10
Hmga1b	6.87901e-15	6.07883	0.065	0	1.98907e-10
Galnt18	2.80583e-35	6.07781	0.155	0.001	8.11307e-31
Vav2	1.78929e-16	6.07384	0.072	0	5.17374e-12
Gm27241	8.24866e-15	6.07114	0.064	0	2.3851e-10
Rgs5	1.10404e-08	6.07103	0.036	0	0.000319232
Spats1	1.56985e-08	6.06479	0.035	0	0.000453924
Fstl4	7.81363e-11	6.06334	0.046	0	2.25931e-06
C1ql3	1.86272e-51	6.06125	0.22	0.002	5.38606e-47
Myom3	8.67531e-14	6.06024	0.06	0	2.50846e-09
Gm28529	5.25247e-13	6.05636	0.056	0	1.51875e-08
Fcgrt	1.05535e-54	6.05414	0.23	0.001	3.05154e-50
Myh3	2.25934e-09	6.05203	0.039	0	6.53289e-05
Gm28375	4.212e-14	6.05049	0.061	0	1.2179e-09
Rgs22	2.20603e-12	6.0455	0.053	0	6.37874e-08
4930567K12Rik	6.04584e-14	6.04429	0.06	0	1.74815e-09
Slc1a5.1	1.78454e-13	6.04293	0.058	0	5.15999e-09
Gm5391	5.0465e-14	6.04201	0.061	0	1.4592e-09
Gm15946	1.42147e-14	6.04092	0.063	0	4.11019e-10
A230057D06Rik.1.1	8.24866e-15	6.03609	0.064	0	2.3851e-10
Cthrc1	9.57046e-63	6.03448	0.259	0.001	2.7673e-58
Col17a1	3.85622e-10	6.03447	0.042	0	1.11503e-05
Gm31105	2.13673e-13	6.03091	0.058	0	6.17837e-09
Ribc2	5.25247e-13	6.02922	0.056	0	1.51875e-08
4930431P19Rik	1.03907e-13	6.02914	0.059	0	3.00449e-09
Wdr49	1.28867e-12	6.02792	0.054	0	3.72618e-08
A230083G16Rik	3.77391e-12	6.02689	0.052	0	1.09123e-07
Gm13196	2.93346e-14	6.02624	0.062	0	8.4821e-10
Gm14091	5.25247e-13	6.02618	0.056	0	1.51875e-08
B230311B06Rik	2.55824e-13	6.0254	0.057	0	7.39714e-09
Gm8722	5.73631e-15	6.02457	0.065	0	1.65865e-10
Cdh18	4.38842e-13	6.02356	0.056	0	1.26891e-08
Gm36640	3.06265e-13	6.02351	0.057	0	8.85565e-09
Map3k13	1.70393e-14	6.01982	0.063	0	4.92692e-10
C130073E24Rik	7.81363e-11	6.01403	0.046	0	2.25931e-06
Adamts13	2.55824e-13	6.01335	0.057	0	7.39714e-09
Gm12430	2.04235e-14	6.01118	0.062	0	5.90546e-10
Myo3b	3.15571e-12	6.00723	0.052	0	9.12473e-08
Cystm1	5.48801e-170	6.00643	0.556	0.001	1.58686e-165
Fam47e	4.6032e-10	6.00117	0.042	0	1.33101e-05
Vamp5	2.55824e-13	6.00005	0.057	0	7.39714e-09
Prss50	1.31755e-11	5.99847	0.049	0	3.80971e-07
Gm37229	3.98784e-15	5.99802	0.066	0	1.15308e-10
Gm9517	5.25247e-13	5.99646	0.056	0	1.51875e-08
Gm5555	3.51522e-14	5.99366	0.061	0	1.01643e-09
D630033O11Rik	3.77391e-12	5.99329	0.052	0	1.09123e-07
Catsperb	4.38842e-13	5.99326	0.056	0	1.26891e-08
Gm20515	1.07709e-12	5.99319	0.054	0	3.1144e-08
Ctla4	5.73631e-15	5.99304	0.065	0	1.65865e-10
BC034090	3.06265e-13	5.99167	0.057	0	8.85565e-09
Lrrc37a	2.93346e-14	5.99089	0.062	0	8.4821e-10
Cfap77	3.66623e-13	5.98546	0.057	0	1.06009e-08
Rab11b-ps2	2.55824e-13	5.98361	0.057	0	7.39714e-09
Ankub1	4.58395e-11	5.98295	0.047	0	1.32545e-06
Klf9	5.20646e-269	5.98194	0.76	0.009	1.50545e-264
Gm20521	2.55824e-13	5.98162	0.057	0	7.39714e-09
Serpine3	3.15571e-12	5.98023	0.052	0	9.12473e-08
2510046G10Rik	1.03907e-13	5.97996	0.059	0	3.00449e-09
Eps8l2	7.6364e-08	5.97529	0.032	0	0.00220806
Cfap161	1.84425e-12	5.97417	0.053	0	5.33266e-08
Gm8355	2.44779e-14	5.97073	0.062	0	7.07777e-10
Gm13803	2.04235e-14	5.96115	0.062	0	5.90546e-10
Scpep1os	4.51288e-12	5.95622	0.052	0	1.3049e-07
Nr6a1os	2.20603e-12	5.95533	0.053	0	6.37874e-08
Agmo	6.5415e-11	5.95278	0.046	0	1.89148e-06
Fn3krp	2.63858e-12	5.95201	0.053	0	7.62946e-08
Gm14410	3.66623e-13	5.95018	0.057	0	1.06009e-08
Dgkb	0	5.94951	0.927	0.022	0
Rnaset2b	5.25247e-13	5.94684	0.056	0	1.51875e-08
Cyb5d1	1.24444e-13	5.9464	0.059	0	3.5983e-09
Gm31718	6.45185e-12	5.94364	0.051	0	1.86555e-07
AV099323	2.20603e-12	5.94147	0.053	0	6.37874e-08
1700060O08Rik	1.84425e-12	5.94055	0.053	0	5.33266e-08
RP23-456K21.1	1.54169e-12	5.93692	0.054	0	4.45779e-08
Gm14121	2.44779e-14	5.93688	0.062	0	7.07777e-10
Epha6	1.88203e-11	5.93664	0.049	0	5.44188e-07
Gm15614	1.03907e-13	5.93514	0.059	0	3.00449e-09
Fgf2	1.28867e-12	5.93497	0.054	0	3.72618e-08
Mrps36-ps1	2.13673e-13	5.9288	0.058	0	6.17837e-09
A430073D23Rik	6.28616e-13	5.92718	0.056	0	1.81764e-08
D830036C21Rik	9.22123e-12	5.92392	0.05	0	2.66632e-07
A030001D20Rik	5.39616e-12	5.92177	0.051	0	1.5603e-07
Ptch1	3.85648e-92	5.92031	0.358	0.003	1.1151e-87
RP24-84O13.9	5.0465e-14	5.91476	0.061	0	1.4592e-09
Ttc29	2.26625e-10	5.91067	0.044	0	6.55287e-06
Gm44777	1.84425e-12	5.90945	0.053	0	5.33266e-08
Gm2223	1.24444e-13	5.90385	0.059	0	3.5983e-09
Gm13778	3.77391e-12	5.90296	0.052	0	1.09123e-07
Gm42420	1.78454e-13	5.89974	0.058	0	5.15999e-09
Pced1b	1.07239e-38	5.89305	0.169	0.001	3.10081e-34
B130055M24Rik	5.25247e-13	5.88983	0.056	0	1.51875e-08
Fosl1	6.5415e-11	5.88913	0.046	0	1.89148e-06
Ccdc65	4.58395e-11	5.88901	0.047	0	1.32545e-06
Aqp9	2.42963e-51	5.88786	0.218	0.001	7.02526e-47
1200007C13Rik	2.69543e-09	5.88607	0.038	0	7.79384e-05
4732440D04Rik	2.55824e-13	5.88559	0.057	0	7.39714e-09
4931415C17Rik	3.78195e-08	5.88396	0.033	0	0.00109355
Smkr-ps	7.71351e-12	5.88265	0.05	0	2.23036e-07
Hhipl1	7.71351e-12	5.88199	0.05	0	2.23036e-07
Adcy10	4.38842e-13	5.87944	0.056	0	1.26891e-08
Ccdc50-ps	1.24444e-13	5.87364	0.059	0	3.5983e-09
Dennd11	1.28867e-12	5.87037	0.054	0	3.72618e-08
Rbmx2-ps	3.66623e-13	5.86693	0.057	0	1.06009e-08
Rsf1os2	1.28867e-12	5.8634	0.054	0	3.72618e-08
1700112D23Rik	5.0465e-14	5.86095	0.061	0	1.4592e-09
RP24-233B16.1	2.26625e-10	5.85924	0.044	0	6.55287e-06
Dynlt5	1.57475e-11	5.85841	0.049	0	4.5534e-07
Cpne4	1.28867e-12	5.85774	0.054	0	3.72618e-08
Shisa3	2.68758e-11	5.85436	0.048	0	7.77113e-07
A430027H14Rik	7.81363e-11	5.84829	0.046	0	2.25931e-06
Slc9a7	3.77391e-12	5.84405	0.052	0	1.09123e-07
Gm14848	1.89803e-10	5.84192	0.044	0	5.48814e-06
Folh1	7.81363e-11	5.83801	0.046	0	2.25931e-06
6330562C20Rik	3.77391e-12	5.83617	0.052	0	1.09123e-07
Gm11084	5.25247e-13	5.83369	0.056	0	1.51875e-08
Hadhb-ps	1.84425e-12	5.83084	0.053	0	5.33266e-08
D030055H07Rik	1.88203e-11	5.82739	0.049	0	5.44188e-07
Gm33366	4.58395e-11	5.82722	0.047	0	1.32545e-06
Gm15900	6.45185e-12	5.82436	0.051	0	1.86555e-07
Ppp1r3g	1.87761e-78	5.82425	0.316	0.003	5.42911e-74
Gm4491	6.5415e-11	5.82028	0.046	0	1.89148e-06
Gm20383	1.88203e-11	5.8192	0.049	0	5.44188e-07
Gm35106	3.77391e-12	5.81741	0.052	0	1.09123e-07
Rsad2	1.33015e-09	5.8112	0.04	0	3.84612e-05
Gm28539	1.1147e-09	5.81094	0.04	0	3.22314e-05
4930599N23Rik	1.31755e-11	5.80583	0.049	0	3.80971e-07
Gm16638	3.83575e-09	5.80554	0.038	0	0.000110911
B230206L02Rik	4.58395e-11	5.80548	0.047	0	1.32545e-06
Pebp4	1.50559e-06	5.80344	0.025	0	0.0435342
Gm16272	1.33109e-10	5.8023	0.045	0	3.84885e-06
Gm26802	6.509e-09	5.79986	0.037	0	0.000188208
2310058D17Rik	3.06265e-13	5.79979	0.057	0	8.85565e-09
Tcea3	6.509e-09	5.79945	0.037	0	0.000188208
Cimip5	7.74175e-43	5.79905	0.185	0.001	2.23853e-38
Tnr	1.89803e-10	5.79885	0.044	0	5.48814e-06
Gm14830	5.25247e-13	5.79541	0.056	0	1.51875e-08
Gm18916	3.15571e-12	5.79483	0.052	0	9.12473e-08
Gm29536	1.28867e-12	5.79321	0.054	0	3.72618e-08
Slc1a2	0	5.79005	0.998	0.093	0
Cyp4f14	1.88203e-11	5.78994	0.049	0	5.44188e-07
Gjb2	1.58953e-10	5.78937	0.044	0	4.59613e-06
Pla2g7	2.40622e-245	5.78877	0.722	0.012	6.95758e-241
Gm10501	1.57475e-11	5.7883	0.049	0	4.5534e-07
Gm13832	1.89803e-10	5.78711	0.044	0	5.48814e-06
Gm26862	1.10229e-11	5.78667	0.05	0	3.18726e-07
Tmem116	2.2491e-11	5.78601	0.048	0	6.50327e-07
Gm26722	2.20603e-12	5.78565	0.053	0	6.37874e-08
Gm35082	2.69543e-09	5.78369	0.038	0	7.79384e-05
1700084F23Rik	3.15571e-12	5.78321	0.052	0	9.12473e-08
Gm29491	9.22123e-12	5.78251	0.05	0	2.66632e-07
Gbp5	3.10851e-07	5.7816	0.029	0	0.00898825
P3h2	3.21552e-09	5.77932	0.038	0	9.29767e-05
Polh	1.58953e-10	5.77652	0.044	0	4.59613e-06
Gm10643	2.2491e-11	5.77548	0.048	0	6.50327e-07
Morn3	2.2491e-11	5.77532	0.048	0	6.50327e-07
Nudt12	7.81363e-11	5.77449	0.046	0	2.25931e-06
B020031H02Rik	1.33109e-10	5.77344	0.045	0	3.84885e-06
Gm15492	9.22123e-12	5.7708	0.05	0	2.66632e-07
RP24-401G4.1	4.51288e-12	5.76622	0.052	0	1.3049e-07
Gabrb1	0	5.76315	0.93	0.021	0
Actr3-ps	2.13673e-13	5.76231	0.058	0	6.17837e-09
Gm32916.1	1.50559e-06	5.75931	0.025	0	0.0435342
S100a6	0	5.75844	0.954	0.045	0
Tsnaxip1	1.31755e-11	5.7584	0.049	0	3.80971e-07
4932422M17Rik	3.21132e-11	5.75577	0.048	0	9.28553e-07
Gm10602	5.47612e-11	5.75515	0.046	0	1.58342e-06
2410022M11Rik	3.21132e-11	5.75264	0.048	0	9.28553e-07
Gm43667	9.33254e-11	5.75038	0.045	0	2.6985e-06
Gm26808	6.5415e-11	5.74713	0.046	0	1.89148e-06
Gm19807	9.22123e-12	5.7441	0.05	0	2.66632e-07
Pparg	2.25934e-09	5.74266	0.039	0	6.53289e-05
Parvaos	2.2491e-11	5.74238	0.048	0	6.50327e-07
Col11a2	1.40029e-26	5.74224	0.119	0.001	4.04895e-22
Acbd7	1.10229e-11	5.73847	0.05	0	3.18726e-07
Cst3	0	5.73694	1	0.697	0
2010109A12Rik	1.33109e-10	5.73398	0.045	0	3.84885e-06
C230062I16Rik	1.1146e-10	5.73269	0.045	0	3.22286e-06
Gm10136	1.31755e-11	5.73239	0.049	0	3.80971e-07
Gm13684	1.1146e-10	5.72963	0.045	0	3.22286e-06
Gm19426	5.47612e-11	5.72821	0.046	0	1.58342e-06
Zfp36l2	3.31024e-219	5.7259	0.672	0.01	9.57155e-215
H4c14	2.2491e-11	5.72537	0.048	0	6.50327e-07
Mroh7	1.10229e-11	5.72385	0.05	0	3.18726e-07
Mrln	6.55807e-10	5.72293	0.041	0	1.89626e-05
Gm12781	9.33254e-11	5.72204	0.045	0	2.6985e-06
Gm20457	9.22123e-12	5.72064	0.05	0	2.66632e-07
Cidea	2.70574e-10	5.71969	0.043	0	7.82366e-06
Ppp1r2-ps2	1.10229e-11	5.71872	0.05	0	3.18726e-07
Gm43823	2.70574e-10	5.71779	0.043	0	7.82366e-06
Gadd45b	1.72329e-135	5.71575	0.485	0.008	4.98291e-131
Scgb1c1	6.26798e-07	5.71249	0.027	0	0.0181239
Gm27017	3.83686e-11	5.71206	0.047	0	1.10943e-06
Gabbr2	1.8937e-09	5.71084	0.039	0	5.47564e-05
Ypel4	3.21132e-11	5.71033	0.048	0	9.28553e-07
C1qa	5.49453e-10	5.70554	0.042	0	1.58874e-05
Gm26749	2.68758e-11	5.70522	0.048	0	7.77113e-07
Marchf3	6.42359e-165	5.7031	0.556	0.008	1.85738e-160
Gm26660	6.5415e-11	5.70125	0.046	0	1.89148e-06
AV356131	2.2491e-11	5.70078	0.048	0	6.50327e-07
Gm13612	2.63858e-12	5.69815	0.053	0	7.62946e-08
Hspb1	2.26625e-10	5.69602	0.044	0	6.55287e-06
Trim30a	1.58953e-10	5.69487	0.044	0	4.59613e-06
Gm13328	7.5227e-13	5.69245	0.055	0	2.17519e-08
Cpq	1.93637e-135	5.69212	0.48	0.004	5.59901e-131
1700027J19Rik	9.34089e-10	5.69123	0.041	0	2.70092e-05
Ccdc60	7.81363e-11	5.68913	0.046	0	2.25931e-06
Gm13944	1.33109e-10	5.68632	0.045	0	3.84885e-06
Gm45051	1.89803e-10	5.68619	0.044	0	5.48814e-06
Gm30075	2.70574e-10	5.68579	0.043	0	7.82366e-06
C030005K06Rik	6.55807e-10	5.68004	0.041	0	1.89626e-05
4930557K07Rik	4.51288e-12	5.67636	0.052	0	1.3049e-07
Ccdc142os	3.83686e-11	5.67581	0.047	0	1.10943e-06
Grm3	3.68444e-110	5.67542	0.414	0.006	1.06535e-105
Gm6969	1.84425e-12	5.67408	0.053	0	5.33266e-08
Cmya5	8.06749e-71	5.67363	0.286	0.001	2.33272e-66
Dthd1	1.1147e-09	5.67288	0.04	0	3.22314e-05
4632427E13Rik	3.98208e-147	5.67166	0.509	0.004	1.15142e-142
Hs6st3	1.10229e-11	5.67073	0.05	0	3.18726e-07
0610040F04Rik	6.55807e-10	5.67061	0.041	0	1.89626e-05
Btf3-ps18	3.23026e-10	5.66969	0.043	0	9.3403e-06
Ifit3b	1.1147e-09	5.66792	0.04	0	3.22314e-05
Pcdh1	1.10229e-11	5.66724	0.05	0	3.18726e-07
Amd2	6.5415e-11	5.66558	0.046	0	1.89148e-06
H2-T7	5.47612e-11	5.66555	0.046	0	1.58342e-06
Gm19710	1.18188e-29	5.66473	0.132	0.001	3.41742e-25
Ptprt	3.03843e-240	5.66359	0.715	0.013	8.78562e-236
Gm11633	1.88203e-11	5.66354	0.049	0	5.44188e-07
2810039B14Rik	1.33109e-10	5.66308	0.045	0	3.84885e-06
Gm38399	3.85622e-10	5.66181	0.042	0	1.11503e-05
Gm7334	1.10229e-11	5.65653	0.05	0	3.18726e-07
Gm15446	9.33254e-11	5.6559	0.045	0	2.6985e-06
2900052L18Rik	2.68758e-11	5.65363	0.048	0	7.77113e-07
N4bp2os	4.6032e-10	5.65274	0.042	0	1.33101e-05
Skint6	4.58395e-11	5.65262	0.047	0	1.32545e-06
Cox20b	1.31755e-11	5.6485	0.049	0	3.80971e-07
Gm26693	9.22123e-12	5.64807	0.05	0	2.66632e-07
Fan1	1.89803e-10	5.648	0.044	0	5.48814e-06
Arid5b	3.62772e-107	5.64319	0.402	0.003	1.04895e-102
Cntn4	1.1146e-10	5.64217	0.045	0	3.22286e-06
Gm6104	7.5227e-13	5.63972	0.055	0	2.17519e-08
Gm26724	3.21132e-11	5.63969	0.048	0	9.28553e-07
Klf2	3.28161e-173	5.63739	0.594	0.025	9.48877e-169
RP23-313P23.4	3.83686e-11	5.63498	0.047	0	1.10943e-06
Pde8b	5.50121e-103	5.6315	0.393	0.004	1.59067e-98
Mogat1	7.6364e-08	5.63104	0.032	0	0.00220806
Cfap47	5.47612e-11	5.63096	0.046	0	1.58342e-06
Gm20404	3.77391e-12	5.63036	0.052	0	1.09123e-07
Ptx4	1.8937e-09	5.62911	0.039	0	5.47564e-05
BC064078	6.55807e-10	5.62628	0.041	0	1.89626e-05
Tmem178b	2.59743e-48	5.62588	0.209	0.002	7.51047e-44
1700041G16Rik	1.1147e-09	5.62511	0.04	0	3.22314e-05
Gpr27	5.47612e-11	5.6232	0.046	0	1.58342e-06
Cacng8	5.47612e-11	5.62316	0.046	0	1.58342e-06
Clxn	1.33109e-10	5.61913	0.045	0	3.84885e-06
Gm4535	5.47612e-11	5.61715	0.046	0	1.58342e-06
Gm28037	4.58395e-11	5.61556	0.047	0	1.32545e-06
Apoc3	2.69543e-09	5.61301	0.038	0	7.79384e-05
Gm12844	9.33254e-11	5.61215	0.045	0	2.6985e-06
Iqca1	3.85622e-10	5.61077	0.042	0	1.11503e-05
4930426I24Rik	1.58715e-09	5.60877	0.04	0	4.58925e-05
Airn	1.42063e-44	5.60849	0.194	0.002	4.10774e-40
C030014I23Rik	7.81363e-11	5.60814	0.046	0	2.25931e-06
RP23-240G3.2	1.1147e-09	5.60808	0.04	0	3.22314e-05
Cldn34c1	1.99163e-36	5.60668	0.16	0.001	5.75881e-32
Gm26944	3.83686e-11	5.60491	0.047	0	1.10943e-06
Astn2	3.7375e-56	5.60344	0.238	0.002	1.0807e-51
1700084C06Rik	1.33109e-10	5.60296	0.045	0	3.84885e-06
Mpzl3	6.55807e-10	5.60089	0.041	0	1.89626e-05
Dazl	1.33015e-09	5.59592	0.04	0	3.84612e-05
Gm13450	1.1146e-10	5.5922	0.045	0	3.22286e-06
4921507G05Rik	1.29303e-07	5.59215	0.03	0	0.00373879
Aox1	4.6032e-10	5.59081	0.042	0	1.33101e-05
Tfcp2l1	1.58715e-09	5.58922	0.04	0	4.58925e-05
Gm26625	4.6032e-10	5.58409	0.042	0	1.33101e-05
Rybp-ps	2.2491e-11	5.57834	0.048	0	6.50327e-07
Fhit	1.29471e-96	5.57443	0.374	0.004	3.74366e-92
Cfap97d2	1.02074e-41	5.57269	0.181	0.001	2.95147e-37
Myh15	2.70574e-10	5.57231	0.043	0	7.82366e-06
Cyp4f17	5.49453e-10	5.57187	0.042	0	1.58874e-05
Atp13a5	1.58953e-10	5.56957	0.044	0	4.59613e-06
Arap2	2.6182e-266	5.56616	0.761	0.012	7.57052e-262
RP24-490H13.8	5.49453e-10	5.56334	0.042	0	1.58874e-05
Rpl27a-ps4	5.39616e-12	5.56286	0.051	0	1.5603e-07
Bicra	8.78521e-33	5.55742	0.145	0.001	2.54024e-28
Gm13110	9.34089e-10	5.55629	0.041	0	2.70092e-05
Gm26936	4.51288e-12	5.5552	0.052	0	1.3049e-07
Gm43507	3.83575e-09	5.55257	0.038	0	0.000110911
5330439K02Rik	2.26625e-10	5.547	0.044	0	6.55287e-06
Gm26590	3.85622e-10	5.54647	0.042	0	1.11503e-05
Cimap1b	9.34089e-10	5.54577	0.041	0	2.70092e-05
Gm42691	6.40648e-08	5.54496	0.032	0	0.00185243
Sugct	3.37896e-102	5.54276	0.386	0.002	9.77026e-98
RP23-130L13.2	3.85622e-10	5.54045	0.042	0	1.11503e-05
Kctd16.1	2.23181e-08	5.53932	0.034	0	0.000645329
Gm26671	4.6032e-10	5.53693	0.042	0	1.33101e-05
Omd	3.83575e-09	5.53673	0.038	0	0.000110911
Gm17484	1.89803e-10	5.53505	0.044	0	5.48814e-06
Gm17655	3.21552e-09	5.53437	0.038	0	9.29767e-05
Lpar3	1.33015e-09	5.53402	0.04	0	3.84612e-05
9330160F10Rik	1.33015e-09	5.53032	0.04	0	3.84612e-05
Gm42196	5.49453e-10	5.52897	0.042	0	1.58874e-05
Grpr	7.82699e-10	5.52774	0.041	0	2.26317e-05
Ccl4	1.33015e-09	5.5266	0.04	0	3.84612e-05
6030442K20Rik	2.68758e-11	5.52641	0.048	0	7.77113e-07
Erg	1.1147e-09	5.52503	0.04	0	3.22314e-05
Gm5578	1.1147e-09	5.52268	0.04	0	3.22314e-05
2310040G07Rik	3.21552e-09	5.5181	0.038	0	9.29767e-05
Il11ra1	8.22147e-192	5.51791	0.615	0.008	2.37724e-187
Cntnap5a	4.57538e-09	5.51628	0.037	0	0.000132297
Cstdc2	3.17235e-08	5.5151	0.033	0	0.000917285
Gm32200	3.83575e-09	5.51334	0.038	0	0.000110911
Bicdl1	1.33109e-10	5.51273	0.045	0	3.84885e-06
A930007I19Rik	2.69543e-09	5.51144	0.038	0	7.79384e-05
Mgll	8.41494e-255	5.51069	0.741	0.011	2.43318e-250
Gpr141	1.58715e-09	5.50842	0.04	0	4.58925e-05
Il1rapl2	2.69543e-09	5.50493	0.038	0	7.79384e-05
Gm11149	5.39616e-12	5.50102	0.051	0	1.5603e-07
Gm26621	1.33015e-09	5.50016	0.04	0	3.84612e-05
Cfap74	8.9099e-38	5.50009	0.165	0.001	2.5763e-33
2600014E21Rik	3.23026e-10	5.49886	0.043	0	9.3403e-06
1700120C14Rik	1.33015e-09	5.49823	0.04	0	3.84612e-05
Gm26670	5.49453e-10	5.49687	0.042	0	1.58874e-05
4931403E22Rik	9.34089e-10	5.49547	0.041	0	2.70092e-05
Lyst	2.82679e-45	5.49358	0.195	0.001	8.17366e-41
Gm5904	5.49453e-10	5.49155	0.042	0	1.58874e-05
Kcnip4	2.49332e-81	5.4884	0.333	0.008	7.20944e-77
Kcnu1	1.23451e-109	5.48836	0.412	0.004	3.5696e-105
Nup62cl	3.21552e-09	5.486	0.038	0	9.29767e-05
Gm26786	4.6032e-10	5.48245	0.042	0	1.33101e-05
Cfap299	3.87351e-24	5.4803	0.108	0.001	1.12003e-19
1700111E14Rik	4.6032e-10	5.48	0.042	0	1.33101e-05
Hdc	6.509e-09	5.47676	0.037	0	0.000188208
Ikbke	2.69543e-09	5.47579	0.038	0	7.79384e-05
Isoc2b	1.33015e-09	5.4754	0.04	0	3.84612e-05
Gm15361	7.82699e-10	5.47499	0.041	0	2.26317e-05
Gm15420	9.34089e-10	5.47419	0.041	0	2.70092e-05
Gm29266	6.40648e-08	5.47392	0.032	0	0.00185243
F420014N23Rik	2.69543e-09	5.47316	0.038	0	7.79384e-05
RP23-158E1.3	3.21552e-09	5.47218	0.038	0	9.29767e-05
Rbks	7.37371e-31	5.47049	0.137	0.001	2.13211e-26
RP24-547N4.7	1.31653e-08	5.46967	0.035	0	0.000380675
Il15	5.45735e-09	5.46919	0.037	0	0.000157799
Pcna-ps2	1.58953e-10	5.46903	0.044	0	4.59613e-06
Slco1c1	0	5.4689	0.881	0.036	0
Gm19026	9.34089e-10	5.4678	0.041	0	2.70092e-05
Atp5mg	4.01625e-175	5.46717	0.58	0.008	1.1613e-170
Sat1	0	5.46604	0.932	0.047	0
Gm12709	5.49453e-10	5.46489	0.042	0	1.58874e-05
Map7d3	4.57538e-09	5.46467	0.037	0	0.000132297
Prkn	2.55871e-182	5.46404	0.595	0.008	7.3985e-178
Rbm6-ps1	9.33254e-11	5.46391	0.045	0	2.6985e-06
Styxl1	6.55807e-10	5.45981	0.041	0	1.89626e-05
Crybg1	1.83663e-07	5.45805	0.03	0	0.00531061
Gm2885	9.25794e-09	5.4575	0.036	0	0.000267693
Gm16093	1.58953e-10	5.45721	0.044	0	4.59613e-06
Gm20045	1.8937e-09	5.45688	0.039	0	5.47565e-05
Tmem52	5.37446e-08	5.45634	0.032	0	0.00155402
Sycp3	2.69543e-09	5.45588	0.038	0	7.79384e-05
Gm11598	1.1147e-09	5.45517	0.04	0	3.22314e-05
BC026762	2.18881e-07	5.45353	0.029	0	0.00632896
Stpg1	5.45735e-09	5.45171	0.037	0	0.000157799
Cd82	1.08959e-114	5.45123	0.428	0.006	3.15055e-110
Gm26882	1.58715e-09	5.45095	0.04	0	4.58925e-05
Il4ra	9.25794e-09	5.4474	0.036	0	0.000267693
Gm9816	1.58715e-09	5.44579	0.04	0	4.58925e-05
Eif4a3l2	2.26625e-10	5.445	0.044	0	6.55287e-06
Wdfy2	3.11821e-48	5.44393	0.206	0.001	9.01632e-44
Mpc1	0	5.44036	0.901	0.017	0
Gm7135	3.21552e-09	5.43907	0.038	0	9.29767e-05
Adcy2	6.9445e-236	5.4383	0.707	0.012	2.008e-231
Trpc1	2.032e-55	5.43631	0.235	0.002	5.87553e-51
Gm39090	1.58715e-09	5.43599	0.04	0	4.58925e-05
Gm32250	6.509e-09	5.43535	0.037	0	0.000188208
Gm37885	1.10404e-08	5.43499	0.036	0	0.000319232
Gm14326	1.10901e-30	5.43177	0.136	0.001	3.20671e-26
Sult1a1	5.49453e-10	5.42944	0.042	0	1.58874e-05
Zkscan7	6.55807e-10	5.42892	0.041	0	1.89626e-05
Elf5	2.6609e-08	5.42848	0.034	0	0.000769399
Gm13293	7.76292e-09	5.42451	0.036	0	0.000224465
D230022J07Rik	3.17235e-08	5.42428	0.033	0	0.000917285
Fxyd3	5.45735e-09	5.42327	0.037	0	0.000157799
Gm27003	4.6032e-10	5.42244	0.042	0	1.33101e-05
RP23-83G6.5	1.58953e-10	5.42107	0.044	0	4.59613e-06
Gm9929	2.25934e-09	5.41987	0.039	0	6.53289e-05
5033417F24Rik	2.23181e-08	5.41963	0.034	0	0.000645328
Gm37899	5.49453e-10	5.41958	0.042	0	1.58874e-05
Gm16437	1.8937e-09	5.41812	0.039	0	5.47564e-05
Mir99ahg	0	5.4179	0.995	0.081	0
Dmkn	5.45735e-09	5.4153	0.037	0	0.000157799
Gm12663	1.1147e-09	5.41242	0.04	0	3.22314e-05
Gm26825	1.8937e-09	5.41216	0.039	0	5.47565e-05
Fbxl13	1.58715e-09	5.41089	0.04	0	4.58925e-05
Gm36975	5.49453e-10	5.4089	0.042	0	1.58874e-05
Slc25a30	1.8937e-09	5.40387	0.039	0	5.47565e-05
4930524J08Rik	3.21552e-09	5.40319	0.038	0	9.29767e-05
Bcas3os1	2.69543e-09	5.40009	0.038	0	7.79384e-05
Nkx2-2	1.87184e-08	5.39998	0.034	0	0.000541242
Gm11099	2.23181e-08	5.39816	0.034	0	0.000645328
9630028H03Rik	1.56985e-08	5.3981	0.035	0	0.000453924
6530409C15Rik	7.76292e-09	5.39674	0.036	0	0.000224465
Gm26700	2.6609e-08	5.39297	0.034	0	0.000769399
Grk4	2.80284e-44	5.39191	0.193	0.002	8.10441e-40
Gm15484	1.1146e-10	5.39087	0.045	0	3.22286e-06
4930544I03Rik	7.6364e-08	5.38948	0.032	0	0.00220806
Gm26981	6.55807e-10	5.3876	0.041	0	1.89626e-05
Gm11878	1.58715e-09	5.38578	0.04	0	4.58925e-05
5033430I15Rik	6.509e-09	5.38572	0.037	0	0.000188208
Gm15728	4.57538e-09	5.38404	0.037	0	0.000132297
Llph-ps2	7.82699e-10	5.38401	0.041	0	2.26317e-05
Flt1	5.45735e-09	5.38056	0.037	0	0.000157799
Anp32b-ps1	4.57538e-09	5.37635	0.037	0	0.000132297
Gm11613	4.41424e-07	5.37503	0.028	0	0.0127638
Gpr146	2.98875e-32	5.3728	0.143	0.001	8.64197e-28
Gm16589	1.1147e-09	5.37279	0.04	0	3.22314e-05
Gm37486	1.1147e-09	5.37267	0.04	0	3.22314e-05
Gm15559	6.55807e-10	5.37226	0.041	0	1.89626e-05
Gm20680	1.06044e-06	5.37162	0.026	0	0.0306627
5930403N24Rik	1.56985e-08	5.36986	0.035	0	0.000453924
Gm44151	3.85622e-10	5.36974	0.042	0	1.11503e-05
Tsg101-ps	1.33109e-10	5.36677	0.045	0	3.84885e-06
Tex14	6.75703e-78	5.36633	0.312	0.002	1.95379e-73
RP24-147D14.5	1.08488e-07	5.36191	0.031	0	0.00313694
BC049715	3.78195e-08	5.36175	0.033	0	0.00109355
Arhgef16	2.23181e-08	5.36	0.034	0	0.000645329
Serpine2	2.27346e-272	5.35835	0.776	0.016	6.57371e-268
Ifit3	4.41424e-07	5.35763	0.028	0	0.0127638
Cfap65	1.8937e-09	5.35729	0.039	0	5.47565e-05
RP23-228B2.3	5.37446e-08	5.35441	0.032	0	0.00155402
Gm45169	6.509e-09	5.34465	0.037	0	0.000188208
Gm11224	1.56985e-08	5.34394	0.035	0	0.000453924
Dnaaf11	1.56985e-08	5.34286	0.035	0	0.000453924
Zfp369	1.79478e-25	5.34146	0.114	0.001	5.18962e-21
Cpne8	7.46907e-52	5.33978	0.222	0.002	2.15968e-47
Jund	0	5.33968	0.995	0.181	0
Maff	7.64166e-291	5.33597	0.822	0.045	2.20959e-286
4933424G06Rik	3.78195e-08	5.33382	0.033	0	0.00109355
BC037039	3.21552e-09	5.33331	0.038	0	9.29767e-05
Gramd1b	5.08623e-53	5.3313	0.226	0.002	1.47068e-48
Armh1	1.31653e-08	5.33112	0.035	0	0.000380675
Gm28494	2.6609e-08	5.32957	0.034	0	0.000769399
D030046N08Rik	6.40648e-08	5.32595	0.032	0	0.00185243
Gm7467	5.45735e-09	5.32444	0.037	0	0.000157799
Gm43672	2.6609e-08	5.32331	0.034	0	0.000769399
Glud-ps	3.83575e-09	5.32322	0.038	0	0.000110911
Slc41a2	2.25934e-09	5.32095	0.039	0	6.53289e-05
Fam227b	4.50852e-08	5.32023	0.033	0	0.00130364
Gm31258	9.10212e-08	5.31894	0.031	0	0.00263188
Gm16066	3.85622e-10	5.31831	0.042	0	1.11503e-05
E430024P14Rik	9.25794e-09	5.31741	0.036	0	0.000267693
Gm8098	1.10404e-08	5.31641	0.036	0	0.000319232
Cibar2	1.31653e-08	5.31484	0.035	0	0.000380675
Eda	2.40672e-215	5.31215	0.676	0.019	6.95903e-211
Ism2	3.70432e-07	5.3106	0.028	0	0.010711
Rpl30	1.01993e-24	5.3089	0.111	0.001	2.94912e-20
Zfp804b	4.57538e-09	5.30483	0.037	0	0.000132297
Gm14127	2.69543e-09	5.30402	0.038	0	7.79384e-05
Far1os	3.83575e-09	5.30318	0.038	0	0.000110911
RP24-310D17.9	2.69543e-09	5.30081	0.038	0	7.79384e-05
Gm28905	7.46883e-07	5.29631	0.027	0	0.0215961
Gm15834	7.76292e-09	5.29516	0.036	0	0.000224465
Ccdc158	3.78195e-08	5.29504	0.033	0	0.00109355
Slc25a45	9.25794e-09	5.29414	0.036	0	0.000267693
2600006K01Rik	1.56985e-08	5.29046	0.035	0	0.000453924
Cimip2c	2.6609e-08	5.2884	0.034	0	0.000769399
Sacs	3.47813e-50	5.2876	0.216	0.002	1.0057e-45
Ly6c1	5.37446e-08	5.28713	0.032	0	0.00155402
Tes3-ps	1.10404e-08	5.28579	0.036	0	0.000319232
9530027J09Rik	2.6609e-08	5.28545	0.034	0	0.000769399
RP23-468H22.7	2.69543e-09	5.28308	0.038	0	7.79384e-05
Gm10701	4.57538e-09	5.28141	0.037	0	0.000132297
Gm27253	3.17235e-08	5.28136	0.033	0	0.000917285
Usp2	1.23384e-286	5.27895	0.806	0.026	3.56766e-282
Gm45022	2.60847e-07	5.27565	0.029	0	0.00754239
Pigz	1.31653e-08	5.27538	0.035	0	0.000380675
Gm45650	1.83663e-07	5.27326	0.03	0	0.00531061
Vstm4	1.01005e-34	5.2697	0.153	0.001	2.92056e-30
Sp140l2	4.50852e-08	5.26815	0.033	0	0.00130364
Iqub	2.47383e-43	5.26797	0.19	0.002	7.15308e-39
Pnma8c	7.76292e-09	5.26143	0.036	0	0.000224465
S2bpcox16	1.8937e-09	5.259	0.039	0	5.47565e-05
S100a7a	3.17235e-08	5.25758	0.033	0	0.000917285
Gm26703	6.26798e-07	5.25615	0.027	0	0.0181239
Cdk2ap1rt	1.58715e-09	5.25531	0.04	0	4.58925e-05
Epas1	6.36628e-83	5.25181	0.331	0.003	1.84081e-78
Cimap3	4.00508e-42	5.25172	0.185	0.002	1.15807e-37
Gm17168	2.6609e-08	5.25106	0.034	0	0.000769399
C030034L19Rik	1.89803e-10	5.24726	0.044	0	5.48814e-06
2900089D17Rik	1.10404e-08	5.24629	0.036	0	0.000319232
Gm38162	5.37446e-08	5.24614	0.032	0	0.00155402
5031415H12Rik	1.56985e-08	5.24532	0.035	0	0.000453924
1700034P13Rik	6.26798e-07	5.2435	0.027	0	0.0181239
Selenop	3.45816e-179	5.24218	0.589	0.008	9.99926e-175
Gm38948	1.10404e-08	5.24215	0.036	0	0.000319232
Gm10785	7.76292e-09	5.24184	0.036	0	0.000224465
Gm12691	6.40648e-08	5.24169	0.032	0	0.00185243
Gm9812	6.40648e-08	5.23998	0.032	0	0.00185243
AK157302	6.509e-09	5.23807	0.037	0	0.000188208
A330033J07Rik	8.02411e-62	5.23795	0.258	0.002	2.32017e-57
Nat1	3.17235e-08	5.23205	0.033	0	0.000917285
Cfap53	3.17235e-08	5.23037	0.033	0	0.000917285
Arl1	2.0926e-169	5.22991	0.564	0.006	6.05076e-165
Dnajb6-ps	1.33015e-09	5.22733	0.04	0	3.84612e-05
Mpc1-ps	1.87184e-08	5.22325	0.034	0	0.000541242
Gm11973	1.87184e-08	5.22277	0.034	0	0.000541242
Gm11942	2.23181e-08	5.22273	0.034	0	0.000645329
Shank2	5.46348e-30	5.22115	0.134	0.001	1.57977e-25
Gm13483	1.29303e-07	5.22101	0.03	0	0.00373879
A230072E10Rik	1.54106e-07	5.2198	0.03	0	0.00445599
RP23-203P12.5	1.56985e-08	5.2192	0.035	0	0.000453924
Gm45680	3.78195e-08	5.21739	0.033	0	0.00109355
Klf4	0	5.21725	0.884	0.062	0
Gm28437	7.76292e-09	5.21523	0.036	0	0.000224465
Gm9828	2.23181e-08	5.21343	0.034	0	0.000645329
Ak7	1.81919e-24	5.21313	0.11	0.001	5.26018e-20
Ntn4	9.96358e-30	5.2128	0.132	0.001	2.88097e-25
Akap14	4.50852e-08	5.21164	0.033	0	0.00130364
Gm26534	1.87184e-08	5.21133	0.034	0	0.000541242
Zfp973	5.45735e-09	5.21052	0.037	0	0.000157799
Lama2	1.77931e-122	5.20551	0.449	0.006	5.14486e-118
Gm43372	1.29303e-07	5.19779	0.03	0	0.00373879
Itga2	9.10212e-08	5.1963	0.031	0	0.00263188
Ppp1r37	3.01859e-46	5.196	0.201	0.002	8.72825e-42
Gm16008	9.10212e-08	5.19495	0.031	0	0.00263188
Gm12799	1.56985e-08	5.19334	0.035	0	0.000453924
Tent2-ps1	1.56985e-08	5.19013	0.035	0	0.000453924
Gm15997	6.26798e-07	5.18996	0.027	0	0.0181239
9530036O11Rik	1.10404e-08	5.18983	0.036	0	0.000319232
Lgals3	3.37127e-218	5.18974	0.675	0.012	9.74802e-214
Tnnt3	2.18881e-07	5.18816	0.029	0	0.00632896
Bbox1	5.37446e-08	5.18728	0.032	0	0.00155402
Ccdc121	1.83663e-07	5.18445	0.03	0	0.00531061
RP23-123D6.12	6.40648e-08	5.18341	0.032	0	0.00185243
9630001P10Rik	1.83663e-07	5.18175	0.03	0	0.00531061
1110002J07Rik	5.37446e-08	5.18149	0.032	0	0.00155402
Gm9934	7.6364e-08	5.18052	0.032	0	0.00220806
Mmp28	2.18881e-07	5.18001	0.029	0	0.00632896
Lin28b	1.27711e-21	5.17928	0.104	0.004	3.69275e-17
Cfap70	4.50852e-08	5.17901	0.033	0	0.00130364
Gm20634	3.10851e-07	5.17658	0.029	0	0.00898825
Gbp2b	9.10212e-08	5.17529	0.031	0	0.00263188
Snorc	7.6364e-08	5.17323	0.032	0	0.00220806
Gm18943	5.37446e-08	5.17308	0.032	0	0.00155402
Gm15824	5.37446e-08	5.17294	0.032	0	0.00155402
Lyn	5.45735e-09	5.17088	0.037	0	0.000157799
Gm1043	1.29303e-07	5.1701	0.03	0	0.00373879
Xkr4	3.65325e-27	5.1688	0.122	0.001	1.05634e-22
Gm14455	9.10212e-08	5.16841	0.031	0	0.00263188
Crb1	2.6609e-08	5.1676	0.034	0	0.000769399
Chchd10	0	5.16657	0.873	0.034	0
Cir1	2.32156e-79	5.16415	0.319	0.003	6.71279e-75
Ppp1r2-ps4	2.23181e-08	5.16408	0.034	0	0.000645329
Gm13127	5.45735e-09	5.16136	0.037	0	0.000157799
Srsf3-ps	1.10404e-08	5.16011	0.036	0	0.000319232
Gm12258	7.76292e-09	5.15962	0.036	0	0.000224465
Gm7535	5.37446e-08	5.15924	0.032	0	0.00155402
Ldhd	1.08488e-07	5.15755	0.031	0	0.00313694
Gm12160	2.23181e-08	5.15748	0.034	0	0.000645329
Prodh	1.10882e-173	5.15694	0.579	0.009	3.20615e-169
Gm20186	1.31653e-08	5.15682	0.035	0	0.000380675
Aff2	1.1958e-21	5.15586	0.098	0.001	3.45766e-17
Fyb1	4.41424e-07	5.15463	0.028	0	0.0127638
Zfp781a	1.6368e-53	5.1511	0.228	0.002	4.73279e-49
Gm37679	1.10404e-08	5.14987	0.036	0	0.000319232
Gm6206	7.76292e-09	5.14941	0.036	0	0.000224465
Gm9320	2.6609e-08	5.1489	0.034	0	0.000769399
Gm17201	1.56985e-08	5.14763	0.035	0	0.000453924
Gm7457	7.46883e-07	5.14391	0.027	0	0.0215961
Gm14412	9.10212e-08	5.14365	0.031	0	0.00263188
RP24-141K13.3	2.60847e-07	5.14066	0.029	0	0.00754239
B430010I23Rik	4.50852e-08	5.1405	0.033	0	0.00130364
Gm5609	6.40648e-08	5.13738	0.032	0	0.00185243
Gm45885	2.18881e-07	5.13531	0.029	0	0.00632896
1700023H06Rik	3.70432e-07	5.13465	0.028	0	0.010711
Gm43517	2.25934e-09	5.13369	0.039	0	6.53289e-05
Gm9726	6.40648e-08	5.13119	0.032	0	0.00185243
Fam151a	1.54106e-07	5.12892	0.03	0	0.00445599
Gm44257	1.56985e-08	5.12816	0.035	0	0.000453924
Gm5829	5.37446e-08	5.12537	0.032	0	0.00155402
Ell2	2.78997e-35	5.12382	0.16	0.003	8.06719e-31
G730003C15Rik	6.40648e-08	5.12139	0.032	0	0.00185243
Iqcm	3.10851e-07	5.12058	0.029	0	0.00898825
Frmpd1	2.88809e-28	5.11752	0.126	0.001	8.35092e-24
Insyn2b	1.56985e-08	5.11704	0.035	0	0.000453924
Pcdh9	0	5.11671	0.927	0.058	0
Egflam	5.37446e-08	5.11605	0.032	0	0.00155402
Sgms2	1.26357e-06	5.11226	0.026	0	0.0365361
Gm15345	3.17235e-08	5.11138	0.033	0	0.000917285
Gm15697	5.26012e-07	5.11129	0.028	0	0.0152096
Csmd1	0	5.11115	0.928	0.053	0
Amt	1.15825e-47	5.10894	0.206	0.002	3.34909e-43
Cmss1	0	5.10873	0.997	0.091	0
Gm43646	4.41424e-07	5.10755	0.028	0	0.0127638
Mef2d	1.23301e-60	5.10365	0.256	0.003	3.56524e-56
Gal3st2b	1.08488e-07	5.10153	0.031	0	0.00313694
Zbtb20	0	5.10134	0.999	0.159	0
Immp2l	1.33753e-121	5.09901	0.452	0.009	3.86748e-117
Gm11520	3.10851e-07	5.09886	0.029	0	0.00898825
Nrxn3	8.63249e-194	5.09885	0.714	0.067	2.49608e-189
Acsf2	1.06192e-115	5.09853	0.427	0.003	3.07055e-111
Gcnt4	2.18881e-07	5.09793	0.029	0	0.00632896
Rps12-ps10	3.17235e-08	5.0971	0.033	0	0.000917285
Gm16552	1.87184e-08	5.09211	0.034	0	0.000541242
Gm17951	7.76292e-09	5.09025	0.036	0	0.000224465
Gm12068	2.6609e-08	5.08925	0.034	0	0.000769399
4933431K14Rik	3.78195e-08	5.08828	0.033	0	0.00109355
Gm5422	3.78195e-08	5.08485	0.033	0	0.00109355
Dlec1	3.10851e-07	5.08365	0.029	0	0.00898825
Gm14399	1.50559e-06	5.08353	0.025	0	0.0435342
Gm5576	1.08488e-07	5.08342	0.031	0	0.00313694
Gm12586	6.40648e-08	5.08139	0.032	0	0.00185243
Ctss	3.10851e-07	5.07998	0.029	0	0.00898825
Slc25a34	2.60847e-07	5.07516	0.029	0	0.00754239
1700003G18Rik	1.50559e-06	5.07457	0.025	0	0.0435342
Arf4os	7.6364e-08	5.07383	0.032	0	0.00220806
Gm37090	1.54106e-07	5.0726	0.03	0	0.00445599
Cfap91	1.48843e-29	5.06976	0.132	0.001	4.30381e-25
A530083I20Rik	4.50852e-08	5.06215	0.033	0	0.00130364
Atf3	9.84554e-159	5.06102	0.566	0.026	2.84684e-154
Gm26533	2.18881e-07	5.06076	0.029	0	0.00632896
Stpg2	6.26798e-07	5.05592	0.027	0	0.0181239
Cntnap5c	6.26798e-07	5.05529	0.027	0	0.0181239
Bloc1s6os	1.29303e-07	5.05112	0.03	0	0.00373879
Gpld1	2.3329e-73	5.04963	0.3	0.003	6.74559e-69
Gm16548	5.26012e-07	5.04775	0.028	0	0.0152096
C79798	2.6609e-08	5.0466	0.034	0	0.000769399
Gm15790	1.54106e-07	5.04616	0.03	0	0.00445599
Man2c1os	2.03042e-20	5.04552	0.092	0.001	5.87097e-16
Serpinb9	6.40648e-08	5.04256	0.032	0	0.00185243
Glis3	5.57472e-154	5.04087	0.534	0.009	1.61193e-149
Gm18284	3.17235e-08	5.0391	0.033	0	0.000917285
Tspan32os	1.83663e-07	5.03891	0.03	0	0.00531061
Gm38392	1.50559e-06	5.0356	0.025	0	0.0435342
RP24-225A16.3	1.83663e-07	5.03509	0.03	0	0.00531061
Gm26777	7.46883e-07	5.03382	0.027	0	0.0215961
Saxo4	1.54106e-07	5.03249	0.03	0	0.00445599
Gm12359	1.29303e-07	5.03063	0.03	0	0.00373879
Retreg3	2.49167e-40	5.03056	0.176	0.001	7.20467e-36
Gm5121	1.29303e-07	5.02813	0.03	0	0.00373879
Runx2	1.06044e-06	5.02401	0.026	0	0.0306627
Bcam	1.54106e-07	5.02335	0.03	0	0.00445599
Gm4045	2.60847e-07	5.0224	0.029	0	0.00754239
Gm13872	1.08488e-07	5.02237	0.031	0	0.00313694
Gm4419	6.40648e-08	5.02164	0.032	0	0.00185243
Ccdc171	8.53047e-24	5.0211	0.107	0.001	2.46658e-19
Frmpd4	2.60847e-07	5.01502	0.029	0	0.00754239
Spag16	1.99733e-60	5.01281	0.255	0.003	5.77529e-56
Slco2a1	9.39097e-18	5.01022	0.08	0.001	2.7154e-13
Gm12791	1.29303e-07	5.00948	0.03	0	0.00373879
Ankfn1	3.10851e-07	5.00717	0.029	0	0.00898825
4833411C07Rik	8.89964e-07	5.00391	0.026	0	0.0257333
Hspa2	0	5.00076	0.864	0.026	0
Traf1	2.18881e-07	5.00067	0.029	0	0.00632896
Slc22a4	9.44152e-48	5.00066	0.204	0.001	2.73001e-43
Pate2	1.83663e-07	4.99863	0.03	0	0.00531061
Abcb1b	2.2801e-41	4.99722	0.182	0.002	6.59292e-37
Gm37768	1.31653e-08	4.99582	0.035	0	0.000380675
1700028E10Rik	4.41424e-07	4.99271	0.028	0	0.0127638
Spef2	1.05097e-39	4.99058	0.176	0.002	3.03887e-35
Zc3h12a	4.41424e-07	4.98312	0.028	0	0.0127638
Gm4430.1	3.10851e-07	4.98211	0.029	0	0.00898825
Gm42547	5.26012e-07	4.97917	0.028	0	0.0152096
Sepsecs	1.03404e-23	4.97583	0.107	0.001	2.98993e-19
Gm35611	5.26012e-07	4.97573	0.028	0	0.0152096
Mir133a-1hg	3.70432e-07	4.97546	0.028	0	0.010711
RP23-288B18.2	6.26798e-07	4.97313	0.027	0	0.0181239
Gm31812	1.06044e-06	4.9729	0.026	0	0.0306627
F5	6.26798e-07	4.97276	0.027	0	0.0181239
Gm10524	2.60847e-07	4.96795	0.029	0	0.00754239
Mib1	2.02106e-96	4.96736	0.374	0.004	5.84389e-92
RP24-406I15.3	1.29303e-07	4.96693	0.03	0	0.00373879
Gm13217	7.46883e-07	4.9669	0.027	0	0.0215961
Gm12854	7.46883e-07	4.96522	0.027	0	0.0215961
Ak8	1.50559e-06	4.96359	0.025	0	0.0435342
Clcn6	1.2747e-40	4.9628	0.179	0.002	3.68578e-36
Slc9a9	1.01536e-25	4.96265	0.115	0.001	2.93592e-21
Fgf14	6.0919e-113	4.96162	0.432	0.011	1.76147e-108
Gm37313	8.89964e-07	4.95928	0.026	0	0.0257333
Gm20305	6.26798e-07	4.95676	0.027	0	0.0181239
Gm26909	2.18881e-07	4.95675	0.029	0	0.00632896
Acot6	4.41424e-07	4.95674	0.028	0	0.0127638
Prex2	1.03933e-204	4.95633	0.649	0.012	3.00523e-200
Samd9l	1.29303e-07	4.95472	0.03	0	0.00373879
Gm20522	8.89964e-07	4.95254	0.026	0	0.0257333
RP24-366H8.3	1.29303e-07	4.95206	0.03	0	0.00373879
Gm867	2.18881e-07	4.95103	0.029	0	0.00632896
Spata31g1	7.46883e-07	4.94994	0.027	0	0.0215961
Slc49a3	7.46883e-07	4.94944	0.027	0	0.0215961
Gm13378	1.29303e-07	4.94873	0.03	0	0.00373879
Pacrg	3.56055e-271	4.94843	0.78	0.019	1.02953e-266
Irs2	1.18203e-123	4.94585	0.462	0.011	3.41784e-119
Ttll9	2.04304e-20	4.94071	0.092	0.001	5.90744e-16
Gm5697	1.54106e-07	4.9342	0.03	0	0.00445599
RP24-286J14.3	7.6364e-08	4.93342	0.032	0	0.00220806
Gm5841	1.26357e-06	4.93034	0.026	0	0.0365361
S100a1	0	4.93008	0.928	0.037	0
Catspere1	1.06044e-06	4.92907	0.026	0	0.0306627
Gm16279	6.26798e-07	4.92874	0.027	0	0.0181239
Ccdc190	2.2535e-141	4.92747	0.502	0.008	6.516e-137
Sh2d6	2.18881e-07	4.92721	0.029	0	0.00632896
Gm45435	1.08488e-07	4.92716	0.031	0	0.00313694
Gm10036	3.78195e-08	4.92702	0.033	0	0.00109355
Ccdc88c	6.12366e-31	4.92625	0.138	0.001	1.77066e-26
Gm12988	3.10851e-07	4.92509	0.029	0	0.00898825
9330132A10Rik	3.70432e-07	4.92483	0.028	0	0.010711
Ano3	2.70644e-23	4.92322	0.105	0.001	7.82568e-19
Gm15289	2.18881e-07	4.92303	0.029	0	0.00632896
Gm37305	1.06044e-06	4.92059	0.026	0	0.0306627
Nupr1	3.70432e-07	4.91905	0.028	0	0.010711
Mamld1	3.70432e-07	4.91893	0.028	0	0.010711
Kcnn4	1.50559e-06	4.91845	0.025	0	0.0435342
Dtna	0	4.91647	0.931	0.04	0
Wasf3	6.93651e-80	4.91545	0.323	0.004	2.00569e-75
Gm2087	7.46883e-07	4.91522	0.027	0	0.0215961
Dlgap1	0	4.91295	0.93	0.043	0
Slc16a9	1.06044e-06	4.91109	0.026	0	0.0306627
4930525G20Rik	1.50559e-06	4.90896	0.025	0	0.0435342
Dnah7c	1.08488e-07	4.90686	0.031	0	0.00313694
Kcnq1	1.56985e-08	4.90585	0.035	0	0.000453924
Bcl6	8.27111e-191	4.90243	0.624	0.015	2.39159e-186
Gm6483	9.10212e-08	4.90232	0.031	0	0.00263188
Cpeb1	1.66162e-61	4.90206	0.257	0.002	4.80457e-57
Fzd4	8.59771e-17	4.90039	0.076	0.001	2.48603e-12
Gm16091	1.06044e-06	4.89805	0.026	0	0.0306627
Gm37621	2.18881e-07	4.89627	0.029	0	0.00632896
Gm9967	1.06044e-06	4.8948	0.026	0	0.0306627
Fads6	7.46883e-07	4.89442	0.027	0	0.0215961
Spock2	1.85433e-42	4.8932	0.184	0.001	5.36179e-38
Gm13034	2.60847e-07	4.89051	0.029	0	0.00754239
Anxa10	7.46883e-07	4.8876	0.027	0	0.0215961
Upk3bl	8.89964e-07	4.88634	0.026	0	0.0257333
Ifitm3	6.11843e-133	4.88416	0.488	0.012	1.76914e-128
Ptn	0	4.88384	0.979	0.122	0
Ntm	2.10577e-257	4.88298	0.762	0.026	6.08883e-253
Gm15481	1.83663e-07	4.87921	0.03	0	0.00531061
Gm44509	8.89964e-07	4.87606	0.026	0	0.0257333
Mrps36-ps2	2.18881e-07	4.87436	0.029	0	0.00632896
Aqp4	3.08413e-81	4.87408	0.334	0.008	8.91777e-77
Gm14167	6.26798e-07	4.87359	0.027	0	0.0181239
Gm15190	2.60847e-07	4.87098	0.029	0	0.00754239
Tdg-ps2	1.54106e-07	4.86864	0.03	0	0.00445599
Gm9938	1.83663e-07	4.86855	0.03	0	0.00531061
Abhd15	1.34555e-56	4.86792	0.239	0.002	3.89066e-52
Gm28661	7.46883e-07	4.86738	0.027	0	0.0215961
Tulp2	5.26012e-07	4.86357	0.028	0	0.0152096
Zfp36	4.82879e-250	4.86351	0.755	0.035	1.39624e-245
Cfap57	1.50559e-06	4.86137	0.025	0	0.0435342
Gm17259	7.46883e-07	4.85845	0.027	0	0.0215961
Gm26785	1.50559e-06	4.85786	0.025	0	0.0435342
9430041J12Rik	6.04939e-126	4.85683	0.459	0.006	1.74918e-121
Nup210l	2.16507e-18	4.856	0.083	0.001	6.26029e-14
Gm16364.1	4.41424e-07	4.85279	0.028	0	0.0127638
Art3	6.26798e-07	4.84819	0.027	0	0.0181239
Nrxn1	0	4.84815	0.997	0.154	0
Gm6994	4.50852e-08	4.84691	0.033	0	0.00130364
Ube2s	2.7478e-41	4.84459	0.184	0.003	7.94526e-37
Irak2	8.00953e-57	4.84424	0.243	0.003	2.31596e-52
Cfap221	1.50559e-06	4.84342	0.025	0	0.0435342
Gm19196	8.89964e-07	4.84059	0.026	0	0.0257333
Gm6180	7.6364e-08	4.83968	0.032	0	0.00220806
Gm38574	8.89964e-07	4.83603	0.026	0	0.0257333
Zfp658.1	7.6364e-08	4.83335	0.032	0	0.00220806
3010003L21Rik	2.18881e-07	4.83177	0.029	0	0.00632896
Gm42906	1.50559e-06	4.82324	0.025	0	0.0435342
Mir155hg	6.26798e-07	4.82197	0.027	0	0.0181239
Gm13331	8.89964e-07	4.81668	0.026	0	0.0257333
Eif5al3-ps	3.70432e-07	4.80874	0.028	0	0.010711
Chia1	1.50559e-06	4.80662	0.025	0	0.0435342
RP23-366E1.3	1.26357e-06	4.80432	0.026	0	0.0365361
Ube4bos1	5.26012e-07	4.80047	0.028	0	0.0152096
Gm2117	6.26798e-07	4.79752	0.027	0	0.0181239
9330104G04Rik	1.06044e-06	4.79542	0.026	0	0.0306627
Gm6560	3.70432e-07	4.79501	0.028	0	0.010711
Srp54b	6.26798e-07	4.79479	0.027	0	0.0181239
Gm7514	6.26798e-07	4.79389	0.027	0	0.0181239
Ecel1	5.20874e-20	4.79164	0.09	0.001	1.50611e-15
Dgki	3.01734e-100	4.79093	0.39	0.007	8.72465e-96
3300002I08Rik	2.01771e-40	4.77537	0.176	0.001	5.83422e-36
Ptprq	1.26357e-06	4.77407	0.026	0	0.0365361
Gm10145	5.26012e-07	4.77391	0.028	0	0.0152096
Icam1	5.22103e-22	4.76929	0.102	0.002	1.50966e-17
RP23-186B12.2	1.50559e-06	4.76855	0.025	0	0.0435342
Gm15267	2.18881e-07	4.76818	0.029	0	0.00632896
Nlgn1	0	4.76768	0.955	0.067	0
Fxyd7	2.18963e-64	4.76761	0.269	0.003	6.33132e-60
Gm13341	1.26357e-06	4.7673	0.026	0	0.0365361
Emp2	0	4.76725	0.865	0.027	0
1700093J21Rik	1.26357e-06	4.7658	0.026	0	0.0365361
Sox6os	1.26357e-06	4.76172	0.026	0	0.0365361
Cbx3-ps6	1.54106e-07	4.76118	0.03	0	0.00445599
A430105J06Rik	1.06044e-06	4.76054	0.026	0	0.0306627
Uqcrh-ps2	5.26012e-07	4.75921	0.028	0	0.0152096
Sctr	6.72574e-30	4.75619	0.133	0.001	1.94475e-25
Gm17690	3.70432e-07	4.7533	0.028	0	0.010711
Arl10	3.10851e-07	4.74951	0.029	0	0.00898825
Gm7809	1.50559e-06	4.74948	0.025	0	0.0435342
Gm13392	8.89964e-07	4.74652	0.026	0	0.0257333
4930433N12Rik	1.06044e-06	4.74388	0.026	0	0.0306627
C230037L18Rik	1.06044e-06	4.7432	0.026	0	0.0306627
AI849053	1.50559e-06	4.74254	0.025	0	0.0435342
Gm26582	2.60847e-07	4.74076	0.029	0	0.00754239
Gm6781	1.50559e-06	4.73863	0.025	0	0.0435342
Dnai7	4.07865e-19	4.7364	0.086	0.001	1.17934e-14
E330034L11Rik	4.41424e-07	4.7358	0.028	0	0.0127638
Ccnb2-ps	1.06044e-06	4.73573	0.026	0	0.0306627
Il17rb	8.89964e-07	4.73561	0.026	0	0.0257333
Slc22a21	1.26357e-06	4.7327	0.026	0	0.0365361
Gm27029	5.26012e-07	4.73184	0.028	0	0.0152096
AI606181	1.83663e-07	4.73083	0.03	0	0.00531061
Gm15703	1.50559e-06	4.72829	0.025	0	0.0435342
Nr4a3	3.8155e-190	4.72824	0.644	0.037	1.10325e-185
Gm17060	1.26357e-06	4.72284	0.026	0	0.0365361
Lrp8os2	8.89964e-07	4.72267	0.026	0	0.0257333
Snx29	9.72856e-43	4.72033	0.188	0.002	2.81301e-38
Mycbpap	9.16639e-20	4.71893	0.089	0.001	2.65046e-15
Bricd5	5.98589e-67	4.71595	0.273	0.001	1.73082e-62
Gm14798	1.50559e-06	4.71439	0.025	0	0.0435342
Gm15726	3.10851e-07	4.71351	0.029	0	0.00898825
Ksr2	8.89964e-07	4.70794	0.026	0	0.0257333
Mettl5os	1.06044e-06	4.70765	0.026	0	0.0306627
Zfp641	3.29899e-29	4.70494	0.13	0.001	9.53903e-25
Pkd1l3	7.46883e-07	4.70228	0.027	0	0.0215961
Gm15892	5.26012e-07	4.70003	0.028	0	0.0152096
Gm6457	1.50559e-06	4.69636	0.025	0	0.0435342
Diaph3	2.06639e-99	4.68412	0.388	0.007	5.97497e-95
Gm20422	1.26357e-06	4.67921	0.026	0	0.0365361
Rorb	0	4.66996	0.962	0.097	0
B3galt1	6.62961e-308	4.66791	0.856	0.041	1.91695e-303
Grm7	7.79541e-16	4.66156	0.071	0.001	2.25404e-11
A230083N12Rik	1.06044e-06	4.66149	0.026	0	0.0306627
Gm9968	1.50559e-06	4.66058	0.025	0	0.0435342
Gm37127	8.89964e-07	4.65827	0.026	0	0.0257333
Pou3f4	8.20016e-102	4.65106	0.399	0.009	2.37108e-97
Gm9755	6.26798e-07	4.6484	0.027	0	0.0181239
Clu	0	4.64792	0.986	0.204	0
Fos	0	4.64666	0.995	0.481	0
Gm16373	1.26357e-06	4.64588	0.026	0	0.0365361
Mipol1	3.93914e-59	4.63794	0.249	0.002	1.139e-54
Dnah6	4.32435e-36	4.63674	0.161	0.002	1.25039e-31
Gm43457	5.26012e-07	4.63039	0.028	0	0.0152096
Nkain2	0	4.62952	0.925	0.082	0
Metrnl	3.29899e-29	4.62892	0.13	0.001	9.53903e-25
Stk19-ps1	1.26357e-06	4.62456	0.026	0	0.0365361
Zhx3	1.01803e-160	4.6217	0.555	0.011	2.94363e-156
Ncam2	6.16189e-121	4.61204	0.464	0.017	1.78171e-116
Cfap126	1.17887e-55	4.60754	0.238	0.003	3.40871e-51
Gm12089	7.46883e-07	4.60596	0.027	0	0.0215961
Gm13402	1.06044e-06	4.59941	0.026	0	0.0306627
5730522E02Rik	4.42232e-41	4.59643	0.181	0.002	1.27871e-36
Fam228b	5.65947e-63	4.59292	0.265	0.003	1.63644e-58
Adgre5	4.52344e-16	4.58745	0.073	0.001	1.30795e-11
Zbtb16	1.93798e-19	4.5814	0.088	0.001	5.60368e-15
Homer1	0	4.57967	0.885	0.136	0
Bhlhe41	4.18868e-53	4.57921	0.227	0.002	1.21116e-48
Gm9791	5.26012e-07	4.56451	0.028	0	0.0152096
Itgb8	2.63115e-103	4.56084	0.397	0.006	7.60797e-99
Prox1os	1.54106e-07	4.5484	0.03	0	0.00445599
Cox4i2	2.38845e-29	4.54574	0.136	0.003	6.9062e-25
Gcnt7	8.89964e-07	4.54566	0.026	0	0.0257333
Cntn5	5.46485e-18	4.53908	0.081	0.001	1.58016e-13
Slc7a11	2.75792e-150	4.53864	0.536	0.015	7.97452e-146
Eva1a	3.05237e-67	4.53758	0.282	0.004	8.82592e-63
Trim23	2.7128e-23	4.53714	0.105	0.001	7.84406e-19
Ark2n	1.16913e-20	4.53382	0.093	0.001	3.38055e-16
2900060B14Rik	1.31903e-50	4.52186	0.22	0.003	3.81398e-46
Il31ra	6.01814e-66	4.52176	0.277	0.004	1.74015e-61
Plcb1	0	4.52067	0.915	0.038	0
D830024N08Rik	1.50559e-06	4.51803	0.025	0	0.0435342
Eml6	9.64943e-56	4.50956	0.243	0.006	2.79013e-51
Dlx6os1.1	3.70432e-07	4.50915	0.028	0	0.010711
Rd3	1.49516e-13	4.49976	0.061	0.001	4.32326e-09
Wasf2	2.17927e-65	4.49293	0.275	0.004	6.30136e-61
Sik3	0	4.48403	0.967	0.085	0
1110046J04Rik	6.07767e-14	4.4833	0.063	0.001	1.75736e-09
Dlx6	6.26798e-07	4.47719	0.027	0	0.0181239
Slc39a12	1.42632e-95	4.47438	0.376	0.007	4.12419e-91
Ppp1r12b	1.79015e-60	4.47364	0.256	0.003	5.17621e-56
Nr1d1	1.83476e-131	4.46241	0.484	0.011	5.30521e-127
1700019D03Rik	1.21643e-21	4.45876	0.098	0.001	3.51732e-17
Cryzl2	1.55005e-65	4.45479	0.278	0.006	4.48197e-61
Dgkh	4.71146e-22	4.45206	0.099	0.001	1.36232e-17
Smarce1-ps1	6.26798e-07	4.44872	0.027	0	0.0181239
Sesn3	1.13598e-257	4.43364	0.766	0.023	3.2847e-253
Zbtb38	4.52561e-79	4.42275	0.325	0.007	1.30858e-74
Kcnk1	6.82745e-143	4.4082	0.515	0.012	1.97416e-138
Aspscr1	7.53782e-82	4.39707	0.335	0.007	2.17956e-77
C030037D09Rik	2.6827e-79	4.38957	0.324	0.006	7.75703e-75
Riiad1	1.17946e-128	4.38582	0.476	0.011	3.41041e-124
A2m	4.65099e-31	4.37519	0.164	0.015	1.34483e-26
Peak1	6.61321e-294	4.36395	0.84	0.037	1.91221e-289
Colgalt2	3.66812e-21	4.3637	0.098	0.002	1.06064e-16
Arhgap26	4.2733e-139	4.36193	0.497	0.008	1.23562e-134
Ccdc186	1.11159e-66	4.35116	0.28	0.004	3.21415e-62
Rab11fip4	1.86642e-62	4.35008	0.265	0.004	5.39674e-58
Capsl	1.7299e-40	4.34657	0.184	0.004	5.00201e-36
Ccdc146	2.00081e-17	4.33091	0.079	0.001	5.78534e-13
S100b	4.69471e-14	4.33087	0.066	0.002	1.35748e-09
C920021L13Rik	2.97795e-21	4.33046	0.098	0.002	8.61073e-17
Grid1	5.72328e-78	4.32533	0.324	0.008	1.65489e-73
Cfap45	7.24875e-17	4.32016	0.076	0.001	2.09598e-12
Enkur	3.10693e-152	4.31356	0.542	0.016	8.98368e-148
A330023F24Rik	8.98925e-73	4.30211	0.303	0.006	2.59924e-68
Ccdc74a	8.86443e-190	4.29898	0.627	0.016	2.56315e-185
Arhgap5	0	4.29424	0.956	0.065	0
Gm15417	1.24893e-68	4.29019	0.289	0.006	3.6113e-64
Papss2	5.31487e-46	4.28931	0.205	0.004	1.5368e-41
Dhrs7	1.39355e-172	4.28922	0.586	0.013	4.02945e-168
Msi1	7.68285e-117	4.28277	0.437	0.007	2.2215e-112
Mr1	1.1505e-17	4.28178	0.08	0.001	3.32666e-13
Bmpr1b	9.08478e-214	4.27749	0.72	0.062	2.62686e-209
Armc3	3.93207e-42	4.27472	0.19	0.004	1.13696e-37
Nkx6-2	1.55318e-40	4.27221	0.181	0.003	4.49101e-36
Csrp1	2.01337e-292	4.26606	0.843	0.043	5.82165e-288
Dnah2	3.29575e-24	4.26512	0.109	0.001	9.52965e-20
Ptpn4	9.0596e-145	4.26289	0.524	0.015	2.61958e-140
Pltp	1.5299e-113	4.25851	0.435	0.01	4.4237e-109
Luzp2	0	4.25813	0.88	0.053	0
Abhd3	6.41296e-88	4.25135	0.351	0.006	1.85431e-83
Kif6	5.48586e-18	4.2455	0.081	0.001	1.58624e-13
Rmst	6.38592e-191	4.2423	0.638	0.021	1.84649e-186
Tmco4	2.24967e-08	4.24139	0.041	0.003	0.000650491
Negr1	5.86055e-295	4.23659	0.851	0.056	1.69458e-290
H2bc6	4.14782e-48	4.23327	0.213	0.004	1.19934e-43
Dnai1	4.38503e-52	4.22488	0.228	0.004	1.26793e-47
Rnf138rt1	4.03514e-38	4.21908	0.174	0.004	1.16676e-33
Gm1976	2.44389e-36	4.20883	0.165	0.003	7.06652e-32
Dnajb13	2.64847e-33	4.20677	0.15	0.002	7.65805e-29
4930523C07Rik	5.53503e-34	4.19706	0.157	0.004	1.60045e-29
G530011O06Rikx	1.70073e-27	4.19276	0.123	0.001	4.91765e-23
Megf9	5.80245e-88	4.19265	0.358	0.009	1.67778e-83
Lrguk	5.2858e-13	4.18356	0.058	0.001	1.52839e-08
Kcnh7	2.34843e-42	4.18308	0.197	0.008	6.79048e-38
Tmem51	2.0413e-36	4.17556	0.163	0.002	5.90243e-32
Ago3	2.94183e-108	4.17305	0.42	0.01	8.50631e-104
Csgalnact1	2.3649e-84	4.1702	0.349	0.01	6.83811e-80
Slc24a3	1.03606e-73	4.16776	0.314	0.01	2.99578e-69
6820431F20Rik	1.06213e-28	4.16512	0.131	0.002	3.07114e-24
Aifm3	2.9118e-75	4.16387	0.311	0.006	8.41948e-71
Plcb4	1.82319e-72	4.16317	0.299	0.004	5.27176e-68
Hdx	1.02096e-28	4.15254	0.133	0.003	2.95212e-24
Fam20a	7.68292e-32	4.1389	0.146	0.003	2.22152e-27
Ppp1r3c	3.82341e-217	4.13607	0.702	0.029	1.10554e-212
Castor1	2.25751e-11	4.13591	0.051	0.001	6.52759e-07
Ankrd52	8.52959e-23	4.13048	0.103	0.001	2.46633e-18
Pigt	1.69528e-102	4.11951	0.406	0.011	4.90189e-98
Afg1l	1.83058e-46	4.1143	0.207	0.004	5.29313e-42
Osbpl10	3.21862e-09	4.11297	0.041	0.001	9.30664e-05
Krt1	2.82797e-17	4.11266	0.081	0.002	8.17706e-13
Egfr	1.13476e-74	4.10491	0.317	0.01	3.28116e-70
Hepacam	3.30887e-280	4.10396	0.819	0.032	9.5676e-276
Gan	8.33775e-22	4.10355	0.098	0.001	2.41086e-17
Colec11	9.16531e-09	4.0997	0.038	0.001	0.000265015
Tmbim1	4.01799e-46	4.09616	0.21	0.007	1.1618e-41
Itpkb	1.20107e-14	4.09308	0.066	0.001	3.47291e-10
Arhgef3	7.10791e-27	4.08477	0.132	0.007	2.05525e-22
Dennd4c	7.19081e-85	4.07783	0.353	0.011	2.07922e-80
Irak4	1.1067e-39	4.07407	0.176	0.002	3.20002e-35
Ddit3	5.18705e-247	4.07038	0.782	0.057	1.49983e-242
Dock4	5.77708e-81	4.06922	0.336	0.009	1.67044e-76
Arid5a	1.71582e-57	4.06848	0.25	0.006	4.96129e-53
Fbxo36	8.01482e-50	4.066	0.222	0.006	2.31749e-45
Trpc4	1.19291e-14	4.06277	0.066	0.001	3.44931e-10
Zbtb7c	7.0654e-41	4.05698	0.188	0.006	2.04296e-36
Pdk4	2.99437e-111	4.05616	0.435	0.013	8.65822e-107
Ppox	2.40382e-17	4.04691	0.078	0.001	6.95065e-13
Ntrk2	0	4.04419	0.997	0.267	0
Hmox1	1.40001e-28	4.03172	0.132	0.003	4.04813e-24
Cadm2	0	4.02859	0.98	0.154	0
S100a16	0	4.02687	0.901	0.055	0
Stmn1	1.30245e-183	4.02639	0.683	0.064	3.76603e-179
Cpe	0	4.01953	1	0.607	0
Gpam	9.73189e-41	4.01833	0.182	0.003	2.81398e-36
Zbtb37	4.50326e-32	4.01363	0.142	0.001	1.30212e-27
Kif9	2.36838e-36	4.0132	0.165	0.003	6.84818e-32
Pigg	1.583e-09	4.01179	0.042	0.001	4.57724e-05
Mcm9	2.1997e-25	4.01076	0.116	0.002	6.36042e-21
Mrgbp	5.89962e-39	4.00959	0.17	0.001	1.70588e-34
Ccdc122	2.88822e-28	4.00508	0.129	0.002	8.35128e-24
Tekt1	3.33486e-53	4.00133	0.23	0.003	9.64276e-49
Rybp	9.24128e-51	4.00058	0.223	0.004	2.67211e-46
Fosb	0	3.99717	0.952	0.134	0
Dio2	1.10247e-96	3.99691	0.405	0.021	3.1878e-92
Nap1l5	1.36753e-230	3.99415	0.75	0.049	3.95421e-226
Tdg	3.7324e-27	3.98458	0.124	0.002	1.07922e-22
4933407K13Rik	4.5351e-27	3.98273	0.124	0.002	1.31132e-22
Myrip	6.35398e-13	3.97413	0.058	0.001	1.83725e-08
1700003F12Rik	1.30849e-08	3.96848	0.038	0.001	0.000378349
Exd1	8.3694e-15	3.9654	0.067	0.001	2.42001e-10
Gadd45g	4.3443e-232	3.96467	0.794	0.094	1.25616e-227
Gpr173	1.15997e-20	3.95727	0.096	0.002	3.35407e-16
Cyp20a1	1.59361e-81	3.95394	0.333	0.007	4.60793e-77
Drc1	5.41428e-54	3.94994	0.233	0.003	1.56554e-49
Plekha4	1.15768e-18	3.94867	0.089	0.003	3.34744e-14
Cntfr	1.98652e-221	3.92291	0.712	0.028	5.74403e-217
Dcdc2a	1.71262e-43	3.92017	0.193	0.003	4.95204e-39
Socs1	2.217e-29	3.91326	0.134	0.002	6.41046e-25
Dleu2	1.32087e-223	3.90765	0.732	0.045	3.8193e-219
Hmbox1	7.97407e-54	3.90735	0.232	0.003	2.3057e-49
Cebpa	1.32601e-11	3.90415	0.052	0.001	3.83415e-07
Adora2b	5.23477e-103	3.90264	0.408	0.011	1.51363e-98
Ednra	2.66858e-12	3.90129	0.055	0.001	7.7162e-08
Apcdd1	9.3631e-11	3.8959	0.048	0.001	2.70734e-06
Gabrg1	2.9567e-71	3.89371	0.305	0.009	8.5493e-67
[truncated: 6,763 more rows]
