# Supplementary material for: Human endothelial cells promote a human neural stem cell type B phenotype via Notch signaling
Source: Nat Commun. 2025 May 30;16:5031. doi: 10.1038/s41467-025-60194-6 (PMC12125299; doi:10.1038/s41467-025-60194-6)
Supplement: Supplementary file 6 — Supplementary Data 4 [file 41467_2025_60194_MOESM6_ESM.xlsx]

## Sheet: Sheet 1
	p_val	avg_log2FC	pct.1	pct.2	p_val_adj
PLCG2	7.32201e-41	10.6562	0.456	0.01	3.71453e-36
MBP	7.3876e-47	10.6008	0.502	0.007	3.7478e-42		pct.1 = hTypeB_a
CCL4L2	4.34801e-59	10.5787	0.591	0	2.20579e-54		pct.2 = hRGCs
HBB	2.01414e-33	10.5602	0.376	0	1.02179e-28
POLR2F	3.80269e-51	10.3627	0.533	0.003	1.92914e-46
AC090498.1	2.6483e-35	10.251	0.393	0	1.34351e-30			higher expression htypeB_a
HLA-A	7.6032e-46	10.2353	0.487	0	3.85718e-41			higher expression hRGCs
HLA-DRA	8.61415e-45	10.197	0.478	0	4.37004e-40
HLA-B	1.81807e-37	10.0728	0.413	0	9.22323e-33
HBA2	2.36306e-27	10.0528	0.316	0	1.1988e-22
HEPN1	1.1778e-33	9.98025	0.378	0	5.97511e-29
HLA-C	9.69037e-37	9.96585	0.407	0	4.91602e-32
OLIG1	4.09252e-37	9.86027	0.427	0.013	2.07618e-32
PYURF	1.55285e-40	9.82046	0.449	0.007	7.87775e-36
SNHG25	7.57492e-26	9.79427	0.3	0	3.84283e-21
APOD	9.01257e-21	9.78905	0.262	0.01	4.57217e-16
PTGDS	2.13745e-22	9.75544	0.269	0.003	1.08435e-17
MIF	6.35705e-66	9.74582	0.68	0.059	3.225e-61
PPP1R14A	8.68168e-25	9.71635	0.289	0	4.4043e-20
PPDPF	6.23215e-53	9.70503	0.636	0.124	3.16163e-48
ARL6IP4	4.57344e-35	9.69137	0.391	0	2.32015e-30
RP11-849I19.1	1.90173e-30	9.64326	0.347	0	9.64767e-26
RP11-161M6.2	1.55573e-23	9.50607	0.276	0	7.89237e-19
ENO1	1.1918e-54	9.43645	0.567	0.01	6.0461e-50
GABPB1-AS1	4.63341e-26	9.40224	0.302	0	2.35058e-21
PCSK1N	8.97974e-41	9.35246	0.462	0.016	4.55551e-36
THUMPD3-AS1	1.40873e-24	9.3285	0.287	0	7.14663e-20
APOC1	2.62285e-31	9.32018	0.378	0.016	1.3306e-26
RP11-553L6.5	1.05239e-26	9.25153	0.309	0	5.33886e-22
SPSB3	9.64664e-24	9.20106	0.278	0	4.89384e-19
CDKN2A	1.55573e-23	9.18295	0.276	0	7.89237e-19
TMEM160	3.99834e-25	9.16706	0.298	0.003	2.0284e-20
HLA-DRB1	1.71519e-19	9.12273	0.231	0	8.70134e-15
FO538757.2	2.28305e-24	9.06223	0.284	0	1.15822e-19
TSC22D4	3.3749e-27	9.04045	0.4	0.068	1.71212e-22
HLA-E	1.08895e-19	8.93515	0.233	0	5.52438e-15
SYNC	9.31034e-20	8.92027	0.24	0.003	4.72323e-15
NICOL1	2.14268e-43	8.87313	0.524	0.059	1.087e-38
DLL3	1.15958e-24	8.87101	0.327	0.026	5.88266e-20
HLA-DPA1	7.7797e-16	8.79191	0.189	0	3.94672e-11
LLNLR-245B6.1	3.99633e-18	8.77176	0.216	0	2.02738e-13
OTUD6B-AS1	3.99633e-18	8.73921	0.216	0	2.02738e-13
S100A1	3.00739e-13	8.73555	0.158	0	1.52568e-08
ZNF667-AS1	6.90574e-20	8.70904	0.236	0	3.50335e-15
CHCHD10	1.53548e-18	8.70093	0.238	0.01	7.78964e-14
VIPR2	2.11343e-16	8.61525	0.196	0	1.07217e-11
HOTAIRM1	3.26671e-16	8.60866	0.193	0	1.65723e-11
RP11-620J15.3	2.39931e-14	8.58351	0.171	0	1.2172e-09
AGAP2-AS1	8.81742e-17	8.57778	0.2	0	4.47316e-12
TMEM176B	1.74893e-15	8.57135	0.191	0.003	8.87247e-11
FGD5-AS1	1.36584e-16	8.56477	0.198	0	6.92903e-12
TMEM100	1.02451e-14	8.55229	0.176	0	5.19745e-10
RP11-437B10.1	3.99633e-18	8.54968	0.216	0	2.02738e-13
PFDN6	5.88444e-17	8.54388	0.22	0.01	2.98523e-12
RNASET2	7.62114e-17	8.53123	0.24	0.023	3.86628e-12
LUC7L2	1.06034e-25	8.51168	0.309	0.007	5.37921e-21
NNT-AS1	1.51491e-17	8.5084	0.209	0	7.6853e-13
HBA1	3.21336e-10	8.50779	0.12	0	1.63017e-05
SHD	3.58448e-14	8.48638	0.176	0.003	1.81844e-09
C1QA	3.04125e-16	8.47252	0.2	0.003	1.54286e-11
EFEMP1	6.42191e-15	8.46184	0.184	0.003	3.2579e-10
B4GAT1	3.99633e-18	8.43859	0.216	0	2.02738e-13
BEST3	3.31122e-14	8.40193	0.182	0.007	1.67982e-09
SEPTIN4	8.28429e-12	8.39917	0.14	0	4.20271e-07
ASB3	3.66609e-14	8.39192	0.169	0	1.85985e-09
CYBA	3.38039e-16	8.38566	0.238	0.026	1.71491e-11
ZSCAN16-AS1	4.35662e-15	8.38034	0.18	0	2.21016e-10
HLA-DPB1	4.56755e-13	8.37212	0.156	0	2.31716e-08
APOE	4.21763e-55	8.3302	0.622	0.078	2.13964e-50
ERV3-1	7.7797e-16	8.32659	0.189	0	3.94672e-11
RP11-792A8.4	2.40651e-12	8.32008	0.147	0	1.22085e-07
RPRM	8.41566e-14	8.28371	0.171	0.003	4.26935e-09
CCDC85B	1.99481e-20	8.28179	0.269	0.016	1.01199e-15
C1QB	1.46622e-20	8.27545	0.249	0.003	7.4383e-16
NDUFA13	2.82556e-32	8.25919	0.549	0.215	1.43343e-27
RP11-356K23.1	1.22319e-07	8.25803	0.087	0	0.00620538
STUB1	7.84678e-26	8.24755	0.347	0.033	3.98075e-21
CRIP1	1.16062e-08	8.23093	0.1	0	0.000588794
WASHC1	6.93023e-13	8.22524	0.153	0	3.51577e-08
NSUN5	2.3519e-17	8.22011	0.26	0.033	1.19314e-12
RMRP	1.07031e-09	8.2189	0.113	0	5.4298e-05
RP11-382A20.3	1.02451e-14	8.19632	0.176	0	5.19745e-10
GPR37L1	2.21403e-12	8.19425	0.189	0.023	1.1232e-07
HOXA7	3.66609e-14	8.16294	0.169	0	1.85985e-09
RP11-138A9.2	9.57107e-11	8.15979	0.127	0	4.8555e-06
UQCRHL	3.63714e-12	8.15919	0.144	0	1.84516e-07
TPGS1	5.09575e-14	8.15508	0.18	0.007	2.58513e-09
C1QC	3.04125e-16	8.14395	0.2	0.003	1.54286e-11
XBP1	4.35662e-15	8.14032	0.18	0	2.21016e-10
AP1S1	9.81557e-21	8.10222	0.287	0.026	4.97954e-16
MAPKAPK5-AS1	8.28429e-12	8.0903	0.14	0	4.20271e-07
RPP21	2.93959e-08	8.08195	0.189	0.059	0.00149128
EPB41L4A-AS1	4.56755e-13	8.07806	0.156	0	2.31716e-08
IER3	3.2068e-10	8.05791	0.14	0.01	1.62684e-05
INO80E	1.40566e-10	8.05467	0.144	0.01	7.13104e-06
PDGFRA	5.31011e-09	8.05165	0.142	0.02	0.000269387
STARD4-AS1	2.1479e-10	8.0467	0.122	0	1.08965e-05
LINC01116	2.45472e-12	8.04243	0.153	0.003	1.2453e-07
RP11-798M19.6	1.43444e-10	8.03829	0.124	0	7.27706e-06
RP11-544A12.8	7.17305e-10	8.0382	0.116	0	3.63896e-05
RASSF8-AS1	1.24849e-11	8.02326	0.138	0	6.33371e-07
ARHGEF25	1.6251e-10	8.01945	0.191	0.039	8.24428e-06
RP11-166O4.6	4.24945e-11	8.01729	0.131	0	2.15579e-06
FSCN1	1.92288e-22	8.00781	0.382	0.094	9.75495e-18
ZNF593	1.5431e-12	7.99849	0.162	0.007	7.82829e-08
C1QL1	2.61427e-09	7.97779	0.122	0.007	0.000132624
CH17-189H20.1	8.28429e-12	7.97363	0.14	0	4.20271e-07
MRPL12	9.31209e-13	7.9723	0.193	0.023	4.72411e-08
OVOS2	7.17305e-10	7.96108	0.116	0	3.63896e-05
CRYBB2	2.80669e-09	7.9546	0.151	0.023	0.000142386
A1BG	8.21095e-11	7.94953	0.153	0.013	4.1655e-06
G0S2	3.62045e-21	7.93053	0.256	0.003	1.83669e-16
AC013461.1	2.1479e-10	7.92679	0.122	0	1.08965e-05
MAG	3.78064e-08	7.91359	0.093	0	0.00191796
CAPSL	8.53757e-07	7.90623	0.076	0	0.043312
TPT1-AS1	2.82762e-11	7.90337	0.133	0	1.43448e-06
FBXO2	5.59579e-08	7.90027	0.091	0	0.0028388
RP11-352M15.2	1.59568e-09	7.89909	0.111	0	8.09503e-05
HOXA9	2.82762e-11	7.89619	0.133	0	1.43448e-06
CD69	5.1576e-10	7.89551	0.124	0.003	2.6165e-05
NDUFA7	1.30279e-18	7.89106	0.269	0.029	6.60918e-14
MIRLET7BHG.1	2.82762e-11	7.88163	0.133	0	1.43448e-06
RP11-294J22.6	1.07031e-09	7.87924	0.113	0	5.4298e-05
HOATZ	8.53757e-07	7.87172	0.076	0	0.043312
GADD45G	2.0656e-38	7.86743	0.467	0.039	1.0479e-33
NEU4	7.81717e-09	7.86497	0.102	0	0.000396573
TNR	2.99863e-08	7.86065	0.153	0.033	0.00152124
THAP9-AS1	5.4918e-12	7.85685	0.142	0	2.78605e-07
CH507-254M2.3	6.38035e-11	7.84797	0.129	0	3.23682e-06
RP11-83A24.2	1.16062e-08	7.8467	0.1	0	0.000588794
RPS9	1.24804e-69	7.84633	0.818	0.43	6.33142e-65
AIF1	1.88502e-10	7.831	0.149	0.013	9.56292e-06
RP11-195F19.5	1.72181e-08	7.81077	0.098	0	0.000873493
EBLN3P	8.28429e-12	7.8097	0.14	0	4.20271e-07
CTXN1	2.35799e-10	7.80432	0.164	0.023	1.19623e-05
HOXA10	9.57107e-11	7.80408	0.127	0	4.8555e-06
ABHD17A	2.27248e-10	7.80394	0.136	0.007	1.15285e-05
SLC16A1-AS1	1.07031e-09	7.79754	0.113	0	5.4298e-05
GTF3C2-AS2	6.99089e-31	7.78597	0.382	0.023	3.54655e-26
CTA-29F11.1	1.59568e-09	7.77133	0.111	0	8.09503e-05
CIMAP1B	5.79607e-07	7.75736	0.078	0	0.029404
RP11-160E2.6	7.17305e-10	7.74624	0.116	0	3.63896e-05
HLA-DMA	2.55236e-08	7.73739	0.096	0	0.00129484
MINCR	3.53766e-09	7.73626	0.107	0	0.000179469
HLA-DRB5	5.59579e-08	7.72773	0.091	0	0.0028388
CA11	8.82036e-07	7.72686	0.102	0.013	0.0447466
ACBD6	6.38035e-11	7.71563	0.129	0	3.23682e-06
NKX2-2	4.8031e-10	7.71299	0.118	0	2.43666e-05
RP11-14N7.2	1.43444e-10	7.71086	0.124	0	7.27706e-06
GS1-124K5.4	1.59568e-09	7.70968	0.111	0	8.09503e-05
CTB-50L17.10	1.59568e-09	7.69485	0.111	0	8.09503e-05
MYBPC1	4.47579e-07	7.67583	0.087	0.003	0.0227061
NDUFA3	1.14769e-15	7.67309	0.56	0.531	5.82236e-11
NR2F1-AS1	1.07031e-09	7.65714	0.113	0	5.4298e-05
TMUB1	3.33482e-09	7.65164	0.133	0.013	0.000169179
ANTKMT	8.5612e-11	7.63703	0.164	0.02	4.34318e-06
ESRRA	1.30712e-08	7.62399	0.113	0.007	0.000663116
TMEM176A	1.59568e-09	7.60809	0.111	0	8.09503e-05
MIRLET7BHG	8.27629e-08	7.59783	0.089	0	0.00419864
MAP1LC3A	1.6193e-14	7.58837	0.247	0.046	8.21488e-10
AC069363.1	7.81717e-09	7.57613	0.102	0	0.000396573
SNHG9	1.27009e-23	7.56871	0.447	0.16	6.44329e-19
RPS10	1.42284e-39	7.56868	0.642	0.316	7.21823e-35
PITPNA-AS1	7.81717e-09	7.55958	0.102	0	0.000396573
C11orf96	5.49518e-14	7.55771	0.173	0.003	2.78776e-09
CMTM5	8.4229e-12	7.55552	0.171	0.016	4.27302e-07
RP11-676J15.1	1.16062e-08	7.55526	0.1	0	0.000588794
RP11-398K22.12	3.53766e-09	7.55181	0.107	0	0.000179469
VSIR	3.00427e-07	7.54514	0.102	0.01	0.015241
CHADL	3.9324e-07	7.53922	0.08	0	0.0199495
ZBED5-AS1	8.27629e-08	7.53372	0.089	0	0.00419864
DOHH	8.75354e-09	7.53196	0.116	0.007	0.000444076
ENDOG	3.43751e-10	7.53164	0.127	0.003	1.74388e-05
RP11-212P7.2	1.59568e-09	7.53145	0.111	0	8.09503e-05
SEZ6L2	1.2029e-12	7.52696	0.176	0.013	6.10243e-08
CH17-340M24.3	7.81717e-09	7.52501	0.102	0	0.000396573
FKBP8	4.51987e-17	7.5088	0.32	0.085	2.29298e-12
RP11-410L14.2	1.80654e-07	7.50813	0.084	0	0.00916474
RP11-862L9.3	2.66624e-07	7.49597	0.082	0	0.0135261
PKIB	1.20297e-13	7.48462	0.176	0.007	6.10281e-09
MDFI	2.04366e-07	7.46774	0.091	0.003	0.0103677
TMEM54	1.40566e-10	7.45925	0.144	0.01	7.13104e-06
RAC3	9.17785e-08	7.45024	0.109	0.01	0.00465602
RP11-138A9.1	1.72181e-08	7.44589	0.098	0	0.000873493
RP11-573D15.2	1.80654e-07	7.43879	0.084	0	0.00916474
PCP4	1.59817e-10	7.43827	0.156	0.016	8.10769e-06
RP11-242D8.1	1.16062e-08	7.43696	0.1	0	0.000588794
ANGPTL2	3.40162e-07	7.42615	0.124	0.023	0.0172568
RBAK-RBAKDN	7.81717e-09	7.42404	0.102	0	0.000396573
KCNJ16	2.04366e-07	7.40838	0.091	0.003	0.0103677
TRIM7-AS2	6.16853e-08	7.40643	0.111	0.01	0.00312936
DEXI	2.90655e-08	7.40519	0.109	0.007	0.00147452
AFAP1L2	1.80654e-07	7.39471	0.084	0	0.00916474
FKBP5	2.13415e-12	7.39266	0.167	0.01	1.08268e-07
CTD-2336O2.1	1.22319e-07	7.38999	0.087	0	0.00620538
BACC1	4.22203e-08	7.38332	0.1	0.003	0.00214188
NUTM2B-AS1	3.78064e-08	7.38222	0.093	0	0.00191796
IGSF21	6.58924e-07	7.38174	0.098	0.01	0.0334279
RP4-605O3.4	5.79607e-07	7.37865	0.078	0	0.029404
SF3A2	6.69284e-09	7.37714	0.171	0.039	0.000339535
RP11-473M20.16	5.79607e-07	7.3735	0.078	0	0.029404
MAPRE3	1.6797e-08	7.37118	0.124	0.013	0.000852127
TRAF3IP2-AS1	3.9324e-07	7.36882	0.08	0	0.0199495
CMB9-22P13.1	2.66624e-07	7.36658	0.082	0	0.0135261
ERVK3-1	3.53766e-09	7.35888	0.107	0	0.000179469
RP11-713P17.3	5.59579e-08	7.3496	0.091	0	0.0028388
FIBIN	1.39363e-14	7.32577	0.187	0.007	7.07e-10
NSG2	1.22319e-07	7.29326	0.087	0	0.00620538
RP11-192H23.6	2.66624e-07	7.27565	0.082	0	0.0135261
FAM181B	9.77439e-31	7.26329	0.411	0.049	4.95864e-26
SOX10	5.79607e-07	7.25774	0.078	0	0.029404
PTMS	1.7058e-25	7.24902	0.482	0.189	8.65371e-21
ARL8A	1.84081e-08	7.24157	0.151	0.029	0.00093386
CTC-444N24.11	8.53757e-07	7.23884	0.076	0	0.043312
CEBPB	6.44262e-09	7.23259	0.136	0.016	0.00032684
PPP1R14B	2.59674e-19	7.2308	0.356	0.098	1.31735e-14
NUTM2A-AS1	1.22319e-07	7.21616	0.087	0	0.00620538
SMIM10L1	2.55236e-08	7.2123	0.096	0	0.00129484
ATP5F1D	2.38819e-45	7.20262	0.564	0.091	1.21155e-40
RP11-345P4.9	3.78064e-08	7.19321	0.093	0	0.00191796
FOXD3-AS1	1.22319e-07	7.19294	0.087	0	0.00620538
ATP1A3	1.4224e-08	7.19098	0.142	0.023	0.000721595
CD74	2.28874e-64	7.15472	0.64	0.01	1.1611e-59
LPCAT1	8.53757e-07	7.14513	0.076	0	0.043312
FDX2	5.14571e-07	7.12653	0.111	0.016	0.0261047
RP11-356C4.3	1.80654e-07	7.12066	0.084	0	0.00916474
PINK1	2.02544e-07	7.10828	0.104	0.01	0.0102753
RP11-620J15.2	8.53757e-07	7.10702	0.076	0	0.043312
HOXD8	5.79607e-07	7.10683	0.078	0	0.029404
AK1	2.37155e-11	7.10409	0.231	0.062	1.20311e-06
MCRIP2	6.43953e-08	7.09687	0.104	0.007	0.00326684
RP11-332H14.2	1.22319e-07	7.09151	0.087	0	0.00620538
EMC6	2.71301e-09	7.09046	0.218	0.072	0.000137634
UBALD2	3.36496e-07	7.07854	0.144	0.036	0.0170708
DDT	1.24071e-18	7.07505	0.349	0.098	6.29425e-14
TSR3	2.72855e-10	7.06194	0.169	0.026	1.38422e-05
SHISA4	3.51035e-16	7.02786	0.222	0.016	1.78083e-11
EN1	8.53757e-07	7.01601	0.076	0	0.043312
GPNMB	4.47579e-07	7.0107	0.087	0.003	0.0227061
BIN1	6.75613e-12	6.9768	0.193	0.029	3.42745e-07
SGSM3	1.83441e-07	6.9768	0.111	0.013	0.00930617
MT1X	2.65384e-23	6.96679	0.447	0.163	1.34632e-18
TFPT	8.82036e-07	6.95399	0.102	0.013	0.0447466
RP1-39G22.7	3.9324e-07	6.94099	0.08	0	0.0199495
TYROBP	8.17778e-17	6.93248	0.207	0.003	4.14867e-12
MRPL23	1.02364e-14	6.92101	0.249	0.046	5.193e-10
CCL3	2.61348e-82	6.9182	0.758	0.007	1.32585e-77
PTGES2	1.29441e-11	6.9122	0.144	0.003	6.56668e-07
CH17-125A10.2	3.9324e-07	6.90209	0.08	0	0.0199495
SDF4	7.07348e-16	6.89979	0.293	0.072	3.58845e-11
PSMB9	4.32139e-07	6.88839	0.133	0.029	0.0219229
C1orf122	6.03223e-23	6.8729	0.431	0.147	3.06021e-18
IGFBP2	1.19905e-13	6.85431	0.389	0.208	6.0829e-09
RAMP1	1.52639e-23	6.8476	0.302	0.016	7.74354e-19
HOXA5	8.53757e-07	6.82346	0.076	0	0.043312
MT1M	4.06314e-15	6.78155	0.24	0.036	2.06127e-10
GNB2	2.6215e-23	6.77912	0.453	0.173	1.32991e-18
MT1F	5.12311e-07	6.77416	0.147	0.039	0.02599
TRABD	4.67803e-07	6.76524	0.138	0.033	0.0237321
MRPL41	3.97327e-12	6.7644	0.287	0.104	2.01568e-07
DRAP1	9.35973e-22	6.75001	0.442	0.176	4.74828e-17
TPPP3	1.79664e-10	6.73887	0.171	0.026	9.11455e-06
CHMP4A	3.47141e-14	6.73685	0.22	0.029	1.76108e-09
MT1E	3.25487e-17	6.73629	0.3	0.065	1.65123e-12
CD68	6.16853e-08	6.72955	0.111	0.01	0.00312936
CNTN1	1.03488e-09	6.72387	0.151	0.02	5.25005e-05
ZNF428	2.14647e-38	6.70659	0.567	0.166	1.08892e-33
S100B	9.63347e-66	6.68594	0.696	0.088	4.88716e-61
HMG20B	1.30446e-07	6.66003	0.184	0.062	0.00661764
ARHGDIA	2.15061e-15	6.63225	0.284	0.068	1.09103e-10
ARL2BP	4.88461e-13	6.62673	0.247	0.059	2.47801e-08
ASIC4	7.04141e-08	6.61662	0.133	0.023	0.00357218
ACAP3	3.36518e-13	6.60539	0.244	0.055	1.70719e-08
TMEM259	6.22162e-15	6.57773	0.256	0.049	3.15629e-10
JUNB	7.17953e-24	6.54906	0.471	0.192	3.64225e-19
CEBPD	3.65089e-15	6.53348	0.3	0.085	1.85213e-10
LINC00844	2.14401e-08	6.5089	0.16	0.036	0.00108768
STRADB	3.47802e-07	6.46126	0.113	0.016	0.0176444
IGFBP7	1.43682e-12	6.46089	0.191	0.023	7.28912e-08
SLC52A2	3.88996e-07	6.4578	0.129	0.026	0.0197341
RBM42	2.05444e-09	6.44504	0.244	0.094	0.000104224
CTSD	1.00927e-20	6.44143	0.324	0.055	5.12015e-16
NME2	2.44999e-16	6.4401	0.249	0.033	1.24291e-11
CCDC107	7.61608e-07	6.43468	0.149	0.042	0.0386372
RARRES2	9.9041e-27	6.37804	0.427	0.101	5.02445e-22
ID3	1.96455e-11	6.33999	0.167	0.016	9.96638e-07
RNASE1	1.35777e-11	6.32782	0.144	0.003	6.88813e-07
LAGE3	3.69467e-15	6.32397	0.262	0.052	1.87434e-10
DTX3	2.51002e-31	6.32087	0.502	0.15	1.27336e-26
MAF1	1.52597e-08	6.26432	0.204	0.068	0.000774141
EPSTI1	2.31056e-12	6.26112	0.189	0.023	1.17217e-07
IL1B	7.36907e-26	6.25712	0.318	0.01	3.7384e-21
ATP5MGL	6.24909e-08	6.2534	0.144	0.029	0.00317022
METRN	3.57782e-25	6.24493	0.382	0.068	1.81506e-20
ISOC2	9.11772e-13	6.21149	0.171	0.01	4.62551e-08
PPP1R35	1.26138e-09	6.18179	0.144	0.016	6.39912e-05
CHST12	3.96824e-10	6.13275	0.2	0.049	2.01313e-05
VWA1	5.96716e-07	6.12135	0.104	0.013	0.030272
CSPG4	4.63179e-07	6.09373	0.093	0.007	0.0234975
SNHG7	8.29077e-16	6.07722	0.289	0.068	4.20599e-11
SLC39A3	6.7087e-11	6.06042	0.171	0.023	3.40339e-06
CLDN11	3.26126e-08	6.05384	0.138	0.023	0.00165447
RGCC	4.76707e-19	6.05267	0.333	0.078	2.41838e-14
CRNDE	2.02015e-10	6.05005	0.176	0.029	1.02484e-05
HSF1	6.63483e-08	6.02988	0.149	0.033	0.00336592
PIN1	4.81887e-19	6.02331	0.34	0.085	2.44466e-14
FASTK	9.4932e-09	6.00513	0.191	0.055	0.000481599
CCL4	3.46299e-68	5.95477	0.68	0.026	1.75681e-63
TNK2	3.51929e-12	5.93817	0.22	0.046	1.78537e-07
XKR4	7.60275e-07	5.93198	0.109	0.016	0.0385695
FAAP20	3.46364e-08	5.92467	0.236	0.101	0.00175714
BCAR1	1.78074e-07	5.92381	0.133	0.026	0.00903386
AC004540.4	1.84363e-09	5.90607	0.169	0.033	9.35291e-05
OLIG2	2.18008e-25	5.90419	0.318	0.013	1.10598e-20
PAXX	1.93478e-15	5.88538	0.307	0.088	9.81534e-11
EPN1	1.03618e-08	5.85721	0.207	0.068	0.000525663
TF	7.48519e-08	5.8352	0.133	0.023	0.00379731
EBPL	4.52828e-09	5.82093	0.187	0.049	0.000229724
MPG	6.29981e-09	5.81979	0.193	0.055	0.000319596
RPL17	2.14842e-41	5.81932	0.576	0.15	1.08991e-36
UQCR11	1.88834e-44	5.81634	0.729	0.524	9.57976e-40
NAT14	4.72704e-07	5.78904	0.138	0.033	0.0239807
B4GALNT1	4.06974e-14	5.77116	0.233	0.039	2.06462e-09
RIT2	6.04185e-09	5.76509	0.162	0.033	0.000306509
MFNG	4.45155e-07	5.73268	0.1	0.01	0.0225832
HES6	1.8269e-40	5.73014	0.591	0.189	9.26804e-36
KRT10	1.20334e-33	5.72031	0.496	0.114	6.10466e-29
COPRS	2.54631e-10	5.69989	0.207	0.052	1.29177e-05
NRN1	4.21335e-08	5.65604	0.113	0.01	0.00213748
LINC00685	4.2647e-08	5.65235	0.191	0.062	0.00216353
NENF	1.53424e-22	5.65199	0.376	0.085	7.78338e-18
CHLSN	2.82887e-18	5.6211	0.402	0.163	1.43511e-13
SUN2	2.41251e-07	5.5869	0.16	0.046	0.0122389
RTKN	2.23683e-08	5.58569	0.164	0.039	0.00113477
TRAF4	3.50359e-08	5.56622	0.236	0.101	0.00177741
SCAND1	1.1511e-13	5.55261	0.342	0.147	5.83965e-09
NDUFAF8	4.42826e-21	5.53916	0.327	0.052	2.2465e-16
RAB5C	1.04273e-07	5.53098	0.333	0.225	0.00528988
PRELID1	2.21304e-19	5.52172	0.32	0.062	1.1227e-14
AC004158.3	4.32394e-07	5.51282	0.118	0.02	0.0219358
NLRP1	4.77616e-12	5.48907	0.32	0.14	2.42299e-07
BLOC1S4	1.60765e-07	5.4652	0.153	0.039	0.00815579
TLE5	4.93586e-15	5.45987	0.364	0.156	2.50401e-10
GADD45GIP1	8.14322e-16	5.45675	0.34	0.117	4.13114e-11
CLTB	1.03491e-15	5.4562	0.238	0.029	5.25022e-11
MOSPD3	3.54347e-07	5.45082	0.158	0.046	0.0179764
RHOU	3.2907e-13	5.44856	0.171	0.007	1.66941e-08
ZFTRAF1	1.5994e-11	5.43142	0.233	0.062	8.11392e-07
MT3	4.82564e-33	5.41757	0.562	0.228	2.44809e-28
ASPSCR1	2.48057e-08	5.40513	0.144	0.026	0.00125842
PHKG1	8.0971e-08	5.39572	0.138	0.026	0.00410774
COPE	1.07308e-21	5.3908	0.478	0.231	5.44383e-17
NME3	6.52696e-08	5.38741	0.251	0.121	0.00331119
SNRNP70	4.00604e-17	5.38163	0.451	0.251	2.0323e-12
IFI6	1.94513e-07	5.37044	0.38	0.306	0.00986784
BBLN	1.2006e-14	5.33994	0.302	0.091	6.09076e-10
FTH1	4.25615e-114	5.32474	0.982	0.7	2.15919e-109
TSSC4	1.89048e-09	5.31838	0.173	0.036	9.59059e-05
SRGN	1.06101e-24	5.30337	0.307	0.01	5.38259e-20
SMDT1	1.96186e-07	5.30079	0.362	0.277	0.00995274
BAALC	1.37501e-09	5.29628	0.198	0.052	6.97559e-05
S100A10	1.45417e-21	5.29219	0.273	0.01	7.37715e-17
HSPB1	3.6154e-52	5.29039	0.782	0.638	1.83413e-47
HSPA1B	1.27699e-39	5.27701	0.753	0.785	6.47832e-35
S100A11	1.02625e-14	5.24986	0.196	0.01	5.20628e-10
MT2A	9.74953e-44	5.21081	0.676	0.332	4.94604e-39
MTRNR2L8	1.32824e-12	5.19623	0.067	0.274	6.73829e-08
CDKN2C	1.53332e-08	5.16998	0.171	0.042	0.000777871
PSMD3	2.25592e-08	5.16325	0.273	0.137	0.00114445
BAD	3.83401e-09	5.15738	0.244	0.098	0.000194503
FCER1G	2.44095e-13	5.15583	0.173	0.007	1.23832e-08
NDUFS6	2.3504e-11	5.13482	0.38	0.231	1.19238e-06
ISG15	2.7163e-10	5.13022	0.202	0.049	1.378e-05
MRPL4	9.55569e-10	5.12564	0.2	0.052	4.8477e-05
BLOC1S1	2.93362e-07	5.12198	0.38	0.309	0.0148826
TMEM256	7.36364e-08	5.11895	0.271	0.143	0.00373565
RPL36A	2.04103e-36	5.1182	0.613	0.277	1.03544e-31
DDIT4	4.85164e-14	5.07992	0.256	0.055	2.46128e-09
CCND1	7.30852e-07	5.05733	0.14	0.036	0.0370768
C1QBP	2.13636e-23	5.05487	0.429	0.137	1.0838e-18
HSPA1A	1.07439e-55	5.05345	0.818	0.808	5.4505e-51
COX20	2.88596e-14	5.04706	0.322	0.114	1.46408e-09
VAMP2	3.02122e-28	5.03194	0.591	0.362	1.53269e-23
GADD45B	7.10281e-19	5.01958	0.36	0.104	3.60333e-14
CST3	2.14267e-61	5.01345	0.773	0.368	1.087e-56
NCBP2AS2	7.43755e-08	5.00807	0.176	0.052	0.00377314
FMC1	5.23206e-09	4.99137	0.376	0.264	0.000265428
CYC1	2.35449e-18	4.98305	0.402	0.163	1.19446e-13
TREM2	4.583e-09	4.97954	0.12	0.007	0.0002325
MRPS26	1.87763e-14	4.97522	0.32	0.111	9.52542e-10
CNPY2	1.48132e-09	4.96937	0.384	0.27	7.51489e-05
MPST	4.19968e-09	4.93903	0.196	0.055	0.000213054
AURKAIP1	1.85677e-16	4.93882	0.387	0.163	9.41959e-12
CDC34	9.8202e-08	4.93605	0.191	0.065	0.00498188
PLP1	6.40814e-33	4.92456	0.44	0.052	3.25091e-28
LAMP1	3.74059e-07	4.91403	0.316	0.212	0.0189764
HAGH	7.63805e-13	4.90646	0.242	0.055	3.87486e-08
ALOX5AP	1.88346e-10	4.90135	0.131	0.003	9.555e-06
GPX1	5.14511e-33	4.89836	0.567	0.235	2.61016e-28
GAS2L1	1.89351e-07	4.89475	0.153	0.039	0.00960597
SRM	9.74045e-12	4.87759	0.289	0.111	4.94143e-07
PET100	1.7935e-09	4.87416	0.473	0.45	9.09862e-05
MGST1	5.18395e-08	4.87409	0.173	0.049	0.00262987
RNASEK	1.59385e-08	4.86045	0.158	0.033	0.000808576
MICOS13	2.24667e-16	4.8589	0.378	0.153	1.13976e-11
POLR2J3	7.16978e-13	4.84983	0.551	0.573	3.6373e-08
LSM7	1.00738e-21	4.83571	0.529	0.329	5.11054e-17
NDUFA11	3.554e-11	4.826	0.496	0.459	1.80298e-06
PLAAT3	3.20479e-10	4.81546	0.198	0.046	1.62582e-05
RNF187	1.28817e-13	4.80057	0.358	0.166	6.53501e-09
MARCHF9	3.01831e-20	4.79036	0.351	0.081	1.53122e-15
RNH1	3.78793e-08	4.77832	0.289	0.16	0.00192166
NDUFB7	1.91486e-17	4.76859	0.484	0.306	9.71429e-13
SHFL	1.16325e-07	4.75674	0.16	0.042	0.0059013
UBE2S	4.9975e-14	4.75519	0.276	0.072	2.53528e-09
RAB6C	5.2111e-08	4.74633	0.016	0.107	0.00264364
DPP7	5.55678e-08	4.7463	0.193	0.065	0.00281901
SEC61G	1.33901e-41	4.74603	0.718	0.541	6.79295e-37
RAB5IF	5.96504e-11	4.73362	0.216	0.052	3.02613e-06
PLAAT1	1.60066e-07	4.73012	0.1	0.007	0.00812032
ACAA1	2.27295e-11	4.72554	0.211	0.046	1.15309e-06
ATOX1	2.36383e-10	4.70908	0.369	0.231	1.19919e-05
OS9	2.04134e-36	4.68813	0.558	0.169	1.03559e-31
MICOS10	1.91401e-07	4.68413	0.422	0.384	0.00970995
RPS19BP1	4.11691e-13	4.67726	0.318	0.124	2.08855e-08
TRIR	1.39197e-16	4.67613	0.442	0.244	7.0616e-12
ADRM1	4.06593e-07	4.6717	0.291	0.179	0.0206269
TMEM59L	2.06212e-11	4.65533	0.256	0.081	1.04614e-06
ATP5ME	3.84759e-32	4.5992	0.713	0.743	1.95192e-27
BRI3	1.37291e-09	4.59773	0.28	0.127	6.96491e-05
GRINA	6.28192e-07	4.58722	0.264	0.15	0.0318688
MRPS34	4.82933e-17	4.58456	0.347	0.107	2.44996e-12
STX10	3.00272e-07	4.58119	0.207	0.085	0.0152331
METTL26	7.02453e-09	4.57829	0.302	0.163	0.000356361
EEF1D	1.07647e-15	4.5603	0.571	0.564	5.46103e-11
TSPAN13	1.19252e-12	4.54602	0.284	0.094	6.04978e-08
SNHG32	1.28346e-10	4.52832	0.416	0.303	6.51112e-06
RGS1	6.55699e-31	4.50391	0.364	0.007	3.32643e-26
CXCL8	9.02066e-28	4.49712	0.333	0.007	4.57627e-23
EIF4A1	2.2099e-41	4.48777	0.573	0.13	1.1211e-36
QTRT1	4.19169e-15	4.48334	0.3	0.081	2.12649e-10
CLTA	1.55444e-20	4.48292	0.427	0.163	7.88583e-16
CDK4	2.82611e-33	4.47672	0.569	0.235	1.43371e-28
ATP5MF	1.16899e-24	4.47358	0.644	0.603	5.93043e-20
POLR2I	7.7171e-07	4.46305	0.362	0.29	0.0391496
RABAC1	5.07707e-20	4.45361	0.482	0.261	2.57565e-15
LUZP2	5.28738e-07	4.45192	0.133	0.029	0.0268234
B3GAT3	8.05239e-07	4.44589	0.182	0.068	0.0408506
JTB	2.63932e-20	4.43519	0.424	0.163	1.33895e-15
APH1A	3.08566e-08	4.41602	0.253	0.117	0.00156539
NDUFS7	1.48721e-14	4.37944	0.404	0.215	7.54475e-10
IER2	1.29983e-20	4.36675	0.549	0.394	6.59417e-16
CBR1	2.33103e-21	4.36556	0.451	0.189	1.18255e-16
GPR37	2.16857e-07	4.35862	0.111	0.013	0.0110014
TMED9	1.6241e-15	4.34679	0.447	0.261	8.23923e-11
AGT	1.78141e-11	4.34553	0.218	0.049	9.03725e-07
PGP	2.75619e-07	4.33124	0.173	0.055	0.0139824
RPS28	1.16771e-73	4.32394	0.88	0.821	5.9239e-69
SSNA1	2.87667e-08	4.31959	0.262	0.127	0.00145936
S100A6	5.25614e-15	4.31399	0.329	0.111	2.66649e-10
TSC22D3	2.42464e-15	4.30381	0.247	0.036	1.23004e-10
NAA38	8.65834e-08	4.30272	0.409	0.352	0.00439246
RANBP1	1.15141e-09	4.3014	0.496	0.495	5.84121e-05
PFN1	6.58922e-26	4.29166	0.629	0.521	3.34277e-21
SKAP2	2.07838e-10	4.26304	0.204	0.049	1.05438e-05
GUK1	4.30248e-24	4.25655	0.482	0.199	2.18269e-19
FBXW5	4.69818e-08	4.23193	0.171	0.046	0.00238344
ZBTB16	1.76496e-11	4.21617	0.176	0.02	8.95384e-07
PHF1	7.76231e-12	4.21204	0.084	0.303	3.9379e-07
CRELD2	1.88115e-07	4.20891	0.202	0.078	0.00954324
RBP1	7.82702e-25	4.20664	0.393	0.075	3.97072e-20
POP7	9.09972e-11	4.20459	0.26	0.091	4.61638e-06
LMO4	3.66093e-12	4.20424	0.478	0.391	1.85723e-07
HEPACAM	4.19664e-08	4.20148	0.289	0.156	0.002129
RPL26	1.66823e-46	4.19763	0.78	0.775	8.46307e-42
BEST1	2.17147e-08	4.1952	0.176	0.046	0.00110161
PLLP	4.43956e-08	4.18729	0.162	0.039	0.00225224
SERPINE2	1.97538e-17	4.16421	0.349	0.104	1.00213e-12
NAPA	6.51265e-08	4.15279	0.233	0.101	0.00330393
PSMA2	1.99984e-16	4.15048	0.544	0.45	1.01454e-11
COX8A	7.42342e-18	4.1419	0.58	0.541	3.76598e-13
NT5C	4.75881e-10	4.12447	0.238	0.078	2.41419e-05
PODXL2	1.32975e-17	4.11732	0.309	0.065	6.74597e-13
FKBP10	6.93922e-10	4.113	0.178	0.476	3.52034e-05
LSM4	9.47652e-14	4.10822	0.36	0.163	4.80753e-09
RPS17	1.74819e-30	4.10566	0.711	0.775	8.86876e-26
DCXR	1.26465e-10	4.10289	0.307	0.14	6.41569e-06
HNRNPU.1	1.68552e-29	4.09996	0.471	0.111	8.5508e-25
HSPA2	7.87142e-07	4.08428	0.171	0.059	0.0399325
UBE2I	4.45316e-08	4.06443	0.351	0.244	0.00225913
SOX8	1.56799e-19	4.06347	0.32	0.055	7.95457e-15
RPL28	7.98392e-39	4.03491	0.733	0.668	4.05032e-34
POLR2L	9.26307e-19	4.0292	0.576	0.498	4.69925e-14
ARF5	1.71705e-19	4.02802	0.431	0.186	8.71079e-15
PFDN2	9.44048e-18	4.02357	0.438	0.218	4.78925e-13
RPS21	1.00248e-25	4.00314	0.678	0.73	5.08569e-21
UBE2E2	7.62183e-08	3.99015	0.189	0.062	0.00386663
NDUFB10	7.08661e-20	3.98566	0.478	0.244	3.59511e-15
SUPT4H1	2.37882e-09	3.98178	0.224	0.075	0.00012068
RPS26	9.5046e-40	3.93098	0.756	0.762	4.82178e-35
NAA10	9.53145e-09	3.91909	0.264	0.121	0.00048354
GRAMD2B	1.80138e-10	3.91108	0.198	0.042	9.13859e-06
TSPO	2.90503e-07	3.91045	0.318	0.212	0.0147375
CCL3L3	3.21877e-52	3.90177	0.562	0.02	1.63291e-47
SELENOH	3.86563e-09	3.87232	0.409	0.319	0.000196107
CD9	4.51693e-24	3.86499	0.491	0.208	2.29149e-19
RPS18	5.6842e-62	3.86103	0.851	0.945	2.88365e-57
ROMO1	5.30112e-09	3.8507	0.513	0.564	0.000268931
ATP5F1E	1.0899e-54	3.84285	0.816	0.759	5.52915e-50
ZNHIT1	9.14817e-18	3.8399	0.456	0.241	4.64096e-13
MANBAL	3.73714e-08	3.83695	0.202	0.068	0.00189589
HES5	1.24514e-08	3.83037	0.031	0.15	0.000631672
KRTCAP2	2.2281e-14	3.82954	0.367	0.163	1.13034e-09
FAU	7.17969e-50	3.82782	0.793	0.769	3.64233e-45
H4C11	1.66749e-10	3.82613	0.047	0.205	8.45934e-06
DUSP8	2.20268e-08	3.82044	0.04	0.166	0.00111744
LAMTOR4	1.13903e-25	3.81463	0.567	0.336	5.77842e-21
EIF4EBP1	5.85452e-08	3.8095	0.191	0.062	0.00297005
TAOK2	1.0049e-07	3.78655	0.06	0.199	0.00509796
UQCRQ	1.82909e-33	3.77644	0.704	0.658	9.27918e-29
POLR2J	3.25456e-14	3.77512	0.527	0.463	1.65107e-09
TOMM7	1.00497e-28	3.77506	0.667	0.593	5.09833e-24
ASCL1	4.05547e-17	3.76804	0.411	0.179	2.05738e-12
WDR18	1.02884e-07	3.76258	0.167	0.046	0.0052194
LAPTM5	2.2064e-09	3.7621	0.124	0.007	0.000111933
RPLP2	2.64202e-62	3.7559	0.847	0.853	1.34032e-57
TCEA2	6.85049e-07	3.75446	0.271	0.156	0.0347532
PABPC3	1.65238e-08	3.73951	0.024	0.134	0.000838268
NUDC	2.03379e-10	3.72735	0.418	0.306	1.03176e-05
NDUFV2	2.76717e-20	3.72674	0.382	0.107	1.40381e-15
ATP6V0E2	4.63996e-17	3.72003	0.416	0.189	2.3539e-12
NT5C3B	2.69946e-07	3.71871	0.191	0.068	0.0136946
TMA7	2.68775e-43	3.70666	0.769	0.772	1.36352e-38
UBL5	1.13283e-27	3.68992	0.676	0.658	5.74698e-23
OLR1	1.12529e-07	3.6722	0.109	0.01	0.00570871
ABCF1	1.16507e-07	3.65825	0.18	0.44	0.00591054
EDF1	4.17158e-24	3.64832	0.609	0.482	2.11629e-19
NDRG2	4.56642e-12	3.64312	0.407	0.248	2.31659e-07
ELOB	2.53476e-35	3.63505	0.722	0.7	1.28591e-30
SPNS1	2.83732e-07	3.60612	0.147	0.036	0.014394
RAB3IP	5.26554e-12	3.58702	0.276	0.088	2.67126e-07
UBE2E1	4.95456e-09	3.57506	0.318	0.176	0.00025135
NDUFB2	3.43766e-28	3.57275	0.684	0.687	1.74396e-23
BSG	3.91999e-16	3.57256	0.562	0.518	1.98865e-11
METTL1	3.06748e-09	3.55529	0.231	0.081	0.000155616
GPR183	1.59986e-07	3.53998	0.147	0.033	0.00811627
TIMM13	1.56787e-11	3.53866	0.46	0.362	7.95399e-07
FKBP1C	3.65468e-14	3.53696	0.031	0.208	1.85406e-09
GCSH	2.54353e-08	3.5281	0.318	0.189	0.00129036
MYDGF	4.35031e-08	3.52668	0.304	0.176	0.00220696
RER1	1.48242e-07	3.51916	0.26	0.13	0.00752049
CXCL16	1.50981e-07	3.51397	0.113	0.013	0.00765943
SAT2	1.8768e-15	3.48779	0.444	0.257	9.52118e-11
SCD5	1.49341e-32	3.48527	0.54	0.173	7.57623e-28
REX1BD	3.36502e-12	3.46923	0.267	0.081	1.70711e-07
NDUFS8	1.22939e-10	3.45738	0.416	0.296	6.23683e-06
NDUFB11	2.10738e-12	3.45573	0.507	0.45	1.0691e-07
MAGEF1	3.54504e-08	3.4387	0.253	0.114	0.00179844
CIRBP	1.58447e-32	3.42281	0.702	0.648	8.03818e-28
CUTA	7.88883e-08	3.40179	0.462	0.466	0.00400208
RPS29	8.19936e-39	3.39828	0.773	0.909	4.15962e-34
ASRGL1	3.85907e-08	3.39757	0.22	0.085	0.00195774
COPS9	3.0763e-11	3.37954	0.536	0.55	1.56064e-06
RPS2	1.07713e-76	3.37491	0.896	0.785	5.46439e-72
APLP1	8.94454e-10	3.37243	0.289	0.13	4.53766e-05
CALM3	9.81821e-08	3.3634	0.409	0.345	0.00498087
NDUFC2	2.26497e-09	3.35312	0.56	0.691	0.000114904
MAD2L2	1.26465e-11	3.34766	0.3	0.117	6.41569e-07
RHOB	1.96755e-14	3.34212	0.558	0.531	9.98158e-10
NOVA1	1.10837e-30	3.32281	0.667	0.508	5.62289e-26
SEZ6	1.27815e-07	3.31806	0.2	0.072	0.00648419
ALYREF	1.53113e-45	3.30976	0.062	0.57	7.76758e-41
NPIPA3	1.09474e-18	3.3065	0.027	0.241	5.55372e-14
FADS2	5.74774e-13	3.30644	0.18	0.531	2.91588e-08
RPS15	1.60571e-92	3.30229	0.938	0.909	8.14593e-88
RPL35	1.90271e-56	3.29955	0.833	0.86	9.65266e-52
COX6B1	2.56533e-27	3.2889	0.673	0.642	1.30142e-22
HSPA6	1.60422e-13	3.28168	0.273	0.068	8.13836e-09
CD83	7.54549e-13	3.2739	0.182	0.013	3.8279e-08
MSH5	5.90338e-07	3.25105	0.013	0.091	0.0299484
MTA2	4.47346e-29	3.22671	0.04	0.371	2.26943e-24
CFL1	2.70713e-52	3.2239	0.811	0.821	1.37335e-47
GPR34	5.1512e-08	3.21738	0.113	0.01	0.00261326
NDUFAF3	3.73889e-08	3.19185	0.347	0.228	0.00189678
TSPAN31	8.85247e-16	3.17774	0.407	0.186	4.49095e-11
NFKBIA	1.60713e-07	3.17165	0.331	0.218	0.00815313
TMEM9B	5.61684e-10	3.16973	0.324	0.166	2.84948e-05
TMEM258	2.00903e-09	3.15801	0.558	0.691	0.00010192
RPL38	2.1818e-32	3.15582	0.742	0.893	1.10685e-27
NHP2	1.36336e-07	3.14148	0.447	0.423	0.00691648
FIS1	8.11548e-15	3.13789	0.464	0.3	4.11706e-10
PPP1R10	2.08628e-13	3.11558	0.176	0.528	1.05839e-08
NR3C1	8.08607e-09	3.11557	0.178	0.042	0.000410215
EMX2	9.78695e-19	3.11552	0.078	0.368	4.96502e-14
GPX4	1.51674e-14	3.1108	0.538	0.466	7.69459e-10
SQSTM1	1.7327e-08	3.09703	0.322	0.186	0.000879018
TMSB10	1.01816e-43	3.09259	0.789	0.824	5.16525e-39
UQCR10	5.79372e-26	3.08972	0.667	0.629	2.93921e-21
TBCB	1.67453e-08	3.08108	0.431	0.362	0.000849506
OST4	1.64178e-09	3.07971	0.547	0.648	8.32889e-05
COX5B	2.7272e-30	3.07796	0.689	0.609	1.38354e-25
RPS16	4.3692e-40	3.06578	0.758	0.749	2.21654e-35
TMEM147	4.94073e-11	3.05678	0.396	0.248	2.50648e-06
MARCKSL1	2.76013e-42	3.02805	0.762	0.658	1.40024e-37
NME1	3.27723e-09	3.02162	0.48	0.453	0.000166257
RPL36	4.95958e-60	2.9925	0.847	0.922	2.51605e-55
SDHC	1.59838e-07	2.98637	0.344	0.235	0.00810874
HNRNPAB	8.22904e-07	2.97179	0.304	0.195	0.0417467
MRPS33	2.02688e-07	2.96942	0.347	0.244	0.0102826
CHCHD2	2.9746e-48	2.96665	0.791	0.697	1.50905e-43
SMIM11	2.25137e-08	2.96431	0.022	0.127	0.00114214
COX7A2	3.22684e-37	2.9643	0.742	0.726	1.63701e-32
ATP5PF	1.94495e-19	2.95081	0.629	0.648	9.86694e-15
NTM	9.61808e-12	2.93851	0.513	0.456	4.87935e-07
QDPR	3.44783e-07	2.93299	0.289	0.166	0.0174912
RPL41	2.9801e-85	2.92841	0.92	0.997	1.51184e-80
SCG3	4.0261e-10	2.92577	0.236	0.075	2.04248e-05
GTF2I	1.53147e-07	2.91654	0.518	0.599	0.00776929
RPL30	1.30996e-32	2.91114	0.74	0.85	6.64554e-28
COX7C	4.12564e-41	2.90129	0.78	0.85	2.09298e-36
ATP5MC1	3.55592e-11	2.88093	0.46	0.362	1.80395e-06
OAZ1	3.3643e-29	2.87173	0.667	0.55	1.70674e-24
SRSF9	4.07053e-18	2.8697	0.436	0.195	2.06502e-13
B2M	1.0976e-79	2.86109	0.911	0.606	5.56823e-75
ATP6V1F	4.74257e-15	2.85248	0.524	0.414	2.40595e-10
ATP6V0B	9.94026e-17	2.83968	0.507	0.332	5.0428e-12
WDR83OS	3.58307e-08	2.83641	0.473	0.469	0.00181773
RPL39	3.87517e-34	2.82387	0.756	0.896	1.96591e-29
MLF2	5.24204e-09	2.8043	0.442	0.365	0.000265934
ATP5MG	5.60894e-23	2.77833	0.664	0.694	2.84547e-18
MIDN	4.31163e-07	2.77602	0.276	0.648	0.0218733
SERF1B	8.5274e-15	2.7595	0.022	0.192	4.32604e-10
EEF2	1.53876e-16	2.75529	0.662	0.87	7.80629e-12
KMT5A	1.87129e-08	2.75395	0.109	0.306	0.000949325
CMIP	2.56816e-08	2.75173	0.076	0.238	0.00130286
RPS23	1.65086e-39	2.74779	0.78	0.912	8.375e-35
HSD17B10	2.38243e-07	2.74503	0.284	0.16	0.0120863
COX6C	3.48532e-24	2.73506	0.682	0.762	1.76814e-19
SSR4	4.01703e-09	2.73423	0.462	0.407	0.000203788
ATP5MJ	1.29768e-07	2.72587	0.524	0.612	0.00658326
RHEB	2.43274e-15	2.72125	0.571	0.508	1.23415e-10
SAMD1	8.63361e-11	2.7208	0.042	0.199	4.37991e-06
CDC42SE1	3.0294e-07	2.70792	0.253	0.124	0.0153685
DCHS1	2.61708e-13	2.69947	0.064	0.277	1.32767e-08
APP	2.0581e-11	2.68122	0.496	0.423	1.04409e-06
ATN1	1.97233e-14	2.67603	0.12	0.414	1.00058e-09
UBA52	6.46496e-24	2.66145	0.702	0.85	3.27974e-19
PIK3R1	3.70944e-16	2.65611	0.387	0.147	1.88183e-11
RPL37A	2.33941e-56	2.64919	0.847	0.98	1.18681e-51
SCRG1	1.41274e-18	2.64905	0.562	0.417	7.16696e-14
RPS7	1.30739e-43	2.64592	0.787	0.824	6.63252e-39
JUN	1.62752e-23	2.62819	0.691	0.756	8.25657e-19
ANAPC11	8.90145e-09	2.62667	0.516	0.55	0.00045158
SPARCL1	1.25952e-09	2.61567	0.264	0.101	6.38968e-05
MARS1	2.0485e-09	2.61435	0.387	0.251	0.000103922
BCHE	3.99406e-13	2.60737	0.358	0.15	2.02623e-08
UQCRFS1	1.96536e-07	2.60433	0.396	0.309	0.00997048
TNRC18	9.84111e-08	2.60139	0.107	0.29	0.00499249
ITM2B	5.55762e-37	2.59128	0.736	0.57	2.81943e-32
NDUFS3	7.91736e-07	2.58866	0.342	0.238	0.0401656
TSFM	1.85107e-16	2.58739	0.418	0.182	9.39067e-12
POLR2K	3.55994e-08	2.58199	0.393	0.293	0.001806
SGK1	8.81162e-13	2.57303	0.28	0.085	4.47022e-08
PRDX5	1.73487e-08	2.57075	0.5	0.505	0.000880115
PGRMC1	9.313e-07	2.56375	0.344	0.241	0.0472458
RPL22	1.75847e-13	2.54527	0.622	0.713	8.92088e-09
SMN2	2.72838e-14	2.54078	0.051	0.257	1.38414e-09
SOX2	6.85414e-19	2.53138	0.676	0.866	3.47717e-14
COX6A1	2.39159e-39	2.53115	0.769	0.827	1.21328e-34
MIX23	3.63608e-16	2.52843	0.058	0.293	1.84462e-11
DCTN2	5.21178e-20	2.52169	0.56	0.352	2.64399e-15
PGLS	2.09529e-07	2.51241	0.233	0.101	0.0106296
SPP1	3.27453e-80	2.49944	0.767	0.046	1.6612e-75
RPL32	2.38632e-63	2.49143	0.873	0.932	1.2106e-58
GABARAP	4.53861e-09	2.4888	0.26	0.651	0.000230248
NDUFB9	3.64262e-13	2.48823	0.522	0.436	1.84794e-08
TMEM158	1.52249e-11	2.48354	0.076	0.28	7.72373e-07
TBCA	1.70581e-11	2.48208	0.6	0.72	8.65377e-07
RPL34	5.63861e-80	2.48005	0.918	0.935	2.86052e-75
GTF2IRD2	4.89801e-11	2.47916	0.142	0.414	2.48481e-06
SKI	6.49604e-08	2.47791	0.056	0.192	0.00329551
RPL12	1.02204e-30	2.45851	0.742	0.834	5.18492e-26
NDUFA4	9.28895e-59	2.45042	0.853	0.824	4.71238e-54
CIC	7.16444e-07	2.4442	0.058	0.182	0.0363459
BRD2	9.651e-13	2.44132	0.278	0.775	4.89605e-08
RPS27	4.43715e-81	2.43679	0.922	0.971	2.25101e-76
RPL11	6.55939e-59	2.41861	0.862	0.879	3.32764e-54
SERF2	2.2041e-21	2.41398	0.693	0.866	1.11816e-16
NDUFA1	1.74347e-09	2.39211	0.547	0.606	8.84478e-05
HCG23	1.05182e-09	2.39112	0.004	0.094	5.33601e-05
SH3GL1	5.7206e-30	2.387	0.08	0.485	2.90212e-25
TXNIP	2.89131e-08	2.37814	0.336	0.199	0.00146679
H3-5	6.08391e-83	2.36927	0.062	0.831	3.08643e-78
FBXO46	1.03316e-10	2.369	0.031	0.173	5.24131e-06
FLNA	9.25262e-08	2.36665	0.093	0.264	0.00469394
MTMR3	8.30813e-11	2.36211	0.051	0.218	4.2148e-06
SLC25A4	8.00586e-07	2.34464	0.313	0.189	0.0406145
RPS8	1.26912e-56	2.33843	0.858	0.928	6.43838e-52
RPS12	6.5065e-30	2.33703	0.738	0.805	3.30081e-25
MRC2	1.78758e-24	2.31387	0.031	0.306	9.06859e-20
GANAB	1.65595e-08	2.31356	0.122	0.332	0.000840078
SMN1	4.16416e-19	2.30949	0.067	0.345	2.11252e-14
ATP5PO	2.78199e-07	2.29499	0.54	0.658	0.0141133
AC007228.9	3.82357e-21	2.29468	0.027	0.264	1.93973e-16
EIF3C	1.65765e-10	2.28664	0.098	0.313	8.40944e-06
GIGYF1	2.44397e-28	2.28626	0.158	0.671	1.23985e-23
RPL18	2.02672e-38	2.26307	0.773	0.788	1.02818e-33
BCAN	2.65181e-12	2.25899	0.571	0.564	1.34529e-07
PMP2	2.64788e-27	2.25506	0.516	0.153	1.34329e-22
MAGED4	6.53878e-11	2.25001	0.016	0.137	3.31719e-06
NPIPA1	5.18769e-19	2.24098	0.093	0.407	2.63177e-14
RPL31	2.91161e-39	2.21423	0.798	0.932	1.47709e-34
SH3BGRL3	4.85122e-07	2.21228	0.467	0.459	0.0246107
RPL24	1.08432e-26	2.20168	0.733	0.899	5.50088e-22
RPL13	8.23241e-66	2.16715	0.898	0.941	4.17638e-61
PSMA7	5.53196e-15	2.15507	0.616	0.645	2.80642e-10
NPIPA5	2.34633e-25	2.15069	0.038	0.332	1.19032e-20
LAMTOR5	8.83583e-07	2.14333	0.498	0.528	0.044825
ANKRD13B	1.73988e-14	2.13433	0.038	0.228	8.82661e-10
IRF2BPL	9.18658e-37	2.13257	0.131	0.684	4.66044e-32
HNRNPUL1	4.31388e-08	2.1211	0.216	0.524	0.00218847
GABBR1	7.1977e-20	2.11608	0.076	0.375	3.65146e-15
SNX3	1.79667e-11	2.11264	0.527	0.443	9.11466e-07
ARL5A	2.16422e-09	2.10761	0.369	0.225	0.000109793
RPL9	1.85586e-30	2.0999	0.762	0.958	9.41497e-26
SBDS	7.01028e-15	2.09524	0.564	0.456	3.55639e-10
UQCRH	5.05943e-09	2.09344	0.509	0.521	0.00025667
SUMO2	2.63852e-19	2.0904	0.687	0.902	1.33855e-14
RPS27A	5.67819e-67	2.08719	0.896	0.935	2.8806e-62
RAB12	3.5858e-30	2.0836	0.053	0.417	1.81911e-25
ATP5MC2	8.97916e-13	2.06882	0.64	0.827	4.55522e-08
RPL27	3.74139e-25	2.05564	0.729	0.906	1.89804e-20
RPL27A	1.43002e-31	2.03593	0.769	0.938	7.25463e-27
RPL37	1.81024e-21	2.03091	0.729	0.909	9.18353e-17
MTRNR2L10	7.82689e-13	2.02133	0.004	0.124	3.97066e-08
TCF20	1.24514e-08	2.01669	0.031	0.15	0.000631672
RPL29	5.17516e-32	2.01607	0.764	0.863	2.62541e-27
RAB11FIP3	5.2111e-08	2.01185	0.016	0.107	0.00264364
TUFM	8.97438e-12	2.00711	0.502	0.371	4.55279e-07
RAC1	2.37496e-31	1.98341	0.738	0.599	1.20484e-26
GNG10	6.31264e-12	1.98223	0.024	0.169	3.20246e-07
MEF2D	8.98158e-08	1.97883	0.022	0.121	0.00455644
RPL10A	4.26755e-25	1.97755	0.729	0.775	2.16497e-20
RBIS	5.90446e-12	1.9595	0.122	0.384	2.99539e-07
DUSP1	8.4876e-19	1.9467	0.571	0.378	4.30584e-14
SNRPD2	5.65582e-08	1.9403	0.556	0.674	0.00286925
NUMBL	5.37659e-17	1.93883	0.042	0.264	2.7276e-12
YBX1	5.29511e-15	1.93726	0.66	0.818	2.68626e-10
RNF169	8.89952e-07	1.93582	0.053	0.173	0.0451482
RPLP1	4.49762e-65	1.92158	0.909	0.951	2.28169e-60
RPL23A	2.87699e-45	1.92096	0.833	0.919	1.45953e-40
NPIPB11	6.39924e-34	1.92005	0.027	0.375	3.2464e-29
FAM95B1	1.09475e-08	1.91498	0.007	0.091	0.00055538
DDIT3	1.41861e-08	1.9011	0.484	0.433	0.000719678
NDUFS5	9.33662e-08	1.9009	0.564	0.704	0.00473656
MNT	2.15162e-08	1.89703	0.04	0.166	0.00109154
ARL17A	1.3608e-20	1.89507	0.042	0.3	6.90345e-16
RPL35A	9.93345e-47	1.88428	0.84	0.928	5.03934e-42
PSMA6	4.99835e-11	1.87599	0.127	0.381	2.53571e-06
KCNQ1OT1	1.37966e-09	1.87453	0.273	0.107	6.99916e-05
PI4KA	7.1899e-07	1.85418	0.08	0.225	0.0364751
RPS24	3.30387e-14	1.82985	0.676	0.909	1.67608e-09
PFDN5	9.0392e-16	1.82524	0.653	0.733	4.58568e-11
PRDX1	4.66614e-19	1.8237	0.656	0.651	2.36718e-14
MGRN1	2.89868e-07	1.81943	0.098	0.264	0.0147053
RPS13	6.38341e-38	1.8189	0.807	0.902	3.23837e-33
CD63	1.32516e-21	1.8089	0.684	0.664	6.72269e-17
PRCP	8.62329e-07	1.80441	0.313	0.195	0.0437468
LAPTM4A	3.65985e-15	1.78931	0.602	0.544	1.85668e-10
RPL18A	7.27182e-33	1.7552	0.784	0.961	3.68907e-28
ZSWIM4	3.28088e-07	1.73843	0.031	0.134	0.0166442
RND2	5.42099e-07	1.73746	0.162	0.049	0.0275012
DAXX	5.434e-07	1.71688	0.084	0.235	0.0275672
TMEM59	1.12941e-10	1.7038	0.58	0.55	5.72961e-06
LRP1	7.02864e-07	1.70269	0.176	0.407	0.035657
GABARAPL2	1.23556e-09	1.6988	0.569	0.603	6.26814e-05
BASP1	2.81678e-10	1.68364	0.289	0.749	1.42898e-05
RPS5	1.27708e-30	1.67005	0.776	0.775	6.47876e-26
GOLGA8N	5.37985e-08	1.65487	0.004	0.078	0.00272925
PSPH	1.21036e-08	1.65387	0.156	0.401	0.00061403
C2orf49	9.59e-12	1.6536	0.073	0.277	4.86511e-07
HINT1	3.77583e-15	1.64197	0.658	0.775	1.91552e-10
PLCB3	4.42768e-07	1.6326	0.016	0.098	0.0224621
NLGN2	4.43615e-08	1.62836	0.078	0.238	0.0022505
DBI	1.4769e-43	1.62257	0.851	0.824	7.49245e-39
CBX3	1.64389e-08	1.62194	0.618	0.792	0.000833962
TRIOBP	6.74303e-08	1.60325	0.069	0.218	0.0034208
MED29	1.77364e-07	1.59722	0.098	0.267	0.00899784
PARK7	6.96288e-12	1.59383	0.636	0.687	3.53234e-07
SBK1	4.071e-08	1.5886	0.04	0.163	0.00206526
PEBP1	2.24105e-22	1.58394	0.729	0.769	1.13691e-17
GATAD2A	1.97112e-08	1.57777	0.044	0.176	0.000999969
PRDX2	6.38612e-12	1.57241	0.64	0.743	3.23974e-07
RPL21	1.30063e-49	1.56926	0.876	0.974	6.59823e-45
PRPF18	1.39501e-07	1.56764	0.04	0.156	0.00707704
PDXDC1	2.39297e-11	1.55814	0.102	0.332	1.21398e-06
PLEKHO1	1.24428e-07	1.55763	0.133	0.339	0.00631237
COX4I1	5.3672e-17	1.55423	0.678	0.769	2.72284e-12
MTCL2	3.10151e-08	1.54647	0.1	0.283	0.00157343
ARL4A	4.28985e-07	1.54468	0.373	0.264	0.0217628
NOTCH1	2.11905e-13	1.54128	0.096	0.345	1.07502e-08
CNTFR	2.78256e-09	1.5379	0.078	0.254	0.000141162
SPDYE3	1.99438e-07	1.53592	0.064	0.202	0.0101177
NDN	5.24647e-08	1.5334	0.147	0.368	0.00266159
PAQR7	3.50594e-09	1.524	0.062	0.221	0.00017786
RPS25	2.12192e-28	1.52199	0.782	0.958	1.07647e-23
DCAF8	6.69896e-14	1.51576	0.142	0.453	3.39845e-09
NPIPB4	3.43412e-26	1.51433	0.018	0.283	1.74216e-21
SPCS1	7.41094e-09	1.51247	0.536	0.515	0.000375964
RPL14	7.65701e-13	1.50982	0.673	0.844	3.88448e-08
GPR89B	7.66955e-08	1.50162	0.047	0.173	0.00389084
XPC	3.22876e-09	1.49852	0.073	0.244	0.000163798
COL6A1	3.78475e-12	1.49509	0.071	0.277	1.92004e-07
RPL6	1.83071e-23	1.48271	0.762	0.896	9.28738e-19
TMEM184B	4.01868e-09	1.47862	0.089	0.274	0.000203872
GTF3C1	9.38334e-11	1.47539	0.073	0.264	4.76026e-06
BCAS4	5.38099e-07	1.46211	0.056	0.179	0.0272983
RPS19	3.10326e-56	1.45976	0.904	0.974	1.57431e-51
TTYH3	2.88626e-14	1.45348	0.14	0.453	1.46423e-09
HSPE1	3.15427e-12	1.45025	0.671	0.876	1.60019e-07
SLC25A6	3.4763e-12	1.44377	0.616	0.577	1.76356e-07
DYNLL1	1.18544e-22	1.44304	0.736	0.805	6.01383e-18
MLXIP	3.38277e-09	1.43952	0.08	0.257	0.000171611
SUB1	4.79959e-21	1.43548	0.729	0.743	2.43488e-16
RPL19	3.28896e-31	1.4289	0.811	0.893	1.66852e-26
TUBB2B	6.59475e-14	1.4203	0.691	0.948	3.34558e-09
SPCS2	1.3988e-07	1.41792	0.571	0.603	0.00709627
TMSB4X	1.33339e-77	1.41288	0.98	0.987	6.7644e-73
MZF1	5.18088e-13	1.40684	0.027	0.186	2.62831e-08
DDX24	1.05577e-08	1.40294	0.256	0.609	0.000535604
RPL8	4.31265e-31	1.39988	0.802	0.915	2.18785e-26
HCG18.1	8.20045e-20	1.38988	0.073	0.368	4.16017e-15
ARL17B	2.82267e-16	1.37774	0.053	0.283	1.43197e-11
IDS	7.65568e-07	1.3775	0.138	0.332	0.038838
NEAT1	2.39487e-25	1.37317	0.676	0.433	1.21494e-20
YTHDC1	4.01169e-16	1.36622	0.227	0.684	2.03517e-11
GTF2IRD2B	1.18505e-20	1.36306	0.084	0.404	6.01188e-16
B4GALT5	1.8968e-10	1.36074	0.087	0.287	9.62264e-06
ENHO	8.10284e-08	1.35239	0.091	0.261	0.00411065
DCAKD	2.34764e-21	1.34023	0.136	0.528	1.19098e-16
HNRNPA1L2	3.14804e-41	1.33922	0.131	0.72	1.59703e-36
EGFR	5.7286e-12	1.33693	0.418	0.208	2.90618e-07
FLCN	5.76762e-29	1.33602	0.087	0.492	2.92597e-24
FGFR3	5.07622e-16	1.33173	0.064	0.306	2.57522e-11
FAM53B	5.83198e-08	1.32303	0.033	0.147	0.00295862
RERE	3.75814e-07	1.31623	0.231	0.528	0.0190654
RPS20	2.96509e-10	1.31542	0.669	0.935	1.50422e-05
HNRNPL	8.26611e-57	1.30355	0.147	0.896	4.19348e-52
SELENON	2.47875e-08	1.30294	0.116	0.313	0.0012575
NAP1L4	4.58654e-08	1.30192	0.284	0.668	0.0023268
HNRNPK	6.95144e-16	1.30163	0.72	0.811	3.52654e-11
TOM1L2	3.02552e-13	1.30072	0.08	0.309	1.53488e-08
H3-3A	1.04755e-38	1.30028	0.851	0.948	5.31434e-34
RPS4X	7.36152e-26	1.29923	0.804	0.876	3.73457e-21
RPS15A	9.02098e-30	1.28878	0.844	0.906	4.57643e-25
IQSEC1	3.56755e-13	1.2839	0.06	0.264	1.80985e-08
SPDYE1	4.49112e-07	1.28165	0.016	0.098	0.0227839
NBPF3	1.50928e-07	1.27954	0.031	0.137	0.00765674
PDE6B	1.4862e-08	1.25562	0.06	0.208	0.000753965
SRI	1.11971e-15	1.25511	0.7	0.762	5.6804e-11
EHMT1	3.46332e-12	1.24906	0.109	0.358	1.75698e-07
NFE2L1	1.31095e-09	1.24607	0.109	0.319	6.65056e-05
ADAM33	2.21963e-08	1.23946	0.027	0.137	0.00112604
AFMID	3.49441e-22	1.23772	0.089	0.43	1.77275e-17
KDM5C	3.66824e-07	1.23303	0.044	0.16	0.0186093
CARHSP1	8.19451e-12	1.22646	0.22	0.596	4.15716e-07
FOXK1	1.0401e-13	1.21961	0.129	0.42	5.27656e-09
LARP7	1.50445e-07	1.2157	0.242	0.557	0.00763223
PGRMC2	1.11996e-08	1.21394	0.14	0.365	0.000568169
RPL13A	2.80388e-39	1.20705	0.88	0.967	1.42244e-34
HMGN5	4.59517e-07	1.19124	0.129	0.319	0.0233118
TNPO2	4.04492e-31	1.1872	0.124	0.609	2.05203e-26
MTURN	1.23287e-07	1.17564	0.138	0.342	0.00625447
ZNG1C	1.74639e-39	1.16628	0.076	0.557	8.85962e-35
PTMA	5.12066e-53	1.16557	0.949	1	2.59776e-48
ESF1	2.19525e-07	1.16107	0.211	0.485	0.0111367
MEX3A	1.96856e-23	1.16098	0.144	0.58	9.9867e-19
RPS14	3.81296e-40	1.15608	0.898	0.974	1.93435e-35
SEPTIN9	1.99828e-09	1.15441	0.104	0.309	0.000101375
FTL	5.46844e-44	1.15061	0.922	0.902	2.77419e-39
MROH8	3.04149e-11	1.14975	0.016	0.14	1.54298e-06
ARPC4	5.1615e-11	1.14626	0.202	0.537	2.61848e-06
PFKFB3	4.09124e-10	1.1454	0.06	0.228	2.07553e-05
SPTBN2	4.72682e-08	1.13879	0.027	0.134	0.00239796
H2BC18	1.48687e-08	1.13592	0.02	0.124	0.000754304
FAM85B	7.58051e-14	1.13529	0.009	0.147	3.84567e-09
WASL	6.82426e-09	1.13159	0.127	0.342	0.000346202
TRIM8	3.43199e-09	1.13033	0.062	0.221	0.000174108
SYNGR1	1.36102e-08	1.12636	0.042	0.173	0.00069046
ATP9B	3.50541e-08	1.11804	0.064	0.212	0.00177833
RPL10	3.98334e-45	1.11488	0.922	0.958	2.02079e-40
GTF2H2C	2.69592e-07	1.11125	0.111	0.287	0.0136767
RPL7A	4.55818e-15	1.10294	0.711	0.811	2.31241e-10
PLXNB1	2.55183e-11	1.09565	0.107	0.339	1.29457e-06
CREBZF	3.22346e-08	1.09193	0.142	0.362	0.00163529
PHYKPL	5.73207e-07	1.08841	0.089	0.241	0.0290794
LSM14A	2.65378e-10	1.08508	0.233	0.596	1.34629e-05
SOD1	4.98028e-07	1.08008	0.638	0.788	0.0252655
TLE1	1.37837e-10	1.07453	0.156	0.427	6.99262e-06
MSI1	2.33341e-53	1.07398	0.138	0.844	1.18376e-48
POLR2A	3.85574e-12	1.06996	0.102	0.342	1.95605e-07
ARAP3	3.36169e-08	1.06937	0.029	0.14	0.00170542
DHFR	5.94585e-09	1.05251	0.08	0.254	0.000301639
MTFMT	9.77068e-12	1.05035	0.038	0.199	4.95677e-07
RNF149	1.11626e-14	1.04491	0.084	0.336	5.66289e-10
PREX1	9.35718e-09	1.03923	0.069	0.228	0.000474699
TLN1	2.03566e-08	1.03841	0.131	0.345	0.00103271
SMG5	4.3604e-08	1.03287	0.067	0.215	0.00221207
DDX52	2.6966e-08	1.026	0.156	0.388	0.00136801
NUB1	5.27831e-08	1.02465	0.118	0.313	0.00267774
CIZ1	5.70882e-09	1.02417	0.093	0.28	0.000289614
AUTS2	1.87523e-22	1.02415	0.107	0.472	9.51324e-18
HERC2	3.95586e-13	1.02136	0.151	0.456	2.00685e-08
NISCH	4.18703e-09	1.02135	0.1	0.293	0.000212412
JUND	4.51022e-10	1.02076	0.362	0.951	2.28808e-05
TM9SF1	4.44873e-07	1.01873	0.016	0.098	0.0225689
MLC1	3.16851e-14	1.01679	0.111	0.388	1.60742e-09
LUC7L	7.09362e-07	1.00907	0.229	0.508	0.0359866
SCAF4	3.19642e-09	1.00365	0.082	0.261	0.000162157
UBB	3.53088e-47	1.00314	0.927	0.951	1.79125e-42
BEX3	1.55683e-10	1.00193	0.698	0.912	7.89796e-06
UTP4	7.42011e-07	0.99938	0.076	0.215	0.037643
XIAP	1.02358e-10	0.996553	0.144	0.407	5.19272e-06
XPA	1.5114e-08	0.990804	0.102	0.29	0.00076675
UPF2	3.146e-15	0.988958	0.147	0.476	1.596e-10
NACA	1.68699e-11	0.985678	0.709	0.827	8.55827e-07
IFITM3	4.30688e-08	0.980444	0.18	0.436	0.00218492
BRF1	2.60498e-07	0.978543	0.036	0.143	0.0132153
CSNK2A3	3.48493e-19	0.97439	0.016	0.215	1.76794e-14
MPHOSPH8	2.02285e-10	0.973758	0.273	0.691	1.02621e-05
STRN	7.61979e-07	0.964839	0.053	0.173	0.038656
CWF19L2	6.29043e-08	0.961184	0.182	0.433	0.0031912
TAF3	8.64905e-07	0.958569	0.056	0.176	0.0438775
CECR2	6.99601e-08	0.948521	0.08	0.238	0.00354915
PRRC2B	1.91926e-11	0.9443	0.16	0.45	9.73658e-07
SMAGP	1.59749e-07	0.925178	0.018	0.107	0.00810423
PSPC1	5.28151e-07	0.916095	0.118	0.293	0.0267936
PABPC4	4.71162e-07	0.914544	0.131	0.316	0.0239025
CDK19	1.3351e-07	0.910846	0.091	0.254	0.00677311
TUBA1B	3.3052e-07	0.907644	0.682	0.853	0.0167676
ZNF362	8.25659e-08	0.904434	0.036	0.15	0.00418865
AMFR	1.90255e-35	0.90423	0.138	0.681	9.6518e-31
RPSA	1.05824e-10	0.900144	0.676	0.736	5.36854e-06
RNPC3	1.59345e-12	0.892655	0.107	0.355	8.08371e-08
AP3S2	3.66364e-11	0.877878	0.042	0.202	1.8586e-06
SZT2	5.01428e-09	0.860763	0.04	0.173	0.00025438
RNF19B	7.48598e-07	0.857848	0.011	0.085	0.0379771
PPP4R2	1.39486e-10	0.850993	0.173	0.463	7.07626e-06
ZNF264	3.35946e-12	0.849583	0.082	0.3	1.70429e-07
MRPL45	3.1447e-09	0.848837	0.096	0.287	0.000159534
CDC42BPB	6.14392e-10	0.843652	0.053	0.212	3.11687e-05
ZNF462	1.425e-15	0.842717	0.258	0.733	7.22915e-11
TOP1	4.94121e-11	0.841805	0.278	0.704	2.50672e-06
SLC35E2B	1.3515e-07	0.833729	0.113	0.296	0.00685631
RBM4B	1.18411e-08	0.833524	0.138	0.358	0.000600711
SFXN5	1.56026e-10	0.832019	0.111	0.336	7.91536e-06
NKAIN3	5.17966e-07	0.829616	0.133	0.322	0.0262769
CLK3	1.66953e-07	0.829273	0.102	0.274	0.00846969
PTPN23	1.09628e-09	0.825181	0.033	0.166	5.56152e-05
GLMN	5.16848e-07	0.821071	0.087	0.238	0.0262202
MRPL19	3.10364e-08	0.816373	0.162	0.397	0.00157451
TAF9	7.40094e-08	0.815352	0.149	0.371	0.00375457
DAPK2	3.07966e-08	0.809271	0.024	0.13	0.00156234
MAN2A2	7.66955e-08	0.809157	0.047	0.173	0.00389084
RAD23B	7.34855e-18	0.806755	0.216	0.671	3.72799e-13
SNAPC1	5.14999e-07	0.802757	0.071	0.208	0.0261264
METTL2A	2.36033e-11	0.799754	0.089	0.303	1.19742e-06
RTL5	2.68024e-09	0.796512	0.016	0.121	0.000135971
ARID3B	9.84115e-10	0.795562	0.009	0.107	4.99251e-05
KIAA1143	1.49265e-09	0.788701	0.124	0.349	7.57235e-05
FAM157C	1.56182e-12	0.783591	0.013	0.147	7.92326e-08
INTS3	4.78748e-16	0.776307	0.082	0.345	2.42874e-11
TMEM14A	1.59848e-07	0.772702	0.202	0.466	0.00810925
RDH13	7.95503e-10	0.770011	0.036	0.173	4.03566e-05
LINC00339	1.14149e-07	0.768594	0.029	0.134	0.00579091
ALDH16A1	6.72319e-07	0.765813	0.027	0.121	0.0341074
SMG8	4.13262e-22	0.764215	0.018	0.248	2.09652e-17
SDHAF4	3.35138e-07	0.764187	0.018	0.104	0.0170019
MSANTD3	6.95518e-08	0.75909	0.067	0.212	0.00352843
EPHB1	1.27976e-07	0.758586	0.076	0.225	0.00649236
SP2	2.70965e-08	0.758561	0.042	0.169	0.00137463
PIM2	4.96149e-08	0.753415	0.016	0.107	0.00251701
AC021224.1	1.0451e-08	0.752909	0.002	0.078	0.00053019
CBX1	9.71613e-08	0.752231	0.278	0.625	0.00492909
ST3GAL2	1.37468e-07	0.741861	0.047	0.169	0.00697389
DNAJB5	2.91103e-13	0.731593	0.051	0.244	1.47679e-08
TMEM35A	1.70471e-12	0.726949	0.062	0.261	8.64814e-08
HAUS1	9.94407e-09	0.723663	0.111	0.309	0.000504473
MDC1	4.38003e-17	0.722521	0.018	0.202	2.22203e-12
YWHAE	6.27371e-12	0.715432	0.747	0.997	3.18272e-07
PLEKHG2	1.71724e-12	0.715411	0.029	0.186	8.71175e-08
RBM15B	2.79568e-07	0.710992	0.089	0.244	0.0141827
USP2	3.70297e-10	0.709068	0.053	0.215	1.87856e-05
DNAJB1	2.752e-08	0.706672	0.691	0.713	0.00139612
CCDC174	5.8603e-09	0.705214	0.124	0.339	0.000297299
DAG1	7.99002e-18	0.702075	0.073	0.345	4.05342e-13
FOXRED2	2.87247e-08	0.701218	0.069	0.221	0.00145724
SMNDC1	1.15216e-14	0.70078	0.069	0.3	5.84504e-10
PSRC1	4.95722e-07	0.700252	0.116	0.29	0.0251485
MTHFR	1.66394e-09	0.700096	0.051	0.202	8.44133e-05
BMP2K	1.46989e-10	0.698316	0.062	0.238	7.4569e-06
AGPAT3	7.04188e-10	0.69552	0.044	0.192	3.57241e-05
UBE2Z	3.87399e-10	0.694966	0.091	0.29	1.96531e-05
HDAC6	5.92595e-08	0.689532	0.098	0.27	0.0030063
POM121C	4.59262e-12	0.685927	0.107	0.349	2.32988e-07
ADIPOR1	5.49993e-08	0.678617	0.149	0.365	0.00279017
MECP2	1.29887e-12	0.674527	0.144	0.43	6.5893e-08
TMEM161B	3.49672e-12	0.6718	0.08	0.293	1.77392e-07
GNA12	4.29444e-17	0.667712	0.082	0.355	2.17861e-12
GALT	1.05647e-11	0.666892	0.042	0.208	5.35955e-07
RASSF8	2.29418e-07	0.665883	0.04	0.153	0.0116386
ACAD11	5.57361e-07	0.663736	0.004	0.068	0.0282755
CFDP1	1.57092e-09	0.662137	0.233	0.567	7.96942e-05
TRIM26	4.37209e-26	0.645595	0.038	0.339	2.218e-21
PEDS1	2.55794e-10	0.643394	0.058	0.225	1.29767e-05
NFATC2IP	4.22326e-09	0.641634	0.104	0.303	0.00021425
CPT1A	5.42129e-27	0.64022	0.042	0.358	2.75027e-22
TUBB3	6.84701e-14	0.637723	0.004	0.134	3.47356e-09
FAM66C	2.01684e-10	0.635905	0.036	0.179	1.02316e-05
SNX1	7.19544e-07	0.630137	0.102	0.261	0.0365032
COPG2	1.24066e-07	0.625718	0.076	0.225	0.00629402
CPSF7	7.26624e-14	0.620853	0.113	0.388	3.68624e-09
PLCG1	1.76231e-18	0.615851	0.084	0.378	8.94037e-14
TMEM108	1.20901e-07	0.61416	0.091	0.254	0.00613342
NSRP1	1.56795e-11	0.609199	0.262	0.661	7.95436e-07
GLUD2	2.31931e-09	0.600104	0.004	0.091	0.000117661
CASP6	8.40532e-07	0.599212	0.078	0.215	0.042641
WASF2	2.26134e-07	0.5952	0.198	0.443	0.011472
BAIAP2-DT	1.58749e-11	0.586947	0.022	0.16	8.0535e-07
LRRFIP1	1.54522e-12	0.58656	0.153	0.45	7.83905e-08
ZC3H8	7.69213e-10	0.58619	0.102	0.306	3.9023e-05
LRCH1	1.93874e-09	0.585872	0.038	0.173	9.83541e-05
SUPT6H	2.8382e-09	0.585123	0.091	0.277	0.000143985
CMC2	9.48895e-08	0.582863	0.182	0.423	0.00481384
PEX1	3.71307e-07	0.581151	0.062	0.192	0.0188368
DLEU2	3.11992e-25	0.577988	0.069	0.41	1.58277e-20
TM9SF3	1.37376e-07	0.565425	0.16	0.378	0.00696924
WDR55	4.74503e-09	0.563852	0.049	0.192	0.00024072
TNRC6C	3.35759e-13	0.562317	0.136	0.42	1.70334e-08
ASXL2	1.90212e-08	0.562275	0.067	0.218	0.000964964
DGCR8	4.38297e-24	0.561918	0.04	0.326	2.22352e-19
LRP10	6.62492e-07	0.561267	0.082	0.225	0.0336089
EIF3CL	2.03152e-30	0.558631	0.018	0.319	1.03061e-25
LETM2	8.82638e-07	0.546331	0.016	0.094	0.0447771
GINM1	4.76104e-08	0.544448	0.096	0.267	0.00241533
CHCHD3	3.7354e-37	0.541311	0.171	0.782	1.895e-32
MAVS	4.04506e-09	0.539895	0.102	0.296	0.00020521
EXTL3	1.22183e-09	0.538525	0.067	0.235	6.19846e-05
PRKAR2B	5.0478e-10	0.533888	0.038	0.179	2.5608e-05
PDE12	2.78488e-07	0.532195	0.064	0.199	0.014128
TMEM237	1.69005e-07	0.531664	0.169	0.391	0.0085738
CCNL2	4.81822e-08	0.52922	0.202	0.469	0.00244433
BORCS7	2.55506e-07	0.528806	0.162	0.378	0.0129621
C16orf87	5.88859e-08	0.526452	0.129	0.326	0.00298734
HMGB3	1.61123e-07	0.522542	0.189	0.433	0.00817392
UBE3C	3.1196e-10	0.519847	0.089	0.287	1.5826e-05
UBC	3.50863e-14	0.516891	0.849	0.866	1.77997e-09
DIS3L2	2.22665e-09	0.516655	0.06	0.218	0.00011296
UHRF1	5.51441e-16	0.513349	0.111	0.41	2.79752e-11
SS18L1	5.61961e-07	0.512501	0.051	0.169	0.0285089
CIP2A	9.27136e-07	0.511548	0.036	0.137	0.0470345
ATP2A2	1.3453e-08	0.50677	0.158	0.394	0.000682483
CBFA2T2	1.82395e-12	0.505617	0.104	0.349	9.25309e-08
CTBP1	3.37837e-35	0.500859	0.198	0.847	1.71388e-30
METTL2B	8.19151e-09	0.500382	0.113	0.316	0.000415563
METTL25B	9.71179e-20	0.498857	0.069	0.355	4.92689e-15
PTCH1	1.08478e-07	0.498464	0.033	0.143	0.00550319
TUSC3	1.20457e-09	0.495801	0.067	0.235	6.11091e-05
ZNF852	2.56163e-07	0.494444	0.004	0.072	0.0129954
LINC00665	7.33086e-07	0.493682	0.102	0.264	0.0371902
ARL13B	1.34981e-13	0.493676	0.069	0.287	6.84772e-09
ALG13	4.34693e-09	0.493215	0.082	0.257	0.000220524
GPR107	2.39901e-11	0.489331	0.036	0.189	1.21704e-06
CFAP97	1.6145e-09	0.488107	0.162	0.417	8.1905e-05
PIP5K1A	3.43157e-10	0.485247	0.096	0.3	1.74087e-05
RPRD2	5.77729e-15	0.485041	0.091	0.352	2.93088e-10
TTC1	2.98822e-08	0.485001	0.202	0.469	0.00151595
RPS3A	2.46685e-10	0.480514	0.804	0.954	1.25146e-05
UBE2R2	3.00898e-07	0.479211	0.156	0.368	0.0152649
NEK6	1.50417e-09	0.478909	0.069	0.238	7.63078e-05
ANKRD11	3.94286e-21	0.470054	0.209	0.694	2.00025e-16
MFN1	8.73634e-22	0.469168	0.102	0.453	4.43203e-17
RPRD1B	7.44056e-11	0.468447	0.076	0.267	3.77467e-06
F11R	6.44015e-08	0.467088	0.013	0.101	0.00326715
H1-2	2.66444e-22	0.462976	0.076	0.397	1.3517e-17
SRGAP2B	8.47625e-31	0.462098	0.182	0.743	4.30009e-26
CLEC2D	6.23914e-13	0.455482	0.102	0.349	3.16518e-08
ERCC1	1.40125e-07	0.450045	0.202	0.453	0.0071087
INHBB	2.67477e-14	0.448792	0.04	0.231	1.35694e-09
CDAN1	4.67561e-07	0.445108	0.02	0.107	0.0237198
GSR	5.249e-11	0.440193	0.018	0.143	2.66287e-06
SPOP	9.3111e-08	0.439598	0.216	0.485	0.00472361
CLK2	1.33955e-13	0.43882	0.024	0.186	6.79566e-09
PHF13	7.9666e-07	0.433673	0.029	0.124	0.0404154
CPSF1	9.20327e-08	0.433585	0.058	0.192	0.00466891
GARRE1	2.88614e-13	0.433505	0.113	0.375	1.46417e-08
ARL3	1.79154e-08	0.427486	0.22	0.511	0.000908865
ZNF431	7.63497e-10	0.426793	0.109	0.319	3.8733e-05
FRY	2.22287e-13	0.425297	0.049	0.241	1.12768e-08
NDUFS1	7.24808e-11	0.421953	0.147	0.407	3.67703e-06
FCHSD2	2.56616e-13	0.419898	0.073	0.293	1.30184e-08
ATP2C1	2.10963e-08	0.415059	0.133	0.345	0.00107024
CYP51A1	1.01335e-34	0.409101	0.053	0.456	5.14082e-30
SLC22A5	1.149e-07	0.407384	0.02	0.114	0.00582899
FAF1	2.3667e-10	0.406841	0.073	0.257	1.20065e-05
EPC1	5.37477e-13	0.405784	0.182	0.511	2.72667e-08
CCDC91	1.22429e-07	0.403438	0.089	0.248	0.00621094
NUP62	4.6451e-07	0.403297	0.133	0.319	0.023565
ERO1B	1.28194e-08	0.401227	0.056	0.199	0.000650339
RPS6	1.2798e-07	0.399778	0.809	0.98	0.00649255
ACIN1	1.826e-15	0.399378	0.169	0.524	9.26347e-11
ATP8A1	1.23103e-07	0.398213	0.078	0.228	0.00624515
MYO19	1.22045e-08	0.39635	0.042	0.173	0.000619148
FZD2	1.15582e-07	0.393308	0.029	0.134	0.00586357
WWOX	1.38798e-07	0.392774	0.056	0.186	0.00704137
DDX27	8.33085e-22	0.392078	0.12	0.495	4.22632e-17
PTGR2	3.91277e-09	0.389876	0.038	0.169	0.000198499
UBFD1	4.18911e-08	0.387725	0.053	0.189	0.00212518
SEC14L1	4.37451e-08	0.387418	0.111	0.3	0.00221923
ZNF100	1.43504e-09	0.384408	0.036	0.169	7.2801e-05
AGPAT5	1.26866e-07	0.382711	0.149	0.358	0.00643603
MFAP1	2.86087e-07	0.380785	0.1	0.264	0.0145135
EAPP	6.17517e-13	0.379954	0.16	0.466	3.13273e-08
RNMT	3.26612e-15	0.376538	0.176	0.531	1.65693e-10
GATAD2B	5.59943e-21	0.374789	0.12	0.485	2.84065e-16
TGS1	2.40553e-07	0.371307	0.089	0.244	0.0122035
ZNF227	4.77733e-09	0.369611	0.044	0.182	0.000242359
UTP11	1.10051e-08	0.366829	0.147	0.371	0.000558302
PPHLN1	1.2494e-07	0.364344	0.211	0.476	0.00633835
VAV2	1.20883e-12	0.364267	0.018	0.16	6.1325e-08
MEF2A	1.1898e-10	0.363683	0.08	0.274	6.03596e-06
LRSAM1	6.1553e-09	0.361938	0.031	0.153	0.000312265
SFSWAP	4.768e-09	0.357743	0.098	0.287	0.000241885
NEIL2	5.5845e-07	0.354081	0.096	0.251	0.0283307
APBA1	3.75903e-08	0.352116	0.036	0.153	0.00190699
GART	8.51824e-11	0.348443	0.133	0.378	4.32139e-06
NOL4	6.1668e-07	0.345391	0.038	0.143	0.0312848
HCFC1	2.20276e-42	0.344469	0.087	0.609	1.11748e-37
HIGD1A	1.29657e-07	0.338291	0.278	0.593	0.00657765
LUZP1	7.99854e-08	0.337807	0.089	0.251	0.00405774
AFG2A	9.38425e-09	0.333973	0.04	0.169	0.000476072
LRCH3	2.18952e-09	0.333654	0.144	0.378	0.000111076
MXRA8	4.34971e-11	0.329091	0.009	0.121	2.20665e-06
CYP20A1	2.50219e-13	0.328035	0.167	0.482	1.26939e-08
RUSC1	1.40403e-07	0.3265	0.049	0.173	0.00712279
ZNF592	1.60584e-07	0.326165	0.038	0.15	0.00814659
PPP1R12B	7.78319e-07	0.324116	0.087	0.231	0.0394849
NOVA2	7.55041e-10	0.322241	0.064	0.231	3.8304e-05
INTS10	2.1246e-07	0.322214	0.142	0.339	0.0107783
FAXDC2	1.01252e-08	0.320622	0.047	0.182	0.000513661
OTUD7B	3.71993e-13	0.318528	0.084	0.316	1.88716e-08
CAMK2G	1.86745e-07	0.314165	0.089	0.244	0.00947377
ALDH1B1	2.64542e-07	0.314129	0.036	0.143	0.0134205
HGSNAT	1.95209e-12	0.308337	0.064	0.264	9.90315e-08
SYAP1	3.74003e-12	0.307744	0.169	0.469	1.89736e-07
BACE1	2.92512e-08	0.30571	0.067	0.215	0.00148394
TCF3	5.92785e-24	0.304711	0.053	0.358	3.00726e-19
TVP23C	6.01525e-20	0.302692	0.018	0.228	3.0516e-15
KAZN	8.75637e-10	0.30192	0.113	0.326	4.44219e-05
KIF13A	1.07495e-12	0.299435	0.038	0.208	5.45332e-08
JPX	1.49069e-12	0.294253	0.176	0.492	7.56242e-08
NAF1	4.12285e-07	0.293535	0.042	0.153	0.0209157
STX16	4.19453e-14	0.292305	0.122	0.404	2.12793e-09
NACC2	2.38723e-07	0.29138	0.073	0.218	0.0121107
BCORL1	3.53162e-07	0.288349	0.011	0.088	0.0179163
TERF1	9.03237e-09	0.287442	0.198	0.466	0.000458221
FOXN3	7.31441e-11	0.2857	0.14	0.397	3.71067e-06
MNAT1	1.11238e-17	0.285298	0.096	0.391	5.6432e-13
EIF2AK4	6.31925e-10	0.284702	0.071	0.248	3.20582e-05
TRIO	5.30462e-43	0.284319	0.127	0.717	2.69109e-38
ANKRD40	1.06174e-27	0.283958	0.156	0.648	5.38629e-23
TMCO3	1.43938e-09	0.283075	0.071	0.241	7.3021e-05
KIAA0319L	6.47708e-11	0.281958	0.104	0.326	3.28589e-06
RPAP3	8.55408e-10	0.281927	0.089	0.28	4.33957e-05
SUDS3	1.77277e-08	0.280934	0.118	0.313	0.000899344
CAST	8.00809e-09	0.280027	0.131	0.345	0.000406259
TMEM135	2.53562e-07	0.279726	0.036	0.143	0.0128635
ZNG1A	4.07878e-28	0.279458	0.149	0.629	2.06921e-23
GNG3	2.67895e-19	0.277809	0.033	0.264	1.35906e-14
RANBP9	8.4115e-12	0.272392	0.102	0.332	4.26724e-07
WIPF2	8.20891e-08	0.270964	0.107	0.283	0.00416446
SAV1	4.57987e-11	0.269688	0.04	0.195	2.32341e-06
DNAL1	2.3564e-07	0.268224	0.064	0.199	0.0119543
ZDHHC21	9.12842e-07	0.267877	0.149	0.345	0.0463094
GNB5	3.87668e-11	0.267717	0.069	0.257	1.96668e-06
H1-0	1.3489e-33	0.267686	0.109	0.59	6.84312e-29
HYDIN	4.76677e-10	0.267074	0.064	0.235	2.41823e-05
VEGFA	7.7221e-25	0.265941	0.064	0.394	3.9175e-20
ORC2	6.6751e-07	0.265681	0.071	0.205	0.0338635
PDHB	5.89984e-07	0.263903	0.233	0.479	0.0299305
CBX6	2.78299e-20	0.263347	0.167	0.586	1.41184e-15
RABEP1	9.0994e-09	0.262495	0.113	0.306	0.000461622
RBFOX2	4.82082e-09	0.258724	0.16	0.401	0.000244565
USP36	4.5168e-09	0.258307	0.062	0.218	0.000229142
AP2B1	2.63072e-07	0.2555	0.258	0.57	0.0133459
PTGR1	6.49964e-07	0.254312	0.062	0.189	0.0329733
RNF216	3.82158e-10	0.253287	0.151	0.397	1.93873e-05
NAA40	7.46893e-09	0.250659	0.062	0.215	0.000378906
KLHL23	9.87171e-08	0.249828	0.149	0.355	0.00500802
DNHD1	2.51137e-09	0.248224	0.022	0.137	0.000127404
VTI1A	9.77151e-10	0.246305	0.042	0.186	4.95719e-05
TIPRL	4.40084e-07	0.246176	0.178	0.394	0.0223259
KPNA5	1.60073e-11	0.244797	0.136	0.394	8.12065e-07
DENND11	1.3266e-10	0.243956	0.076	0.264	6.72997e-06
ARFGAP3	1.66833e-07	0.241582	0.118	0.296	0.00846361
ANK3	1.28375e-11	0.24026	0.056	0.235	6.51257e-07
NBPF1	7.8925e-50	0.23837	0.067	0.612	4.00394e-45
CCSER2	6.81226e-12	0.237703	0.136	0.401	3.45593e-07
C6orf89	3.02984e-08	0.23741	0.102	0.28	0.00153707
ING1	5.83152e-09	0.237129	0.093	0.277	0.000295839
AC159540.1	3.61756e-25	0.23352	0.049	0.358	1.83522e-20
RPP14	6.09756e-20	0.233433	0.04	0.287	3.09335e-15
CMTR1	1.64061e-07	0.22912	0.022	0.117	0.00832298
MLF1	7.64854e-11	0.227136	0.169	0.44	3.88018e-06
GEM	1.01025e-07	0.223968	0.06	0.195	0.00512509
HES1	7.09101e-51	0.222161	0.169	0.899	3.59734e-46
OTX1	1.40011e-14	0.217483	0.053	0.264	7.10287e-10
SSBP3	1.15223e-10	0.216857	0.107	0.329	5.84539e-06
AL592183.1	6.36773e-11	0.215629	0.016	0.137	3.23041e-06
FRMD4A	4.29267e-11	0.213403	0.122	0.365	2.17771e-06
GPALPP1	1.84965e-07	0.212716	0.087	0.241	0.00938345
SNRNP40	1.06648e-07	0.210589	0.182	0.41	0.00541034
NRF1	1.43083e-16	0.207517	0.04	0.254	7.25875e-12
ZNG1E	1.52128e-27	0.205049	0.131	0.58	7.7176e-23
FAM53C	7.66882e-11	0.202995	0.093	0.303	3.89047e-06
DIDO1	1.15928e-09	0.201665	0.069	0.238	5.88113e-05
MAML1	5.06556e-10	0.200412	0.033	0.169	2.56981e-05
RYBP	1.34075e-07	0.200043	0.104	0.274	0.00680178
NBPF9	3.12223e-66	0.19879	0.056	0.7	1.58394e-61
WBP11	3.5232e-17	0.195516	0.169	0.537	1.78735e-12
STAU2	1.84871e-08	0.190559	0.14	0.352	0.000937869
ABHD17C	1.10606e-08	0.190287	0.027	0.14	0.000561114
CERT1	3.84916e-17	0.189831	0.078	0.345	1.95272e-12
USP11	3.78536e-08	0.188918	0.276	0.616	0.00192035
IWS1	2.51898e-08	0.188508	0.111	0.3	0.0012779
PACS2	6.56962e-10	0.187185	0.069	0.241	3.33283e-05
RAB8A	3.8293e-17	0.185358	0.096	0.384	1.94264e-12
CRYAB	2.3839e-11	0.185001	0.487	0.264	1.20938e-06
SMPD4	1.70111e-10	0.184221	0.056	0.221	8.62988e-06
KIF1A	1.08746e-16	0.183687	0.127	0.446	5.51679e-12
BEX4	8.29883e-07	0.181892	0.273	0.56	0.0421008
SESTD1	1.78637e-09	0.181746	0.1	0.296	9.06243e-05
MIR181A2HG	1.72903e-07	0.179947	0.011	0.091	0.00877154
LGALS3	6.05328e-15	0.179542	0.062	0.287	3.07089e-10
DDB2	4.64606e-13	0.178896	0.056	0.251	2.35699e-08
FOXRED1	1.0963e-17	0.178141	0.069	0.332	5.56166e-13
CDK17	2.24842e-07	0.167865	0.082	0.231	0.0114065
LSG1	1.25186e-09	0.165703	0.071	0.241	6.3508e-05
PEAK1	5.56303e-10	0.164951	0.049	0.202	2.82218e-05
NCBP3	8.71698e-11	0.164522	0.111	0.336	4.42221e-06
TPM1	2.60709e-11	0.162585	0.171	0.453	1.3226e-06
TUBB2A	1.58298e-09	0.159716	0.344	0.769	8.03062e-05
DUSP11	5.34421e-07	0.159509	0.071	0.205	0.0271117
DGKD	2.04676e-09	0.158976	0.029	0.153	0.000103834
SYT15	1.12487e-07	0.157949	0.002	0.068	0.00570657
STK4	9.2078e-08	0.157756	0.1	0.267	0.00467121
SOX3	2.16508e-17	0.157226	0.009	0.179	1.09837e-12
AACS	1.12266e-07	0.154909	0.029	0.134	0.00569539
HPS4	1.27039e-07	0.154692	0.136	0.332	0.0064448
PRP4K	1.27405e-13	0.153861	0.253	0.668	6.46336e-09
PDGFRB	4.03654e-18	0.151556	0.016	0.205	2.04778e-13
SNTA1	8.3986e-08	0.150674	0.022	0.121	0.00426069
ILF3	6.04668e-13	0.149466	0.289	0.733	3.06754e-08
NRDE2	3.11185e-19	0.148657	0.062	0.332	1.57867e-14
EDRF1	2.81612e-08	0.148621	0.033	0.15	0.00142864
PCBD2	1.37007e-08	0.1481	0.049	0.186	0.000695051
RBM22	6.19638e-12	0.1474	0.158	0.443	3.14349e-07
KANSL1L	8.03519e-10	0.143889	0.058	0.218	4.07633e-05
HCG11	1.3404e-07	0.143485	0.013	0.098	0.00679997
MINDY1	6.64249e-08	0.141487	0.036	0.15	0.0033698
COL9A1	3.40807e-16	0.140679	0.031	0.228	1.72895e-11
DIABLO	2.15259e-19	0.139308	0.044	0.293	1.09203e-14
FANCA	8.17885e-08	0.137409	0.027	0.13	0.00414921
RPF2	1.59858e-13	0.133487	0.1	0.349	8.10977e-09
PPIG	3.7309e-12	0.133382	0.309	0.759	1.89272e-07
COP1	6.47349e-08	0.131241	0.1	0.274	0.00328407
CDK12	1.46063e-07	0.130709	0.093	0.254	0.00740991
EWSR1	3.59829e-10	0.129386	0.373	0.86	1.82545e-05
PGAM5	8.26014e-10	0.128885	0.02	0.137	4.19045e-05
RNF2	1.75822e-29	0.125416	0.096	0.515	8.91962e-25
CDK7	8.84015e-09	0.124635	0.04	0.169	0.000448469
TLE4	2.8936e-25	0.121975	0.171	0.645	1.46795e-20
UAP1	7.88836e-07	0.121114	0.067	0.195	0.0400184
HSPA4	1.42165e-16	0.120319	0.144	0.482	7.21216e-12
TDG	2.04378e-09	0.120085	0.184	0.456	0.000103683
MAU2	1.76397e-14	0.119439	0.056	0.267	8.94881e-10
TM9SF4	2.67296e-10	0.119025	0.053	0.215	1.35602e-05
LRRC7	8.53043e-12	0.113198	0.047	0.218	4.32757e-07
PUM3	8.20634e-19	0.112278	0.071	0.349	4.16316e-14
UBE2O	2.81941e-13	0.110745	0.067	0.277	1.43031e-08
DDX59	2.26382e-08	0.109608	0.062	0.208	0.00114846
VPS53	5.95261e-19	0.108977	0.076	0.362	3.01982e-14
NSUN6	7.25423e-23	0.10851	0.08	0.41	3.68014e-18
PDCL	1.2545e-08	0.107067	0.111	0.303	0.00063642
EIF2AK2	9.37142e-11	0.103565	0.213	0.524	4.75421e-06
RAPGEF6	9.04331e-07	0.101476	0.058	0.179	0.0458776
RP11.166D19.1	1.00208e-114	-12.2617	0	0.814	5.08364e-110
ENO1.1	6.92409e-113	-12.0771	0	0.805	3.51266e-108
SOX2.OT	4.74073e-108	-11.2836	0	0.779	2.40502e-103
TFAP2C	1.00208e-114	-11.0997	0	0.814	5.08364e-110
DLX6.AS1	9.12215e-19	-11.0529	0	0.163	4.62776e-14
RP11.138A9.2	2.61451e-51	-10.4863	0	0.423	1.32637e-46
AC013394.2	1.87594e-107	-10.4543	0	0.775	9.51682e-103
AC120042.1	2.9518e-84	-10.4429	0	0.642	1.49748e-79
CDON	3.46207e-83	-10.1775	0	0.635	1.75634e-78
OIP5.AS1	2.65037e-73	-9.94498	0	0.573	1.34456e-68
SHISA2	2.18424e-79	-9.93141	0.002	0.616	1.10809e-74
EEF1A1P5	5.33528e-149	-9.88781	0	0.984	2.70664e-144
FGD5.AS1	2.26411e-76	-9.83583	0	0.593	1.1486e-71
RP5.1085F17.3	1.09241e-44	-9.79865	0	0.375	5.54191e-40
SNHG14	8.57757e-85	-9.79211	0	0.645	4.35148e-80
TKTL1	2.99172e-36	-9.76837	0	0.309	1.51773e-31
DACH1	8.70102e-72	-9.72508	0	0.564	4.41412e-67
VEPH1	1.98565e-46	-9.72078	0	0.388	1.00734e-41
MTATP6P1	2.33371e-141	-9.71695	0	0.948	1.18391e-136
RP11.16E23.4	2.12794e-33	-9.6759	0	0.287	1.07952e-28
HMGB1P5	6.80241e-147	-9.57198	0	0.974	3.45093e-142
RP11.76I14.1	1.37017e-88	-9.53721	0	0.668	6.95102e-84
ZNF252P	5.06396e-35	-9.46695	0	0.3	2.569e-30
GPR22	1.86509e-27	-9.45104	0	0.238	9.46176e-23
COL4A6	5.42896e-46	-9.43684	0	0.384	2.75417e-41
SNHG1	1.42249e-39	-9.41028	0	0.336	7.21642e-35
RP11.553L6.5	2.09584e-77	-9.40323	0	0.599	1.06324e-72
RP11.138A9.1	8.33145e-30	-9.37148	0	0.257	4.22663e-25
SNHG29	2.98424e-99	-9.30318	0	0.73	1.51394e-94
GAS5	5.1732e-80	-9.28838	0	0.616	2.62442e-75
LLNLF.187D8.1	2.14766e-43	-9.28368	0	0.365	1.08953e-38
CMB9.94B1.1	1.54451e-42	-9.27979	0	0.358	7.83546e-38
MGAT4C	4.49876e-49	-9.21786	0	0.407	2.28227e-44
RP5.1022P6.3	5.36842e-24	-9.17543	0	0.208	2.72345e-19
RP11.658F2.8	1.15955e-36	-9.17311	0	0.313	5.88253e-32
RP11.33B1.1	1.09241e-44	-9.12785	0	0.375	5.54191e-40
HDGFRP3	7.71287e-66	-9.08287	0	0.524	3.91282e-61
ANGPTL1	9.7767e-39	-9.0687	0	0.329	4.95982e-34
GABPB1.AS1	5.04946e-61	-9.05773	0	0.492	2.56164e-56
UBE2Q2P6	2.87626e-133	-9.01697	0	0.909	1.45915e-128
RP11.436D23.1	8.64346e-69	-8.99175	0	0.544	4.38491e-64
TRIM36.IT1	1.34718e-30	-8.93906	0	0.264	6.83438e-26
RP11.488L18.10	3.46159e-48	-8.91188	0	0.401	1.7561e-43
HMGA2	3.29839e-34	-8.89626	0	0.293	1.67331e-29
CTD.2636A23.2	1.67403e-19	-8.89338	0	0.169	8.49253e-15
TIMM10B.1	3.4254e-32	-8.87995	0	0.277	1.73774e-27
THUMPD3.AS1	1.98565e-46	-8.84236	0	0.388	1.00734e-41
FABP5P7	2.00171e-125	-8.78921	0	0.87	1.01549e-120
HMGA2-AS1	3.04707e-20	-8.76835	0	0.176	1.54581e-15
AMZ2P1	1.97705e-35	-8.73672	0	0.303	1.00298e-30
CTC.444N24.11	3.93331e-59	-8.73301	0	0.479	1.99541e-54
RP11.386J22.3	4.55946e-27	-8.72975	0	0.235	2.31306e-22
ZNF271P	1.0995e-41	-8.725	0	0.352	5.57789e-37
MPRIP.AS1	3.35409e-30	-8.71391	0	0.261	1.70157e-25
MFAP2	4.49876e-49	-8.69726	0	0.407	2.28227e-44
RP3.368A4.5	3.4254e-32	-8.65991	0	0.277	1.73774e-27
RP11.156E6.1	1.29598e-20	-8.63178	0	0.179	6.57463e-16
AL133243.1	4.15321e-22	-8.6166	0	0.192	2.10697e-17
HTR2A	2.15823e-31	-8.61176	0	0.27	1.09489e-26
TTC3P1	9.26302e-52	-8.5872	0	0.427	4.69922e-47
RPL21P75	4.11805e-144	-8.56311	0	0.961	2.08913e-139
SNHG5	5.76619e-79	-8.56294	0	0.609	2.92524e-74
SCUBE1	7.6121e-28	-8.55104	0	0.241	3.8617e-23
RP11.572P18.1	2.33371e-141	-8.52804	0	0.948	1.18391e-136
CCDC175	1.29395e-34	-8.51341	0	0.296	6.56433e-30
FSTL5	2.12794e-33	-8.4643	0	0.287	1.07952e-28
CBX3P3	1.29598e-20	-8.45484	0	0.179	6.57463e-16
MAP3K20	4.12614e-42	-8.45412	0	0.355	2.09323e-37
JPH1	5.10519e-29	-8.45092	0	0.251	2.58991e-24
THAP9.AS1	4.48335e-37	-8.44518	0	0.316	2.27445e-32
RP11.524C21.2	7.1494e-20	-8.42385	0	0.173	3.62696e-15
RPL7P1	4.81261e-142	-8.37977	0	0.951	2.44148e-137
MAGI2.AS3	5.40574e-40	-8.36408	0	0.339	2.74238e-35
OTUD6B.AS1	9.26302e-52	-8.36326	0	0.427	4.69922e-47
LINC01278	1.34718e-30	-8.3114	0	0.264	6.83438e-26
GARS1-DT	1.29395e-34	-8.26149	0	0.296	6.56433e-30
RP11.283I3.6	4.93091e-18	-8.25274	0	0.156	2.5015e-13
ARX	2.92855e-57	-8.24731	0	0.466	1.48568e-52
MORF4L1P1	2.57917e-103	-8.2387	0	0.752	1.30844e-98
EPHA7	3.09976e-28	-8.23755	0	0.244	1.57254e-23
STAG3L4	1.2594e-28	-8.21324	0	0.248	6.38908e-24
CTD.2266L18.1	6.57236e-26	-8.20621	0	0.225	3.33423e-21
KLF3.AS1	9.28658e-25	-8.20477	0	0.215	4.71118e-20
RP11.159D12.2	3.23589e-16	-8.18462	0	0.14	1.6416e-11
RP11.288K12.1	1.89117e-08	-8.17878	0	0.068	0.000959408
STARD4.AS1	1.97705e-35	-8.16837	0	0.303	1.00298e-30
MCM3AP.AS1	3.91175e-19	-8.1678	0	0.166	1.98447e-14
LIPG	4.32716e-91	-8.1673	0.007	0.697	2.19521e-86
GLYATL1P2	3.09814e-11	-8.14285	0	0.094	1.57172e-06
DANCR	4.12614e-42	-8.12124	0	0.355	2.09323e-37
RP11.287J9.1	4.93091e-18	-8.11907	0	0.156	2.5015e-13
PLCH1	2.04916e-40	-8.11274	0	0.342	1.03956e-35
RANBP17	1.74799e-22	-8.10599	0	0.195	8.86771e-18
TRAF3IP2.AS1	1.73052e-54	-8.10201	0	0.446	8.77909e-50
NNT.AS1	7.70008e-36	-8.09297	0	0.306	3.90633e-31
DHRS4.AS1	7.42828e-16	-8.08974	0	0.137	3.76844e-11
RP4.635E18.8	3.73387e-39	-8.08305	0	0.332	1.89423e-34
PCBP1.AS1	7.24362e-47	-8.06513	0	0.391	3.67476e-42
SUZ12P1	2.63555e-47	-8.05705	0	0.394	1.33704e-42
RPL7P9	2.59664e-139	-8.05164	0	0.938	1.3173e-134
CTB.89H12.4	1.86509e-27	-8.01019	0	0.238	9.46176e-23
AC144530.1	2.55358e-38	-8.00532	0	0.326	1.29546e-33
MIR29B1	5.06396e-35	-8.00121	0	0.3	2.569e-30
FMC1-LUC7L2	6.0153e-55	-7.99805	0	0.45	3.05162e-50
ZNF667.AS1	2.23524e-24	-7.99672	0	0.212	1.13396e-19
CTB.119C2.1	6.94088e-11	-7.99569	0	0.091	3.52118e-06
RP4.717I23.3	7.34118e-23	-7.99512	0	0.199	3.72425e-18
RPL3P4	2.78561e-137	-7.97955	0	0.928	1.41317e-132
SNHG16	2.99172e-36	-7.97405	0	0.309	1.51773e-31
LINC00943	5.39843e-31	-7.94756	0	0.267	2.73868e-26
ZNF37BP	7.70008e-36	-7.94261	0	0.306	3.90633e-31
RP11.101E13.5	6.19295e-63	-7.93051	0	0.505	3.14175e-58
CTD.2544H17.1	3.04707e-20	-7.92139	0	0.176	1.54581e-15
NELL1	3.07654e-23	-7.88735	0	0.202	1.56076e-18
POT1.AS1	1.11212e-26	-7.88346	0	0.231	5.64191e-22
AF127936.7	1.04539e-13	-7.87557	0	0.117	5.30337e-09
ZNF300P1	8.88524e-15	-7.87258	0	0.127	4.50757e-10
AF131215.4	1.89117e-08	-7.84338	0	0.068	0.000959408
SIK3.IT1	3.8924e-15	-7.8388	0	0.13	1.97465e-10
SNHG6	7.92302e-100	-7.82999	0	0.733	4.01943e-95
CH17.449C21.1	1.00208e-114	-7.81388	0	0.814	5.08364e-110
RP11.544A12.4	2.06474e-29	-7.80483	0	0.254	1.04746e-24
RP11.731J8.2	5.50061e-21	-7.80354	0	0.182	2.79051e-16
Z83001.1	3.41307e-58	-7.79807	0	0.472	1.73148e-53
HERC2P2	3.27297e-52	-7.79276	0	0.43	1.66041e-47
RNF216P1	7.25272e-65	-7.79235	0	0.518	3.67938e-60
HSD17B7P2	4.48335e-37	-7.7777	0	0.316	2.27445e-32
CTD.3035D6.1	5.10519e-29	-7.77279	0	0.251	2.58991e-24
RP11.396K3.1	7.85442e-75	-7.7576	0	0.583	3.98462e-70
RP11.295P9.3	2.12299e-18	-7.74156	0	0.16	1.07701e-13
ST8SIA2	1.702e-15	-7.7177	0	0.134	8.63443e-11
RP11.631M6.2	2.70183e-68	-7.70691	0	0.541	1.37066e-63
RP11.395P17.3	1.28654e-23	-7.70543	0	0.205	6.52676e-19
LINC02210	3.07654e-23	-7.69776	0	0.202	1.56076e-18
RP11.673C5.1	2.88196e-135	-7.68879	0	0.919	1.46205e-130
RP11.1033A18.1	2.88196e-135	-7.66347	0	0.919	1.46205e-130
CENPBD2P	5.39843e-31	-7.66201	0	0.267	2.73868e-26
TCF7L1.IT1	1.21056e-12	-7.66076	0	0.107	6.1413e-08
PPP4R1L	2.72946e-12	-7.65646	0	0.104	1.38468e-07
CTC.429P9.3	2.64424e-17	-7.646	0	0.15	1.34145e-12
RP1.104O17.1	3.73387e-39	-7.64191	0	0.332	1.89423e-34
CTC.359D24.3	2.15823e-31	-7.62211	0	0.27	1.09489e-26
ZDHHC8BP	9.12215e-19	-7.62072	0	0.163	4.62776e-14
CRYBB2P1	9.28658e-25	-7.61769	0	0.215	4.71118e-20
RPLP0P6	5.70575e-130	-7.61513	0	0.893	2.89458e-125
RP3.418C23.2	2.14766e-43	-7.61342	0	0.365	1.08953e-38
RP11.37B2.1	6.14397e-12	-7.61035	0	0.101	3.1169e-07
FAM13A.AS1	7.42828e-16	-7.60799	0	0.137	3.76844e-11
TTC28.AS1	4.55946e-27	-7.59825	0	0.235	2.31306e-22
SDHAP3	1.86509e-27	-7.58083	0	0.238	9.46176e-23
RP11.632C17--A.1	1.13767e-105	-7.57302	0	0.765	5.77153e-101
RP11.147L13.12	5.78489e-50	-7.57187	0	0.414	2.93473e-45
ZNF229	4.1934e-08	-7.56363	0	0.065	0.00212735
UBE2Q2P2	2.70658e-26	-7.56232	0	0.228	1.37308e-21
PSMD6.AS2	4.60458e-14	-7.54185	0	0.121	2.33595e-09
RP11.260M2.1	3.09976e-28	-7.54162	0	0.244	1.57254e-23
LAMA3	1.74799e-22	-7.52588	0	0.195	8.86771e-18
GPR156	7.1494e-20	-7.51783	0	0.173	3.62696e-15
AC114877.3	1.28654e-23	-7.51361	0	0.205	6.52676e-19
RP11.274B21.10	6.14397e-12	-7.51239	0	0.101	3.1169e-07
ERV3.1	7.1494e-20	-7.51194	0	0.173	3.62696e-15
RPL15P3	1.34214e-134	-7.51138	0	0.915	6.80882e-130
ZMYM4.AS1	5.06396e-35	-7.50774	0	0.3	2.569e-30
AFG3L1P	6.14397e-12	-7.50766	0	0.101	3.1169e-07
CROCCP3	7.73639e-10	-7.50554	0	0.081	3.92475e-05
H3P6	6.06684e-132	-7.50522	0	0.902	3.07777e-127
RP11.119F7.5	1.2594e-28	-7.48327	0	0.248	6.38908e-24
CTC.575D19.1	5.70575e-130	-7.48011	0	0.893	2.89458e-125
HERC2P9	2.14766e-43	-7.47384	0	0.365	1.08953e-38
RP11.16E18.3	1.38076e-11	-7.46946	0	0.098	7.00474e-07
CTD.3099C6.9	2.72946e-12	-7.46773	0	0.104	1.38468e-07
CCT6P1	8.60824e-32	-7.46728	0	0.274	4.36705e-27
RP11.282K24.3	3.07654e-23	-7.46548	0	0.202	1.56076e-18
SCUBE3	1.21056e-12	-7.46486	0	0.107	6.1413e-08
RP11.268I9.1	2.23524e-24	-7.46013	0	0.212	1.13396e-19
ZRANB3	6.1053e-17	-7.45281	0	0.147	3.09728e-12
RP11.845C23.2	7.34118e-23	-7.44655	0	0.199	3.72425e-18
RP11.421L21.3	3.23589e-16	-7.41656	0	0.14	1.6416e-11
AL139184.1	3.84977e-25	-7.37385	0	0.218	1.95303e-20
EEF1B2P3	1.61537e-49	-7.37283	0	0.41	8.19494e-45
SMG1P1	2.41573e-75	-7.37095	0	0.586	1.22553e-70
CCT6P3	1.86509e-27	-7.36911	0	0.238	9.46176e-23
RP11.234A1.1	1.3548e-121	-7.36815	0	0.85	6.87304e-117
NDUFA9P1	1.89117e-08	-7.36318	0	0.068	0.000959408
MYO3A	4.93091e-18	-7.35566	0	0.156	2.5015e-13
AP001172.2	9.26302e-52	-7.34463	0	0.427	4.69922e-47
SYCP2	4.60458e-14	-7.34314	0	0.121	2.33595e-09
SEPTIN7P2	2.55358e-38	-7.33473	0	0.326	1.29546e-33
RPL9P7	7.39666e-107	-7.33181	0	0.772	3.7524e-102
RP11.258C19.7	7.1494e-20	-7.31632	0	0.173	3.62696e-15
SNHG17	1.28654e-23	-7.31437	0	0.205	6.52676e-19
MTND2P28	2.42407e-115	-7.30955	0	0.818	1.22975e-110
RP11.286N3.2	1.21056e-12	-7.30143	0	0.107	6.1413e-08
CTD.3252C9.4	3.04707e-20	-7.29841	0	0.176	1.54581e-15
RPSA2	4.58293e-81	-7.27031	0	0.622	2.32497e-76
CTD.2017D11.1	2.64424e-17	-7.26256	0	0.15	1.34145e-12
LINC00641	3.8924e-15	-7.25657	0	0.13	1.97465e-10
PLEKHA7	1.29598e-20	-7.24208	0	0.179	6.57463e-16
BICC1	7.7545e-58	-7.24205	0.007	0.485	3.93393e-53
SLC4A10	2.12299e-18	-7.22193	0	0.16	1.07701e-13
SLC44A5	4.15321e-22	-7.22109	0	0.192	2.10697e-17
CH17.472G23.4	2.32979e-21	-7.21329	0	0.186	1.18192e-16
RP11.436K8.1	2.63555e-47	-7.20747	0	0.394	1.33704e-42
CASQ1	8.88524e-15	-7.18316	0	0.127	4.50757e-10
RPS3AP6	2.76985e-131	-7.18013	0	0.899	1.40517e-126
NEUROD6	1.55267e-10	-7.1701	0	0.088	7.87683e-06
RNU6.118P	5.39843e-31	-7.15213	0	0.267	2.73868e-26
RP11.617F23.1	1.702e-15	-7.1492	0	0.134	8.63443e-11
HNRNPA1L3	1.89916e-118	-7.14394	0	0.834	9.63465e-114
RP11.773D16.1	8.60824e-32	-7.14031	0	0.274	4.36705e-27
RP1.145M24.1	6.1053e-17	-7.13951	0	0.147	3.09728e-12
MIR568	7.34118e-23	-7.12947	0	0.199	3.72425e-18
RP11.702F3.1	6.94088e-11	-7.1223	0	0.091	3.52118e-06
CRYM	1.72339e-09	-7.1195	0	0.078	8.74294e-05
RP11.110G21.2	2.06474e-29	-7.11878	0	0.254	1.04746e-24
SNHG3	4.93091e-18	-7.11682	0	0.156	2.5015e-13
PAXBP1.AS1	2.64424e-17	-7.10939	0	0.15	1.34145e-12
CTB.131B5.2	1.72339e-09	-7.09725	0	0.078	8.74294e-05
AC007740.1	3.91175e-19	-7.09355	0	0.166	1.98447e-14
OCLM	1.14299e-17	-7.09228	0	0.153	5.7985e-13
CTD.2192J16.15	5.88626e-138	-7.08813	0	0.932	2.98616e-133
GTF2IP1	1.09451e-89	-7.07282	0	0.674	5.55257e-85
RP11.742N3.1	6.92409e-113	-7.06351	0	0.805	3.51266e-108
SBDSP1	1.67403e-19	-7.06153	0	0.169	8.49253e-15
ENTPD1.AS1	2.70658e-26	-7.05608	0	0.228	1.37308e-21
ERVK3.1	1.40692e-16	-7.05325	0	0.143	7.13744e-12
AC007318.5	1.32962e-59	-7.05172	0	0.482	6.7453e-55
TSPY26P	4.60458e-14	-7.04914	0	0.121	2.33595e-09
RP11.51O6.1	5.18011e-128	-7.04002	0	0.883	2.62792e-123
RP11.159G9.5	3.91175e-19	-7.03716	0	0.166	1.98447e-14
LINC00674	1.54451e-42	-7.03351	0	0.358	7.83546e-38
GRIP1	7.42828e-16	-7.03169	0	0.137	3.76844e-11
CCDC144BP	3.29839e-34	-7.03157	0	0.293	1.67331e-29
LPCAT1.1	1.42049e-53	-7.02245	0	0.44	7.20629e-49
ADGRG6	3.41697e-34	-7.02079	0.002	0.3	1.73346e-29
UNC5D	4.93091e-18	-7.01822	0	0.156	2.5015e-13
LRRC37A4P	1.15955e-36	-7.01472	0	0.313	5.88253e-32
MAK	1.74799e-22	-6.99991	0	0.195	8.86771e-18
CTD.3157E16.2	1.38076e-11	-6.97256	0	0.098	7.00474e-07
FOXG1.AS1	3.04707e-20	-6.96792	0	0.176	1.54581e-15
EIF4EP2	9.26302e-52	-6.96676	0	0.427	4.69922e-47
HYDIN2	1.86509e-27	-6.96521	0	0.238	9.46176e-23
RP11.490K7.4	3.84977e-25	-6.96435	0	0.218	1.95303e-20
PTCHD3P1	9.84711e-22	-6.94023	0	0.189	4.99554e-17
LHX4.AS1	6.57236e-26	-6.93577	0	0.225	3.33423e-21
GPR75.ASB3	4.12614e-42	-6.93515	0	0.355	2.09323e-37
HDAC1P2	5.36001e-13	-6.92857	0	0.111	2.71919e-08
PTPRG.AS1	3.46826e-10	-6.92798	0	0.085	1.75948e-05
GOLGA6L9.1	1.28654e-23	-6.92644	0	0.205	6.52676e-19
ZNF542P	1.74799e-22	-6.91485	0	0.195	8.86771e-18
ZBTB20.AS1	2.02453e-14	-6.91258	0	0.124	1.02706e-09
RP11.665C16.1	1.89117e-08	-6.90684	0	0.068	0.000959408
RPL6P27	2.82051e-112	-6.90214	0	0.801	1.43087e-107
RP11.83A24.2	9.12215e-19	-6.90077	0	0.163	4.62776e-14
AC016747.3	5.36001e-13	-6.88678	0	0.111	2.71919e-08
RP11.696N14.1	7.42828e-16	-6.87844	0	0.137	3.76844e-11
RP11.498C9.15	6.14397e-12	-6.87597	0	0.101	3.1169e-07
NUTM2A.AS1	3.29839e-34	-6.8688	0	0.293	1.67331e-29
RP11.358L22.3	6.1053e-17	-6.86095	0	0.147	3.09728e-12
AC013727.1	3.91175e-19	-6.84364	0	0.166	1.98447e-14
RP1.179N16.3	2.05629e-07	-6.83823	0	0.059	0.0104318
RP11.420K10.1	8.52014e-09	-6.83817	0	0.072	0.000432235
CTD.2301A4.3	1.14299e-17	-6.83666	0	0.153	5.7985e-13
WAC.AS1	3.35409e-30	-6.81675	0	0.261	1.70157e-25
LRRC37BP1	5.36842e-24	-6.8117	0	0.208	2.72345e-19
RP11.356K23.1	8.52014e-09	-6.80364	0	0.072	0.000432235
SOX9.AS1	5.50061e-21	-6.79994	0	0.182	2.79051e-16
AC002306.1	8.52014e-09	-6.79959	0	0.072	0.000432235
F2RL2	2.02453e-14	-6.79487	0	0.124	1.02706e-09
BEND4	3.8924e-15	-6.79251	0	0.13	1.97465e-10
RP11.573N10.1	2.05629e-07	-6.79038	0	0.059	0.0104318
AC024560.3	2.12299e-18	-6.78625	0	0.16	1.07701e-13
RP3.363L9.1	6.94088e-11	-6.78186	0	0.091	3.52118e-06
RP11.894P9.1	2.64424e-17	-6.78174	0	0.15	1.34145e-12
RP11.87H9.2	3.73387e-39	-6.78119	0	0.332	1.89423e-34
RP11.544A12.8	7.70008e-36	-6.77983	0	0.306	3.90633e-31
CTC.524C5.2	6.94088e-11	-6.77794	0	0.091	3.52118e-06
ZBED5.AS1	1.55267e-10	-6.77688	0	0.088	7.87683e-06
AP001172.3	3.83422e-09	-6.76759	0	0.075	0.000194514
RP13.36G14.4	3.8924e-15	-6.75754	0	0.13	1.97465e-10
SNHG33	4.93091e-18	-6.75427	0	0.156	2.5015e-13
AC093838.4	1.29598e-20	-6.73615	0	0.179	6.57463e-16
RP11.348N5.7	5.36001e-13	-6.73104	0	0.111	2.71919e-08
NPM1P27	6.92409e-113	-6.72858	0	0.805	3.51266e-108
RP11.123C21.2	1.702e-15	-6.72736	0	0.134	8.63443e-11
RRN3P1	4.55946e-27	-6.72331	0	0.235	2.31306e-22
PRDM16-DT	2.02453e-14	-6.71797	0	0.124	1.02706e-09
RP11.680G24.5	5.50061e-21	-6.70293	0	0.182	2.79051e-16
MAPKAPK5.AS1	5.36001e-13	-6.68805	0	0.111	2.71919e-08
AC006115.3	2.02453e-14	-6.68468	0	0.124	1.02706e-09
EGFEM1P	1.72339e-09	-6.68442	0	0.078	8.74294e-05
CDH8	6.14397e-12	-6.67934	0	0.101	3.1169e-07
B3GNT1	1.702e-15	-6.67806	0	0.134	8.63443e-11
PCDHB11	2.05629e-07	-6.67396	0	0.059	0.0104318
RANBP3L	7.1494e-20	-6.66614	0	0.173	3.62696e-15
LINC00938	2.02453e-14	-6.66572	0	0.124	1.02706e-09
RP11.817I4.1	3.23589e-16	-6.66071	0	0.14	1.6416e-11
KBTBD11.OT1	1.21056e-12	-6.65976	0	0.107	6.1413e-08
RP11.1114A5.4	4.93091e-18	-6.65964	0	0.156	2.5015e-13
CCDC144CP	1.28654e-23	-6.65851	0	0.205	6.52676e-19
AGBL1	1.89117e-08	-6.65237	0	0.068	0.000959408
MRPL45P2	4.60458e-14	-6.65205	0	0.121	2.33595e-09
LINC00621	1.21056e-12	-6.64547	0	0.107	6.1413e-08
NBPF8	1.73052e-54	-6.64203	0	0.446	8.77909e-50
RPL18P10	4.54862e-07	-6.63901	0	0.055	0.0230756
MIR133A1HG	7.34118e-23	-6.63827	0	0.199	3.72425e-18
AC083884.8	8.88524e-15	-6.63058	0	0.127	4.50757e-10
BRIP1	8.52014e-09	-6.62617	0	0.072	0.000432235
RP11.332H14.2	7.73639e-10	-6.62069	0	0.081	3.92475e-05
CTD.2024I7.13	3.09814e-11	-6.61535	0	0.094	1.57172e-06
ANKRD19P	1.40692e-16	-6.61229	0	0.143	7.13744e-12
IPO5P1	2.36919e-13	-6.60842	0	0.114	1.20191e-08
TUSC7	6.14397e-12	-6.60088	0	0.101	3.1169e-07
RP4.706A16.3	2.82051e-112	-6.59753	0	0.801	1.43087e-107
RPL41P1	2.78561e-137	-6.59535	0	0.928	1.41317e-132
WHAMMP3	1.89117e-08	-6.59286	0	0.068	0.000959408
RMST	1.702e-15	-6.59104	0	0.134	8.63443e-11
RP11.1023L17.1	1.67403e-19	-6.59065	0	0.169	8.49253e-15
RP3.449O17.1	7.42828e-16	-6.58498	0	0.137	3.76844e-11
ZSCAN22	1.89117e-08	-6.58349	0	0.068	0.000959408
FAR2P2	3.83422e-09	-6.58202	0	0.075	0.000194514
RP11.390E23.6	4.1934e-08	-6.58032	0	0.065	0.00212735
CTA.797E19.1	6.14397e-12	-6.57574	0	0.101	3.1169e-07
ZNF233	9.28968e-08	-6.56433	0	0.062	0.00471275
RP4.742J24.2	6.14397e-12	-6.56428	0	0.101	3.1169e-07
CIDECP1	3.09814e-11	-6.55742	0	0.094	1.57172e-06
DYNC1I2P1	2.48491e-56	-6.55593	0	0.459	1.26062e-51
ST7.OT4	1.34718e-30	-6.54144	0	0.264	6.83438e-26
FMO1	2.32979e-21	-6.53803	0	0.186	1.18192e-16
LINC02200	8.88524e-15	-6.53504	0	0.127	4.50757e-10
RP11.499P20.2	3.91175e-19	-6.52978	0	0.166	1.98447e-14
COX10-DT	1.21056e-12	-6.51772	0	0.107	6.1413e-08
GLT8D2	3.46826e-10	-6.51663	0	0.085	1.75948e-05
RP11.444D3.1	8.38781e-34	-6.51593	0	0.29	4.25522e-29
RP11.53O19.3	3.46826e-10	-6.51547	0	0.085	1.75948e-05
PPP1R17	4.1934e-08	-6.48742	0	0.065	0.00212735
CA5BP1	3.91175e-19	-6.48573	0	0.166	1.98447e-14
AC026271.5	5.40574e-40	-6.48056	0	0.339	2.74238e-35
NR2F1.AS1	2.23524e-24	-6.46624	0	0.212	1.13396e-19
HNRNPA1P10	1.87594e-107	-6.45575	0	0.775	9.51682e-103
ALDH1L2	2.36919e-13	-6.45223	0	0.114	1.20191e-08
LINC00944	1.38076e-11	-6.43959	0	0.098	7.00474e-07
UBE2Q2P1	3.8924e-15	-6.42504	0	0.13	1.97465e-10
RP11.384F7.2	1.34718e-30	-6.41848	0	0.264	6.83438e-26
TPT1.AS1	1.42249e-39	-6.41674	0	0.336	7.21642e-35
PAPPA2	1.14299e-17	-6.41587	0	0.153	5.7985e-13
TXLNGY	7.73639e-10	-6.41419	0	0.081	3.92475e-05
RP4.605O3.4	5.36842e-24	-6.40282	0	0.208	2.72345e-19
RP1.228H13.5	1.89117e-08	-6.40032	0	0.068	0.000959408
RP11.452L6.1	5.50061e-21	-6.39936	0	0.182	2.79051e-16
PAX8.AS1	4.54862e-07	-6.39786	0	0.055	0.0230756
LOX	8.31375e-23	-6.39649	0.002	0.205	4.21765e-18
RPS2P5	6.34688e-78	-6.39224	0	0.603	3.21984e-73
BMS1P1	2.23524e-24	-6.39094	0	0.212	1.13396e-19
PTH2R	7.73639e-10	-6.38879	0	0.081	3.92475e-05
LINC01128	2.72946e-12	-6.38862	0	0.104	1.38468e-07
FEZF2	2.15823e-31	-6.38746	0	0.27	1.09489e-26
RP11.804H8.6	2.05629e-07	-6.37508	0	0.059	0.0104318
TMEM108.AS1	3.46826e-10	-6.37492	0	0.085	1.75948e-05
SPCS2P4	1.50652e-60	-6.36154	0	0.489	7.64271e-56
TMEM44.AS1	1.72339e-09	-6.36092	0	0.078	8.74294e-05
PTOV1.AS1	6.94088e-11	-6.36022	0	0.091	3.52118e-06
ATP5PBP1	1.89117e-08	-6.35988	0	0.068	0.000959408
RP11.33I11.2	9.28968e-08	-6.35907	0	0.062	0.00471275
ZIC5	6.6357e-43	-6.35637	0.002	0.368	3.36635e-38
RASSF8.AS1	5.36001e-13	-6.34261	0	0.111	2.71919e-08
RP11.529H22.1	1.04539e-13	-6.34099	0	0.117	5.30337e-09
CKMT2.AS1	1.55267e-10	-6.32693	0	0.088	7.87683e-06
RP5.1158E12.3	2.12299e-18	-6.32657	0	0.16	1.07701e-13
RP11.379H18.1	3.46826e-10	-6.31368	0	0.085	1.75948e-05
RP1.39G22.7	1.72339e-09	-6.3079	0	0.078	8.74294e-05
RPL13AP5	2.57445e-129	-6.30706	0	0.889	1.30605e-124
RP11.691N7.6	1.04539e-13	-6.30584	0	0.117	5.30337e-09
RP11.380L11.4	2.02453e-14	-6.3054	0	0.124	1.02706e-09
RP11.417F21.1	6.1053e-17	-6.30221	0	0.147	3.09728e-12
VGLL3	9.28968e-08	-6.30086	0	0.062	0.00471275
RP11.222A11.1	3.23589e-16	-6.30034	0	0.14	1.6416e-11
SDHAP1	2.32979e-21	-6.29734	0	0.186	1.18192e-16
AL133243.2	1.04539e-13	-6.29244	0	0.117	5.30337e-09
CTA.360L10.1	1.72339e-09	-6.28759	0	0.078	8.74294e-05
LZTS3	9.84711e-22	-6.28684	0	0.189	4.99554e-17
CTB.118N6.3	1.21056e-12	-6.28413	0	0.107	6.1413e-08
VDAC1P8	9.28968e-08	-6.28298	0	0.062	0.00471275
CA12	2.21441e-50	-6.28188	0.004	0.43	1.12339e-45
CTD.2035E11.5	3.23589e-16	-6.28062	0	0.14	1.6416e-11
RP11.91I20.4	1.21056e-12	-6.27879	0	0.107	6.1413e-08
RP11.425L10.1	4.19005e-98	-6.27617	0	0.723	2.12565e-93
AC093690.1	1.67403e-19	-6.26554	0	0.169	8.49253e-15
STAG3L2	5.36842e-24	-6.26526	0	0.208	2.72345e-19
CCDC177	4.54862e-07	-6.22913	0	0.055	0.0230756
RP5.882C2.2	3.04707e-20	-6.2264	0	0.176	1.54581e-15
RP11.15E18.5	9.28968e-08	-6.22544	0	0.062	0.00471275
SMG1P2	4.48335e-37	-6.22434	0	0.316	2.27445e-32
AF186192.5	1.72339e-09	-6.22393	0	0.078	8.74294e-05
RPL5P4	1.09241e-44	-6.22259	0	0.375	5.54191e-40
RPL18AP3	5.70575e-130	-6.21029	0	0.893	2.89458e-125
AC009120.6	7.73639e-10	-6.20723	0	0.081	3.92475e-05
RP11.213G2.3	2.12299e-18	-6.20122	0	0.16	1.07701e-13
RP11.362K14.5	1.72339e-09	-6.19435	0	0.078	8.74294e-05
DTX4	9.25655e-41	-6.19335	0.004	0.358	4.69594e-36
PANTR1.1	2.23524e-24	-6.18832	0	0.212	1.13396e-19
CTD.3018O17.3	3.84977e-25	-6.18768	0	0.218	1.95303e-20
CTC.498M16.2	3.23589e-16	-6.18517	0	0.14	1.6416e-11
RPL21P28	1.35759e-81	-6.17802	0	0.625	6.88719e-77
SLC8A1.AS1	1.14299e-17	-6.17121	0	0.153	5.7985e-13
CDH12	3.83422e-09	-6.16643	0	0.075	0.000194514
CTC.444N24.8	3.09814e-11	-6.16569	0	0.094	1.57172e-06
RP11.434H6.7	7.1494e-20	-6.16312	0	0.173	3.62696e-15
RP3.415N12.1	5.36001e-13	-6.16138	0	0.111	2.71919e-08
CTB.131K11.1	1.89117e-08	-6.15643	0	0.068	0.000959408
PABPC1P3	5.50061e-21	-6.15288	0	0.182	2.79051e-16
AC097500.2	3.09814e-11	-6.15233	0	0.094	1.57172e-06
NRG3	1.702e-15	-6.15069	0	0.134	8.63443e-11
RP11.466H18.1	1.14473e-111	-6.15038	0	0.798	5.80735e-107
RPS18P9	6.14397e-12	-6.1479	0	0.101	3.1169e-07
RP11.504P24.8	2.72946e-12	-6.1453	0	0.104	1.38468e-07
RP11.196G18.22	6.1053e-17	-6.14135	0	0.147	3.09728e-12
LRRC37A16P	7.6121e-28	-6.13816	0	0.241	3.8617e-23
RPL23AP82	3.07654e-23	-6.13221	0	0.202	1.56076e-18
NFATC4	6.1053e-17	-6.13048	0	0.147	3.09728e-12
RP11.15H20.6	9.12215e-19	-6.12106	0	0.163	4.62776e-14
AF131215.9	3.46826e-10	-6.119	0	0.085	1.75948e-05
NLGN1.AS1	1.55267e-10	-6.11738	0	0.088	7.87683e-06
RP11.379B18.5	2.72946e-12	-6.10941	0	0.104	1.38468e-07
ZNF213.AS1	1.04539e-13	-6.1072	0	0.117	5.30337e-09
RUSC1.AS1	1.38076e-11	-6.10507	0	0.098	7.00474e-07
MIR6723	5.80268e-97	-6.1017	0	0.717	2.94376e-92
EPB41L4A.AS1	4.55946e-27	-6.0986	0	0.235	2.31306e-22
RP11.269F20.1	1.72339e-09	-6.09848	0	0.078	8.74294e-05
RPL31P47	3.09814e-11	-6.09839	0	0.094	1.57172e-06
CTD.3025N20.3	4.54862e-07	-6.09498	0	0.055	0.0230756
RP11.47J17.3	5.36001e-13	-6.09374	0	0.111	2.71919e-08
RP11.817I4.2	1.74799e-22	-6.09013	0	0.195	8.86771e-18
TRIM52.AS1	1.40692e-16	-6.08834	0	0.143	7.13744e-12
RP11.31F15.2	9.28968e-08	-6.08799	0	0.062	0.00471275
NBR2	5.36001e-13	-6.07387	0	0.111	2.71919e-08
AGAP10P.1	3.91175e-19	-6.07381	0	0.166	1.98447e-14
RP11.613D13.5	1.89117e-08	-6.07064	0	0.068	0.000959408
RP11.540O11.7	7.42828e-16	-6.06957	0	0.137	3.76844e-11
CTD.3131K8.2	3.23589e-16	-6.05969	0	0.14	1.6416e-11
RP11.806K15.1	2.64424e-17	-6.05729	0	0.15	1.34145e-12
RP11.111M22.2	2.05629e-07	-6.0543	0	0.059	0.0104318
RP11.266K4.14	8.52014e-09	-6.04953	0	0.072	0.000432235
AP001442.2	3.83422e-09	-6.04784	0	0.075	0.000194514
RP11.718I15.1	1.38076e-11	-6.04655	0	0.098	7.00474e-07
IGF2BP2-AS1	2.64424e-17	-6.0449	0	0.15	1.34145e-12
RP11.318C2.1	1.04539e-13	-6.04174	0	0.117	5.30337e-09
ZNF826P	8.88524e-15	-6.03548	0	0.127	4.50757e-10
ERVK13.1	7.73639e-10	-6.03538	0	0.081	3.92475e-05
INTS6.AS1	1.55267e-10	-6.03529	0	0.088	7.87683e-06
HMGN2P5	2.57917e-103	-6.03512	0	0.752	1.30844e-98
CTD.2002H8.2	7.1494e-20	-6.02514	0	0.173	3.62696e-15
ADGRV1	2.76769e-109	-6.01987	0.027	0.834	1.40408e-104
RPL34P6	4.1934e-08	-6.01851	0	0.065	0.00212735
GS1.358P8.4	2.05629e-07	-6.01675	0	0.059	0.0104318
RP11.302F12.10	9.28968e-08	-6.00794	0	0.062	0.00471275
RP11.15A1.3	4.93091e-18	-6.0056	0	0.156	2.5015e-13
CRHR2	1.55267e-10	-6.00356	0	0.088	7.87683e-06
RP11.620J15.3	7.34118e-23	-5.98523	0	0.199	3.72425e-18
RP11.420K8.1	6.14397e-12	-5.98514	0	0.101	3.1169e-07
RGPD8	4.12614e-42	-5.9756	0	0.355	2.09323e-37
AC018720.10	2.12299e-18	-5.97392	0	0.16	1.07701e-13
RP11.429H9.4	1.89117e-08	-5.97167	0	0.068	0.000959408
AP000936.1	3.4254e-32	-5.97078	0	0.277	1.73774e-27
TICRR	6.14397e-12	-5.96053	0	0.101	3.1169e-07
MTTP	1.72339e-09	-5.95677	0	0.078	8.74294e-05
RPL7P23	2.00171e-125	-5.95442	0	0.87	1.01549e-120
RP11.104N10.2	2.72946e-12	-5.95432	0	0.104	1.38468e-07
RP11.793H13.12	3.83422e-09	-5.94876	0	0.075	0.000194514
RPL32P3	4.60458e-14	-5.94676	0	0.121	2.33595e-09
TMEM132D	8.52014e-09	-5.94084	0	0.072	0.000432235
RP4.769N13.6	6.14397e-12	-5.9353	0	0.101	3.1169e-07
EIF3EP1	3.46826e-10	-5.92845	0	0.085	1.75948e-05
RP11.724M22.1	7.73639e-10	-5.92723	0	0.081	3.92475e-05
TAFA1	8.52014e-09	-5.92193	0	0.072	0.000432235
PMS2P4	4.60458e-14	-5.92112	0	0.121	2.33595e-09
RP11.861E21.2	1.55267e-10	-5.92049	0	0.088	7.87683e-06
AXL	4.06274e-86	-5.91893	0.029	0.704	2.06107e-81
MIR17HG	3.46826e-10	-5.91871	0	0.085	1.75948e-05
EEF1A1P6	5.88626e-138	-5.91746	0	0.932	2.98616e-133
LRRC9	1.21056e-12	-5.91745	0	0.107	6.1413e-08
TPI1P1	6.68217e-104	-5.91457	0	0.756	3.38993e-99
RP5.836N17.4	9.28968e-08	-5.91267	0	0.062	0.00471275
ANXA2P2	1.0995e-41	-5.90032	0	0.352	5.57789e-37
GS1.124K5.12	2.72946e-12	-5.90023	0	0.104	1.38468e-07
RP11.439L18.1	6.94088e-11	-5.89841	0	0.091	3.52118e-06
RP4.756H11.5	1.74799e-22	-5.88721	0	0.195	8.86771e-18
RP11.25K19.1	4.93091e-18	-5.8762	0	0.156	2.5015e-13
RP11.266O8.1	9.28968e-08	-5.87506	0	0.062	0.00471275
KCNJ13	1.72339e-09	-5.87013	0	0.078	8.74294e-05
RP11.563J2.2	3.09814e-11	-5.86944	0	0.094	1.57172e-06
EEF1B2P1	2.05629e-07	-5.86692	0	0.059	0.0104318
MCU	4.55946e-27	-5.86618	0	0.235	2.31306e-22
ANKRD10.IT1	2.72946e-12	-5.86455	0	0.104	1.38468e-07
DIP2C-AS1	1.89117e-08	-5.86288	0	0.068	0.000959408
RP11.406H21.2	9.28968e-08	-5.85768	0	0.062	0.00471275
WDFY3.AS2	1.21056e-12	-5.85671	0	0.107	6.1413e-08
ZNF674.AS1	9.28968e-08	-5.85617	0	0.062	0.00471275
PMS2P1	9.12215e-19	-5.85249	0	0.163	4.62776e-14
RPS4XP14	2.05629e-07	-5.84603	0	0.059	0.0104318
RPL17P50	1.11212e-26	-5.84578	0	0.231	5.64191e-22
SLC6A15	4.57666e-15	-5.8427	0.002	0.137	2.32178e-10
RP11.739N20.3	6.14397e-12	-5.82913	0	0.101	3.1169e-07
RP11.131L23.1	8.52014e-09	-5.8291	0	0.072	0.000432235
ZNF571.AS1	3.09814e-11	-5.82857	0	0.094	1.57172e-06
IGDCC4	3.93128e-59	-5.82736	0.011	0.508	1.99438e-54
NAMPTP1	1.35984e-32	-5.82727	0	0.28	6.8986e-28
CLTCL1	4.54862e-07	-5.82243	0	0.055	0.0230756
AC027612.6	5.50061e-21	-5.82163	0	0.182	2.79051e-16
RP11.545I5.3	3.83422e-09	-5.81007	0	0.075	0.000194514
FCF1P2	3.83422e-09	-5.81	0	0.075	0.000194514
RPS7P1	3.07814e-90	-5.80886	0	0.678	1.56157e-85
KB.431C1.4	2.72946e-12	-5.80844	0	0.104	1.38468e-07
HNRNPCP2	1.86258e-92	-5.80735	0	0.691	9.44903e-88
RP11.299J3.8	1.702e-15	-5.80406	0	0.134	8.63443e-11
RP5.894A10.2	6.14397e-12	-5.79806	0	0.101	3.1169e-07
RP11.785H5.1	2.12299e-18	-5.78762	0	0.16	1.07701e-13
RP11.169K16.7	2.14766e-43	-5.78654	0	0.365	1.08953e-38
RPL23AP7	5.50061e-21	-5.78488	0	0.182	2.79051e-16
RP11.345P4.9	7.73639e-10	-5.7833	0	0.081	3.92475e-05
TULP2	9.84711e-22	-5.7816	0	0.189	4.99554e-17
S1PR3	2.6602e-33	-5.78018	0.002	0.293	1.34955e-28
CROCCP2	2.06474e-29	-5.77991	0	0.254	1.04746e-24
RP11.507K2.6	4.54862e-07	-5.77785	0	0.055	0.0230756
CTC.459F4.3	2.72946e-12	-5.77459	0	0.104	1.38468e-07
RP11.999E24.3	8.52014e-09	-5.77422	0	0.072	0.000432235
GLI3	5.07585e-112	-5.76958	0.029	0.857	2.57503e-107
RLBP1	4.54862e-07	-5.7642	0	0.055	0.0230756
RP9P	1.29598e-20	-5.76221	0	0.179	6.57463e-16
CTD.2515A14.1	3.09814e-11	-5.7589	0	0.094	1.57172e-06
RP1.104O17.3	1.59242e-25	-5.75695	0	0.221	8.07852e-21
RNU6.32P	2.36919e-13	-5.75657	0	0.114	1.20191e-08
RP11.214K3.19	4.54862e-07	-5.7549	0	0.055	0.0230756
CTC.428H11.2	3.09814e-11	-5.75098	0	0.094	1.57172e-06
C6ORF174	1.04539e-13	-5.74985	0	0.117	5.30337e-09
CTD.2368P22.1	7.42828e-16	-5.74945	0	0.137	3.76844e-11
PI4KAP2	1.28654e-23	-5.74736	0	0.205	6.52676e-19
GPX3	5.29835e-75	-5.73644	0.013	0.616	2.6879e-70
LCOR.1	4.86052e-45	-5.73229	0.004	0.391	2.46579e-40
CDKL1	3.09814e-11	-5.72962	0	0.094	1.57172e-06
FRG1BP	2.70658e-26	-5.72467	0	0.228	1.37308e-21
SORCS3	7.73639e-10	-5.72388	0	0.081	3.92475e-05
USP32P3	3.09814e-11	-5.71728	0	0.094	1.57172e-06
RP11.268P4.5	1.04539e-13	-5.71661	0	0.117	5.30337e-09
RP11.85O21.5	2.02453e-14	-5.71329	0	0.124	1.02706e-09
RP1.257A7.4	1.89117e-08	-5.71171	0	0.068	0.000959408
CTC.529I10.2	7.73639e-10	-5.71093	0	0.081	3.92475e-05
RP11.384K6.2	1.55267e-10	-5.70241	0	0.088	7.87683e-06
MTND1P23	9.28658e-25	-5.70077	0	0.215	4.71118e-20
AC002429.5	7.73639e-10	-5.70073	0	0.081	3.92475e-05
RP11.431M7.3	1.21056e-12	-5.6962	0	0.107	6.1413e-08
RP11.121G22.3	9.28968e-08	-5.69473	0	0.062	0.00471275
HMGB1P10	4.00878e-82	-5.69416	0	0.629	2.03369e-77
RP11.252A24.2	1.72339e-09	-5.69303	0	0.078	8.74294e-05
RP11.197P3.5	2.02453e-14	-5.68608	0	0.124	1.02706e-09
CTC.498M16.4	8.88524e-15	-5.68467	0	0.127	4.50757e-10
NFIA.AS1	2.36919e-13	-5.68447	0	0.114	1.20191e-08
YWHAQP6	5.36001e-13	-5.679	0	0.111	2.71919e-08
XXbac.BPGBPG55C20.2	1.21056e-12	-5.66933	0	0.107	6.1413e-08
H3C4	1.55267e-10	-5.6687	0	0.088	7.87683e-06
PSPHP1	3.29839e-34	-5.66838	0	0.293	1.67331e-29
RP11.278C7.4	1.55267e-10	-5.66791	0	0.088	7.87683e-06
NRG1	2.03186e-76	-5.6678	0.018	0.635	1.03078e-71
LL22NC03.2H8.5	2.64424e-17	-5.66603	0	0.15	1.34145e-12
RP11.930O11.3	3.83422e-09	-5.66451	0	0.075	0.000194514
DLGAP1.AS1	6.94088e-11	-5.65853	0	0.091	3.52118e-06
RP11.705C15.2	3.46826e-10	-5.65791	0	0.085	1.75948e-05
HSP90AB3P	1.40283e-116	-5.65658	0	0.824	7.11668e-112
AF127577.11	8.52014e-09	-5.65204	0	0.072	0.000432235
RP11.930O11.2	6.14397e-12	-5.65062	0	0.101	3.1169e-07
RN7SL382P	1.89117e-08	-5.6506	0	0.068	0.000959408
LMCD1.AS1	2.05629e-07	-5.64926	0	0.059	0.0104318
XXbac.BPG154L12.5	4.1934e-08	-5.64681	0	0.065	0.00212735
PPIAP22	7.92302e-100	-5.64622	0	0.733	4.01943e-95
CTA.14H9.5	3.83422e-09	-5.64254	0	0.075	0.000194514
LINC03124	3.46826e-10	-5.64206	0	0.085	1.75948e-05
EVC	1.38076e-11	-5.64171	0	0.098	7.00474e-07
RP11.676M6.1	7.71287e-66	-5.64061	0	0.524	3.91282e-61
RPS26P43	1.72339e-09	-5.64043	0	0.078	8.74294e-05
MIR616	3.83422e-09	-5.63051	0	0.075	0.000194514
MROH9	3.83422e-09	-5.62183	0	0.075	0.000194514
RP13.514E23.1	4.1934e-08	-5.62122	0	0.065	0.00212735
RP11.758P17.3	2.02453e-14	-5.61944	0	0.124	1.02706e-09
PRKCQ	4.54862e-07	-5.61751	0	0.055	0.0230756
RP11.58H15.1	4.1934e-08	-5.60197	0	0.065	0.00212735
RP11.120J1.1	5.36001e-13	-5.60011	0	0.111	2.71919e-08
RP11.137L10.6	8.52014e-09	-5.59536	0	0.072	0.000432235
CELF2.AS2	1.55267e-10	-5.59244	0	0.088	7.87683e-06
HSPD1P1	1.09451e-89	-5.59237	0	0.674	5.55257e-85
RP11.263K19.4	3.84977e-25	-5.59114	0	0.218	1.95303e-20
RPL5P23	1.16028e-58	-5.59029	0	0.476	5.88622e-54
RP11.723P16.3	3.46826e-10	-5.57816	0	0.085	1.75948e-05
ANKRD20A7P	1.40692e-16	-5.57642	0	0.143	7.13744e-12
SNORD100	8.88524e-15	-5.57626	0	0.127	4.50757e-10
RPS3AP26	6.92409e-113	-5.57588	0	0.805	3.51266e-108
RNU6.151P	9.28968e-08	-5.57513	0	0.062	0.00471275
RP11.798M19.6	3.04707e-20	-5.57368	0	0.176	1.54581e-15
PMS2CL	7.42828e-16	-5.5711	0	0.137	3.76844e-11
SDCBP2.AS1	3.46826e-10	-5.56415	0	0.085	1.75948e-05
TTC21B.AS1	4.1934e-08	-5.56065	0	0.065	0.00212735
RP11.161M6.2	3.8924e-15	-5.55997	0	0.13	1.97465e-10
RP11.540O11.6	3.83422e-09	-5.55737	0	0.075	0.000194514
RP13.131K19.1	1.89117e-08	-5.55394	0	0.068	0.000959408
SNORD14E	3.84977e-25	-5.54907	0	0.218	1.95303e-20
AC004447.2	1.14299e-17	-5.53781	0	0.153	5.7985e-13
GBA1LP	3.09814e-11	-5.53651	0	0.094	1.57172e-06
RP11.166B2.3	2.05629e-07	-5.5342	0	0.059	0.0104318
DGKK	4.54862e-07	-5.53284	0	0.055	0.0230756
RP11.253I19.3	1.72339e-09	-5.52868	0	0.078	8.74294e-05
RP4.740C4.7	3.83422e-09	-5.52497	0	0.075	0.000194514
ENTPD3.AS1	7.73639e-10	-5.5231	0	0.081	3.92475e-05
EIF1AXP1	6.65327e-38	-5.52245	0	0.322	3.37527e-33
RP11.613M5.2	3.14491e-122	-5.5171	0	0.853	1.59545e-117
RNU6.37P	1.86509e-27	-5.51313	0	0.238	9.46176e-23
MN1	1.58688e-62	-5.50754	0.009	0.528	8.05041e-58
ARHGAP5.AS1	7.73639e-10	-5.50444	0	0.081	3.92475e-05
TUBBP1	3.87895e-89	-5.50065	0	0.671	1.96783e-84
PKD1P6	6.94088e-11	-5.49687	0	0.091	3.52118e-06
CTB.63M22.1	7.99833e-118	-5.48262	0	0.831	4.05763e-113
RP11.344A5.1	1.89117e-08	-5.48055	0	0.068	0.000959408
RPL4P4	1.56196e-97	-5.47336	0	0.72	7.92396e-93
FAM182A	8.88524e-15	-5.47315	0	0.127	4.50757e-10
RP11.495P10.1	2.02453e-14	-5.47044	0	0.124	1.02706e-09
RBM22P2	9.28968e-08	-5.47025	0	0.062	0.00471275
MIA2.1	1.14299e-17	-5.46788	0	0.153	5.7985e-13
RP11.768G7.2	7.73639e-10	-5.46555	0	0.081	3.92475e-05
AC125232.1	2.05629e-07	-5.46156	0	0.059	0.0104318
RP11.2E11.9	3.83422e-09	-5.46123	0	0.075	0.000194514
SLC16A1.AS1	2.32979e-21	-5.45549	0	0.186	1.18192e-16
PLCE1.AS1	7.73639e-10	-5.44216	0	0.081	3.92475e-05
WI2.1896O14.1	2.05629e-07	-5.43669	0	0.059	0.0104318
AC007050.17	2.05629e-07	-5.43588	0	0.059	0.0104318
OBSCN-AS1	9.28968e-08	-5.43287	0	0.062	0.00471275
AC091878.1	1.21056e-12	-5.43257	0	0.107	6.1413e-08
EGF	1.89117e-08	-5.41922	0	0.068	0.000959408
CTD.2031P19.4	9.92007e-103	-5.41904	0	0.749	5.03255e-98
SVIL	9.72386e-51	-5.4171	0.002	0.427	4.93301e-46
RP11.44N11.1	8.52014e-09	-5.41593	0	0.072	0.000432235
PDCL3P5	9.28968e-08	-5.41537	0	0.062	0.00471275
MIR124.2HG	3.83422e-09	-5.41429	0	0.075	0.000194514
SMG1P3	1.42249e-39	-5.41287	0	0.336	7.21642e-35
RP11.708L7.7	9.28968e-08	-5.41208	0	0.062	0.00471275
RP11.53O19.1	8.52014e-09	-5.41125	0	0.072	0.000432235
PI4KAP1	4.93091e-18	-5.40987	0	0.156	2.5015e-13
RP11.43D2.2	3.04707e-20	-5.40985	0	0.176	1.54581e-15
PRSS35	1.72339e-09	-5.39863	0	0.078	8.74294e-05
ACSM6	4.54862e-07	-5.39689	0	0.055	0.0230756
GUSBP1	1.86509e-27	-5.39216	0	0.238	9.46176e-23
LDHAP4	4.02675e-45	-5.38886	0	0.378	2.04281e-40
RP11.4K3--A.3	7.73639e-10	-5.38827	0	0.081	3.92475e-05
ZBED3.AS1	1.55267e-10	-5.38441	0	0.088	7.87683e-06
ANKEF1	2.05629e-07	-5.38123	0	0.059	0.0104318
RP11.278C7.1	9.56412e-48	-5.38018	0	0.397	4.85198e-43
UGDH.AS1	6.94088e-11	-5.37096	0	0.091	3.52118e-06
RALGAPA1P1	5.10519e-29	-5.37061	0	0.251	2.58991e-24
CTA.29F11.1	2.02453e-14	-5.36238	0	0.124	1.02706e-09
RP11.24B13.2	2.36919e-13	-5.36057	0	0.114	1.20191e-08
TTN.AS1	1.702e-15	-5.35667	0	0.134	8.63443e-11
RNU6.957P	5.36001e-13	-5.35644	0	0.111	2.71919e-08
DKFZP586I1420	4.1934e-08	-5.3504	0	0.065	0.00212735
RRP7BP	6.14397e-12	-5.34771	0	0.101	3.1169e-07
RP11.356J5.12	1.72339e-09	-5.34257	0	0.078	8.74294e-05
TCEA1P2	1.24957e-48	-5.33997	0	0.404	6.33918e-44
RP1.240B8.3	6.94088e-11	-5.33486	0	0.091	3.52118e-06
RP1.228P16.7	8.52014e-09	-5.33262	0	0.072	0.000432235
LINC00928	1.72339e-09	-5.3297	0	0.078	8.74294e-05
RP11.308D16.4	8.52014e-09	-5.32722	0	0.072	0.000432235
EVC2	3.83422e-09	-5.3176	0	0.075	0.000194514
RP11.421F16.3	6.94088e-11	-5.3159	0	0.091	3.52118e-06
CRYGD	1.702e-15	-5.31303	0	0.134	8.63443e-11
AC012309.5	1.38076e-11	-5.30533	0	0.098	7.00474e-07
LINC.PINT	5.36001e-13	-5.30301	0	0.111	2.71919e-08
CTD.2282P23.2	6.65327e-38	-5.30114	0	0.322	3.37527e-33
TRIM59	6.84792e-66	-5.29726	0.018	0.57	3.47402e-61
ZNF767P	4.1934e-08	-5.29666	0	0.065	0.00212735
SNORD99	4.60458e-14	-5.29196	0	0.121	2.33595e-09
CTD.2024I7.18	3.83422e-09	-5.29021	0	0.075	0.000194514
RP11.175I17.2	1.40692e-16	-5.2898	0	0.143	7.13744e-12
CTD.2647L4.4	1.04539e-13	-5.28328	0	0.117	5.30337e-09
RTCA.AS1	4.54862e-07	-5.2799	0	0.055	0.0230756
RP11.111D3.2	9.28968e-08	-5.26103	0	0.062	0.00471275
NPIPP1	9.28658e-25	-5.26093	0	0.215	4.71118e-20
ST7.AS2	3.23589e-16	-5.25759	0	0.14	1.6416e-11
RP11.509J21.1	8.88524e-15	-5.25429	0	0.127	4.50757e-10
GNG12.AS1	1.72339e-09	-5.25347	0	0.078	8.74294e-05
RP11.1070A24.1	3.46826e-10	-5.25276	0	0.085	1.75948e-05
RP11.484D2.4	1.67403e-19	-5.2497	0	0.169	8.49253e-15
ACTBP7	8.52014e-09	-5.24695	0	0.072	0.000432235
RP11.182J1.14	1.89117e-08	-5.23998	0	0.068	0.000959408
RP11.29H23.5	4.54862e-07	-5.23579	0	0.055	0.0230756
RPL9P32	1.21056e-12	-5.22834	0	0.107	6.1413e-08
CMB9.22P13.1	8.52014e-09	-5.22833	0	0.072	0.000432235
RN7SL336P	2.05629e-07	-5.22785	0	0.059	0.0104318
RP11.104G3.8	2.02453e-14	-5.22645	0	0.124	1.02706e-09
RP11.145P16.3	4.54862e-07	-5.22292	0	0.055	0.0230756
SKP1P1	2.98424e-99	-5.22032	0	0.73	1.51394e-94
RP11.10N23.2	2.05629e-07	-5.21921	0	0.059	0.0104318
NDUFA5P11	9.84711e-22	-5.21541	0	0.189	4.99554e-17
RBBP4P1	1.98565e-46	-5.2104	0	0.388	1.00734e-41
RNU6.60P	1.702e-15	-5.20781	0	0.134	8.63443e-11
RP11.452F19.3	4.1934e-08	-5.20448	0	0.065	0.00212735
AC074286.1	1.55267e-10	-5.20304	0	0.088	7.87683e-06
RP11.706O15.1	8.52014e-09	-5.20005	0	0.072	0.000432235
[truncated: 4,704 more rows]
