# Supplementary material for: Human endothelial cells promote a human neural stem cell type B phenotype via Notch signaling
Source: Nat Commun. 2025 May 30;16:5031. doi: 10.1038/s41467-025-60194-6 (PMC12125299; doi:10.1038/s41467-025-60194-6)
Supplement: Supplementary file 7 — Supplementary Data 5 [file 41467_2025_60194_MOESM7_ESM.xlsx]

## Sheet: TypeB_subset
	p_val	avg_log2FC	pct.1	pct.2	p_val_adj	cluster	gene
S100A6	3.54716e-280	1.92978	0.993	0.798	9.17828e-276	TypeB_S1	S100A6
STXBP6	6.10245e-213	1.21204	0.824	0.141	1.57901e-208	TypeB_S1	STXBP6
IFITM3	2.5007e-176	1.38481	0.98	0.908	6.47055e-172	TypeB_S1	IFITM3
MGMT	1.90346e-155	0.79956	0.717	0.141	4.9252e-151	TypeB_S1	MGMT
FTL	1.7739e-128	0.693474	1	0.998	4.58997e-124	TypeB_S1	FTL
MALAT1	3.24224e-128	0.802286	1	1	8.38929e-124	TypeB_S1	MALAT1
LAPTM4B	4.76904e-98	1.31745	0.916	0.767	1.23399e-93	TypeB_S1	LAPTM4B
TP53I11	2.15193e-89	0.623113	0.994	0.964	5.56812e-85	TypeB_S1	TP53I11
NEFL	2.42449e-88	1.12898	0.602	0.203	6.27338e-84	TypeB_S1	NEFL
MT1X	5.44018e-86	1.06366	0.949	0.825	1.40765e-81	TypeB_S1	MT1X
CD44	1.76155e-78	0.565199	0.991	0.961	4.558e-74	TypeB_S1	CD44
NGFR	4.364e-73	0.636868	0.708	0.358	1.12919e-68	TypeB_S1	NGFR
CTH	1.37408e-69	0.763783	0.652	0.324	3.55542e-65	TypeB_S1	CTH
GALNT10	1.48602e-69	0.5666	0.91	0.75	3.84509e-65	TypeB_S1	GALNT10
FTH1	1.01519e-68	0.459837	1	1	2.62681e-64	TypeB_S1	FTH1
CERT1	5.14193e-68	0.493105	0.993	0.978	1.33048e-63	TypeB_S1	CERT1
PCDH20	1.94704e-67	0.52528	0.423	0.067	5.03796e-63	TypeB_S1	PCDH20
TSHZ2	1.90302e-66	0.544581	0.51	0.141	4.92407e-62	TypeB_S1	TSHZ2
RBP7	3.55731e-65	0.564045	0.55	0.189	9.20454e-61	TypeB_S1	RBP7
GCC2	1.94379e-64	0.479556	0.549	0.183	5.02955e-60	TypeB_S1	GCC2
SNHG18	1.29868e-63	0.460976	0.57	0.224	3.36034e-59	TypeB_S1	SNHG18
NRP1	6.65248e-62	0.632928	0.824	0.643	1.72133e-57	TypeB_S1	NRP1
IGFBP6	4.64712e-61	0.516538	0.943	0.817	1.20244e-56	TypeB_S1	IGFBP6
PTPRZ1	4.46269e-60	0.583767	0.957	0.873	1.15472e-55	TypeB_S1	PTPRZ1
MEIS2	3.42937e-58	0.538621	0.888	0.69	8.87349e-54	TypeB_S1	MEIS2
RBP1	3.17153e-57	0.632284	0.998	0.933	8.20633e-53	TypeB_S1	RBP1
ARID5B	6.65496e-57	0.626219	0.926	0.82	1.72197e-52	TypeB_S1	ARID5B
LRRTM3	1.63701e-56	0.641455	0.66	0.379	4.23577e-52	TypeB_S1	LRRTM3
SREBF1	6.04393e-56	0.492348	0.555	0.258	1.56387e-51	TypeB_S1	SREBF1
MEST	3.8727e-54	0.597746	0.782	0.545	1.00206e-49	TypeB_S1	MEST
CLSTN1	1.09538e-53	0.500486	0.882	0.709	2.83429e-49	TypeB_S1	CLSTN1
CNR1	2.47836e-53	0.607819	0.756	0.538	6.41275e-49	TypeB_S1	CNR1
TMEM108	5.31994e-50	0.379469	0.334	0.047	1.37653e-45	TypeB_S1	TMEM108
IGFBP2	5.53078e-50	0.443224	0.998	0.991	1.43109e-45	TypeB_S1	IGFBP2
NTRK2	4.04932e-49	0.522398	0.574	0.275	1.04776e-44	TypeB_S1	NTRK2
ABCA1	4.79742e-49	0.47993	0.666	0.405	1.24133e-44	TypeB_S1	ABCA1
KLF9	5.58148e-49	0.546594	0.751	0.54	1.44421e-44	TypeB_S1	KLF9
TMEM176B	1.00408e-48	0.580787	0.407	0.119	2.59806e-44	TypeB_S1	TMEM176B
TLR4	5.95819e-48	0.521987	0.679	0.443	1.54168e-43	TypeB_S1	TLR4
AL160272.1	1.8223e-47	0.543047	0.379	0.099	4.7152e-43	TypeB_S1	AL160272.1
IFI16	9.58699e-46	0.47758	0.926	0.842	2.48063e-41	TypeB_S1	IFI16
SRM	1.8397e-45	0.65698	0.892	0.829	4.76023e-41	TypeB_S1	SRM
KCND3	1.90118e-45	0.432277	0.552	0.269	4.9193e-41	TypeB_S1	KCND3
LMO3	4.24506e-45	0.435194	0.409	0.128	1.09841e-40	TypeB_S1	LMO3
CEBPD	6.3051e-45	0.723479	0.662	0.452	1.63144e-40	TypeB_S1	CEBPD
FOXP1	8.43032e-43	0.430338	0.627	0.363	2.18135e-38	TypeB_S1	FOXP1
CXCL14	8.31103e-41	0.890039	0.642	0.413	2.15048e-36	TypeB_S1	CXCL14
ISM1	3.86125e-40	0.358267	0.26	0.027	9.99097e-36	TypeB_S1	ISM1
CES1	4.03979e-40	0.315859	0.372	0.106	1.0453e-35	TypeB_S1	CES1
NMRAL1	2.26259e-39	0.288601	0.319	0.072	5.85445e-35	TypeB_S1	NMRAL1
CDKN1C	2.33166e-39	0.356818	0.39	0.135	6.03316e-35	TypeB_S1	CDKN1C
CEBPB	1.40845e-38	0.484866	0.557	0.321	3.64437e-34	TypeB_S1	CEBPB
SHC3	8.62333e-38	0.322734	0.353	0.11	2.23129e-33	TypeB_S1	SHC3
AUXG01000058.1	1.41198e-37	0.613732	0.507	0.258	3.65349e-33	TypeB_S1	AUXG01000058.1
NEFM	1.75283e-36	0.434385	0.284	0.055	4.53545e-32	TypeB_S1	NEFM
GNPDA1	3.64233e-36	0.394121	0.747	0.584	9.42454e-32	TypeB_S1	GNPDA1
TPD52L1	4.7909e-36	0.511281	0.585	0.365	1.23965e-31	TypeB_S1	TPD52L1
SCD	1.91977e-35	0.740883	0.638	0.462	4.9674e-31	TypeB_S1	SCD
METRN	1.45948e-33	0.324204	0.999	0.998	3.7764e-29	TypeB_S1	METRN
RCAN3	2.71285e-33	0.414138	0.545	0.327	7.01949e-29	TypeB_S1	RCAN3
SEMA5A	1.38397e-32	0.384806	0.917	0.804	3.58101e-28	TypeB_S1	SEMA5A
MT2A	2.38091e-32	0.40427	1	1	6.1606e-28	TypeB_S1	MT2A
SLC22A23	4.52356e-32	0.343462	0.506	0.288	1.17047e-27	TypeB_S1	SLC22A23
CST3	7.1981e-32	0.328198	0.997	0.991	1.86251e-27	TypeB_S1	CST3
ALDH1A3	1.20579e-31	0.360079	0.492	0.26	3.11998e-27	TypeB_S1	ALDH1A3
HIST1H2AC	4.14406e-31	0.401093	0.493	0.268	1.07227e-26	TypeB_S1	HIST1H2AC
INAFM1	6.91477e-31	0.34871	0.957	0.933	1.7892e-26	TypeB_S1	INAFM1
DPYSL2	8.2617e-31	0.355499	0.96	0.912	2.13771e-26	TypeB_S1	DPYSL2
TMEM176A	2.89643e-30	0.347237	0.296	0.088	7.49452e-26	TypeB_S1	TMEM176A
PTPRE	4.46731e-29	0.295621	0.291	0.091	1.15592e-24	TypeB_S1	PTPRE
CSF1	1.17502e-28	0.294244	0.396	0.183	3.04035e-24	TypeB_S1	CSF1
PRUNE2	1.78233e-28	0.350967	0.325	0.125	4.61179e-24	TypeB_S1	PRUNE2
HPD	1.4624e-27	0.387479	0.315	0.114	3.78397e-23	TypeB_S1	HPD
NPNT	6.30225e-27	0.319693	0.466	0.261	1.63071e-22	TypeB_S1	NPNT
EFNB1	2.55426e-26	0.343704	0.567	0.39	6.60914e-22	TypeB_S1	EFNB1
SIGIRR	7.9164e-25	0.257425	0.464	0.264	2.04837e-20	TypeB_S1	SIGIRR
MAP1B	2.05868e-24	0.332819	0.949	0.892	5.32684e-20	TypeB_S1	MAP1B
TKT	4.2736e-24	0.273267	0.995	0.991	1.10579e-19	TypeB_S1	TKT
PITPNC1	9.94e-24	0.279156	0.385	0.202	2.57197e-19	TypeB_S1	PITPNC1
FOS	1.01134e-23	0.447808	0.499	0.315	2.61685e-19	TypeB_S1	FOS
MFGE8	7.71924e-23	0.295425	0.598	0.416	1.99735e-18	TypeB_S1	MFGE8
ABCC3	2.3728e-22	0.32605	0.647	0.493	6.13963e-18	TypeB_S1	ABCC3
APOE	3.43772e-22	0.762361	0.805	0.709	8.89511e-18	TypeB_S1	APOE
MEG3	3.86155e-22	0.583266	0.732	0.609	9.99176e-18	TypeB_S1	MEG3
SESN3	4.17708e-22	0.349539	0.852	0.759	1.08082e-17	TypeB_S1	SESN3
RHOB	4.35323e-22	0.346015	0.478	0.311	1.1264e-17	TypeB_S1	RHOB
SLC16A9	5.37191e-22	0.283899	0.438	0.252	1.38998e-17	TypeB_S1	SLC16A9
SORL1	1.2704e-21	0.290944	0.519	0.338	3.28716e-17	TypeB_S1	SORL1
LBH	2.67653e-21	0.2616	0.345	0.172	6.92553e-17	TypeB_S1	LBH
SCG2	2.80579e-21	0.352011	0.814	0.657	7.25999e-17	TypeB_S1	SCG2
HK1	5.20461e-21	0.279943	0.708	0.563	1.34669e-16	TypeB_S1	HK1
LYPD1	7.01413e-21	0.309861	0.947	0.9	1.81491e-16	TypeB_S1	LYPD1
ITGB4	1.11801e-20	0.262445	0.525	0.344	2.89286e-16	TypeB_S1	ITGB4
TPM4	6.95912e-20	0.324382	0.963	0.948	1.80067e-15	TypeB_S1	TPM4
IFITM2	1.07781e-19	0.299523	0.314	0.153	2.78883e-15	TypeB_S1	IFITM2
CTSF	1.9114e-19	0.287697	0.78	0.667	4.94574e-15	TypeB_S1	CTSF
DUSP23	5.73556e-19	0.330505	0.371	0.21	1.48408e-14	TypeB_S1	DUSP23
GLUL	1.58891e-18	0.293384	0.861	0.79	4.11131e-14	TypeB_S1	GLUL
CASD1	2.53929e-18	0.266195	0.508	0.36	6.57042e-14	TypeB_S1	CASD1
CYP1B1	6.88398e-18	0.366149	0.451	0.286	1.78123e-13	TypeB_S1	CYP1B1
JUNB	1.38966e-17	0.299413	0.485	0.333	3.59575e-13	TypeB_S1	JUNB
FADS2	5.29786e-17	0.253334	0.417	0.264	1.37082e-12	TypeB_S1	FADS2
MT3	7.46359e-17	0.373318	0.869	0.789	1.9312e-12	TypeB_S1	MT3
NOVA1	3.65524e-16	0.263126	0.996	0.991	9.45793e-12	TypeB_S1	NOVA1
SOD2	7.10499e-15	0.457079	0.562	0.449	1.83842e-10	TypeB_S1	SOD2
HDDC2	9.18026e-15	0.277056	0.874	0.836	2.37539e-10	TypeB_S1	HDDC2
NFKBIA	1.25903e-14	0.311085	0.621	0.485	3.25773e-10	TypeB_S1	NFKBIA
ACSL3	1.44965e-14	0.255882	0.74	0.606	3.75098e-10	TypeB_S1	ACSL3
MAFB	3.08112e-14	0.265569	0.521	0.366	7.9724e-10	TypeB_S1	MAFB
LMO1	8.11804e-14	0.28945	0.271	0.141	2.10054e-09	TypeB_S1	LMO1
MAT2A	1.52696e-13	0.256024	0.663	0.571	3.95102e-09	TypeB_S1	MAT2A
NETO2	2.95437e-13	0.321074	0.438	0.318	7.64444e-09	TypeB_S1	NETO2
GPX3	2.21086e-12	0.446798	0.435	0.305	5.7206e-08	TypeB_S1	GPX3
TXNIP	1.1378e-10	0.255097	0.527	0.415	2.94406e-06	TypeB_S1	TXNIP
IER2	1.15599e-10	0.276711	0.603	0.487	2.99113e-06	TypeB_S1	IER2
GFAP	0.000396755	0.28046	0.88	0.842	1	TypeB_S1	GFAP
ANXA2	0	3.07773	0.956	0.361	0	TypeB_S2	ANXA2
COL1A2	0	2.67077	0.645	0.07	0	TypeB_S2	COL1A2
NEAT1	0	2.53312	0.873	0.099	0	TypeB_S2	NEAT1
C1orf61	0	1.70502	0.712	0.079	0	TypeB_S2	C1orf61
OCIAD2	0	1.26662	0.526	0.028	0	TypeB_S2	OCIAD2
IER3	0	1.12249	0.565	0.054	0	TypeB_S2	IER3
AK5	0	0.917274	0.513	0.05	0	TypeB_S2	AK5
TENM3	0	0.592847	0.505	0.028	0	TypeB_S2	TENM3
QPCT	0	0.581154	0.421	0.007	0	TypeB_S2	QPCT
CNTN4	0	0.448205	0.332	0.02	0	TypeB_S2	CNTN4
SERPINH1	0	0.413422	0.399	0.031	0	TypeB_S2	SERPINH1
TCEAL5	0	0.373029	0.316	0.006	0	TypeB_S2	TCEAL5
PPCS	0	0.341577	0.29	0.002	0	TypeB_S2	PPCS
LYPLAL1	0	0.316271	0.283	0.009	0	TypeB_S2	LYPLAL1
ARMCX1	0	0.315403	0.296	0.012	0	TypeB_S2	ARMCX1
CHL1	4.16837e-192	0.734008	0.587	0.141	1.07857e-187	TypeB_S2	CHL1
PRDX1	2.95376e-169	0.870795	0.995	0.927	7.64284e-165	TypeB_S2	PRDX1
GPD1	2.81335e-162	0.823912	0.457	0.103	7.27954e-158	TypeB_S2	GPD1
FABP5	2.89371e-156	1.15466	0.588	0.189	7.48747e-152	TypeB_S2	FABP5
RPS4X	2.17405e-154	0.398763	1	1	5.62534e-150	TypeB_S2	RPS4X
EMP2	2.52965e-140	0.870575	0.759	0.368	6.54548e-136	TypeB_S2	EMP2
DBNDD2	1.57798e-137	0.602215	0.513	0.148	4.08302e-133	TypeB_S2	DBNDD2
MNX1	1.45492e-136	0.710204	0.617	0.231	3.76461e-132	TypeB_S2	MNX1
SERINC5	3.69425e-136	0.805207	0.643	0.254	9.55887e-132	TypeB_S2	SERINC5
NSG1	4.81866e-130	0.874608	0.604	0.219	1.24683e-125	TypeB_S2	NSG1
COL11A1	3.30956e-123	0.559996	0.46	0.131	8.56348e-119	TypeB_S2	COL11A1
SAT1	2.78845e-120	1.05883	0.953	0.744	7.21511e-116	TypeB_S2	SAT1
MT1E	1.99232e-114	0.627691	0.307	0.061	5.15513e-110	TypeB_S2	MT1E
PCSK1N	1.05982e-111	1.01294	0.934	0.75	2.74229e-107	TypeB_S2	PCSK1N
COX6C	4.76323e-104	0.547124	0.998	0.996	1.23249e-99	TypeB_S2	COX6C
GPM6B	1.81234e-94	0.716591	0.994	0.952	4.68942e-90	TypeB_S2	GPM6B
VAMP5	2.0365e-94	0.64792	0.898	0.685	5.26944e-90	TypeB_S2	VAMP5
C11orf96	3.26158e-94	0.419038	0.302	0.07	8.43933e-90	TypeB_S2	C11orf96
CDCA7L	3.74567e-93	0.816664	0.873	0.643	9.69192e-89	TypeB_S2	CDCA7L
SYNPR	3.25316e-89	0.328495	0.333	0.087	8.41756e-85	TypeB_S2	SYNPR
MRPS6	3.64221e-89	0.900075	0.836	0.577	9.42421e-85	TypeB_S2	MRPS6
DSTN	2.02838e-86	0.63825	0.995	0.979	5.24842e-82	TypeB_S2	DSTN
CALD1	5.80541e-83	0.848158	0.989	0.994	1.50215e-78	TypeB_S2	CALD1
CYTL1	1.46455e-79	0.559962	0.642	0.319	3.78952e-75	TypeB_S2	CYTL1
SEMA3A	3.92833e-77	0.278548	0.302	0.081	1.01645e-72	TypeB_S2	SEMA3A
SOBP	3.53589e-72	0.378	0.415	0.153	9.14912e-68	TypeB_S2	SOBP
PCDH9	7.09289e-72	0.757669	0.545	0.259	1.83528e-67	TypeB_S2	PCDH9
ACTB	6.1905e-71	0.430249	0.998	0.999	1.60179e-66	TypeB_S2	ACTB
BEX1	6.49187e-71	0.656923	0.986	0.932	1.67977e-66	TypeB_S2	BEX1
HLA-DRA	1.75052e-70	1.54713	0.335	0.109	4.52948e-66	TypeB_S2	HLA-DRA
ERRFI1	3.66201e-67	0.673646	0.908	0.717	9.47546e-63	TypeB_S2	ERRFI1
CD99	9.78025e-67	0.499085	0.984	0.92	2.53064e-62	TypeB_S2	CD99
GNAS	2.70491e-66	0.636902	1	0.999	6.99896e-62	TypeB_S2	GNAS
ZNF22	3.51502e-66	0.460998	0.768	0.495	9.0951e-62	TypeB_S2	ZNF22
F2R	9.1101e-66	0.504279	0.588	0.309	2.35724e-61	TypeB_S2	F2R
BEX4	3.16357e-65	0.473238	0.895	0.708	8.18573e-61	TypeB_S2	BEX4
SCRG1	3.45592e-63	1.22285	0.653	0.387	8.9422e-59	TypeB_S2	SCRG1
MDK	1.01178e-62	0.567395	0.967	0.975	2.61798e-58	TypeB_S2	MDK
TNC	4.89916e-62	0.613048	0.973	0.911	1.26766e-57	TypeB_S2	TNC
COL9A3	1.81179e-61	0.640735	0.657	0.385	4.688e-57	TypeB_S2	COL9A3
ACTG1	8.71407e-61	0.381815	1	0.999	2.25476e-56	TypeB_S2	ACTG1
PLS3	9.76286e-60	0.604225	0.911	0.741	2.52614e-55	TypeB_S2	PLS3
LDHB	5.40193e-59	0.358457	0.998	0.989	1.39775e-54	TypeB_S2	LDHB
MARCKS	2.89279e-58	0.59521	0.858	0.671	7.48509e-54	TypeB_S2	MARCKS
AMBN	6.4033e-57	0.348824	0.304	0.101	1.65685e-52	TypeB_S2	AMBN
KCNMA1	1.49011e-56	0.529304	0.473	0.228	3.85567e-52	TypeB_S2	KCNMA1
GRIA2	3.04587e-56	0.418082	0.393	0.16	7.88118e-52	TypeB_S2	GRIA2
SLC5A3	4.27884e-56	0.684147	0.531	0.273	1.10715e-51	TypeB_S2	SLC5A3
CSRP2	9.61828e-56	0.884722	0.909	0.869	2.48873e-51	TypeB_S2	CSRP2
CCDC88A	5.72339e-55	0.505757	0.864	0.687	1.48093e-50	TypeB_S2	CCDC88A
LINC00461	3.48219e-54	0.567319	0.786	0.599	9.01017e-50	TypeB_S2	LINC00461
VCAN	5.24125e-54	0.291121	0.277	0.088	1.35617e-49	TypeB_S2	VCAN
DAPL1	2.61068e-53	0.803046	0.87	0.713	6.75513e-49	TypeB_S2	DAPL1
C4orf48	4.61782e-52	0.427474	0.95	0.875	1.19486e-47	TypeB_S2	C4orf48
BAALC	1.7758e-51	0.549787	0.933	0.814	4.59489e-47	TypeB_S2	BAALC
PTMA	7.48032e-51	0.434855	0.995	0.99	1.93553e-46	TypeB_S2	PTMA
FSCN1	7.33621e-48	0.450779	0.817	0.61	1.89824e-43	TypeB_S2	FSCN1
SELENOP	1.08031e-47	0.27712	0.351	0.137	2.79531e-43	TypeB_S2	SELENOP
MGST3	1.25782e-44	0.361506	0.977	0.931	3.2546e-40	TypeB_S2	MGST3
PCDH7	6.7756e-44	0.376208	0.457	0.235	1.75319e-39	TypeB_S2	PCDH7
SP9	1.05479e-43	0.288357	0.412	0.191	2.72926e-39	TypeB_S2	SP9
RTN4	1.68534e-43	0.349867	0.973	0.937	4.36083e-39	TypeB_S2	RTN4
CLU	2.12475e-43	0.521936	0.992	0.996	5.49778e-39	TypeB_S2	CLU
DPYSL3	3.27559e-43	0.447588	0.955	0.877	8.47559e-39	TypeB_S2	DPYSL3
LY6E	9.60819e-43	0.295914	0.527	0.29	2.48612e-38	TypeB_S2	LY6E
STRAP	6.25531e-42	0.369437	0.908	0.804	1.61856e-37	TypeB_S2	STRAP
GYPC	1.78079e-41	0.44751	0.862	0.74	4.6078e-37	TypeB_S2	GYPC
ATOX1	3.97203e-41	0.379792	0.992	0.968	1.02776e-36	TypeB_S2	ATOX1
ZIC1	1.35271e-40	0.405102	0.631	0.425	3.50014e-36	TypeB_S2	ZIC1
TSC22D3	2.93339e-40	0.374367	0.463	0.242	7.59016e-36	TypeB_S2	TSC22D3
SH3PXD2A	3.27581e-39	0.281339	0.377	0.179	8.47617e-35	TypeB_S2	SH3PXD2A
RFLNB	8.47874e-39	0.272742	0.297	0.121	2.19387e-34	TypeB_S2	RFLNB
COA8	9.1971e-39	0.419824	0.919	0.795	2.37975e-34	TypeB_S2	COA8
COL4A1	2.66228e-38	0.255887	0.391	0.187	6.88866e-34	TypeB_S2	COL4A1
KIFAP3	3.55949e-38	0.378907	0.823	0.631	9.21019e-34	TypeB_S2	KIFAP3
DLX6-AS1	4.715e-38	0.514106	0.948	0.797	1.22001e-33	TypeB_S2	DLX6-AS1
TMSB4X	7.82333e-38	0.381481	1	1	2.02429e-33	TypeB_S2	TMSB4X
COL4A2	8.29149e-38	0.324528	0.515	0.294	2.14542e-33	TypeB_S2	COL4A2
AIG1	1.42839e-37	0.359984	0.695	0.482	3.69595e-33	TypeB_S2	AIG1
CNTNAP3B	2.92568e-37	0.355608	0.474	0.262	7.57018e-33	TypeB_S2	CNTNAP3B
LGALS1	3.81093e-37	0.430502	1	0.999	9.86077e-33	TypeB_S2	LGALS1
MYL12A	9.53855e-37	0.415003	0.958	0.892	2.4681e-32	TypeB_S2	MYL12A
NDUFS6	1.90259e-36	0.360984	0.983	0.931	4.92296e-32	TypeB_S2	NDUFS6
A2M	5.22454e-36	0.398151	0.46	0.257	1.35185e-31	TypeB_S2	A2M
ATP5F1E	8.98618e-36	0.267515	0.998	0.999	2.32517e-31	TypeB_S2	ATP5F1E
GNAI2	3.63893e-35	0.318628	0.969	0.923	9.41572e-31	TypeB_S2	GNAI2
OSTC	5.32385e-35	0.33784	0.914	0.825	1.37755e-30	TypeB_S2	OSTC
MMP2	5.33433e-35	0.419914	0.931	0.946	1.38026e-30	TypeB_S2	MMP2
PDIA6	6.28059e-35	0.326478	0.953	0.867	1.6251e-30	TypeB_S2	PDIA6
SPATS2L	1.02277e-34	0.413442	0.692	0.506	2.64643e-30	TypeB_S2	SPATS2L
RFC1	2.72896e-34	0.443068	0.823	0.704	7.06118e-30	TypeB_S2	RFC1
YBX1	6.18522e-34	0.253156	0.998	0.997	1.60042e-29	TypeB_S2	YBX1
HNRNPDL	8.34856e-34	0.351399	0.956	0.889	2.16019e-29	TypeB_S2	HNRNPDL
GRIA1	3.0842e-33	0.344249	0.556	0.35	7.98036e-29	TypeB_S2	GRIA1
LHFPL6	9.08043e-33	0.361269	0.745	0.556	2.34956e-28	TypeB_S2	LHFPL6
HMGN1	1.16122e-32	0.283241	0.989	0.972	3.00465e-28	TypeB_S2	HMGN1
MAL	3.68712e-32	0.263525	0.368	0.185	9.54043e-28	TypeB_S2	MAL
TSC22D4	3.90558e-32	0.593723	0.689	0.507	1.01057e-27	TypeB_S2	TSC22D4
FGFBP2	4.2432e-32	0.867106	0.698	0.514	1.09793e-27	TypeB_S2	FGFBP2
WSB1	1.47331e-31	0.349546	0.77	0.587	3.81218e-27	TypeB_S2	WSB1
ATP2B1	1.58173e-31	0.391437	0.753	0.575	4.09274e-27	TypeB_S2	ATP2B1
DHRS7	2.36933e-31	0.34487	0.743	0.577	6.13063e-27	TypeB_S2	DHRS7
IFT57	6.14595e-31	0.326542	0.654	0.45	1.59026e-26	TypeB_S2	IFT57
MZT2B	6.75959e-31	0.275753	0.992	0.975	1.74904e-26	TypeB_S2	MZT2B
LIMS1	1.17821e-30	0.35928	0.707	0.545	3.04863e-26	TypeB_S2	LIMS1
PPDPF	1.21132e-30	0.265355	0.998	0.994	3.13429e-26	TypeB_S2	PPDPF
PRSS23	1.94086e-30	0.431814	0.588	0.407	5.02197e-26	TypeB_S2	PRSS23
CITED1	2.10284e-30	0.327984	0.352	0.177	5.44111e-26	TypeB_S2	CITED1
GSN	3.3001e-30	0.357744	0.82	0.687	8.53901e-26	TypeB_S2	GSN
SOX4	5.16767e-30	0.416552	0.861	0.716	1.33714e-25	TypeB_S2	SOX4
TUSC3	1.15235e-29	0.280142	0.534	0.343	2.9817e-25	TypeB_S2	TUSC3
TSPAN5	1.81745e-29	0.330821	0.822	0.685	4.70264e-25	TypeB_S2	TSPAN5
UBE2E3	2.56019e-29	0.330701	0.79	0.63	6.62449e-25	TypeB_S2	UBE2E3
PRDX6	2.62221e-29	0.350308	0.991	0.968	6.78498e-25	TypeB_S2	PRDX6
CAMK2D	3.95472e-29	0.32615	0.923	0.83	1.02328e-24	TypeB_S2	CAMK2D
BCHE	6.59796e-29	0.344682	0.695	0.51	1.70722e-24	TypeB_S2	BCHE
COX14	1.4827e-28	0.343195	0.886	0.772	3.83648e-24	TypeB_S2	COX14
PPP1R14B	2.33156e-28	0.32095	0.987	0.969	6.0329e-24	TypeB_S2	PPP1R14B
NID1	4.64713e-28	0.263914	0.363	0.192	1.20244e-23	TypeB_S2	NID1
TUBA1C	5.02776e-28	0.306111	0.502	0.303	1.30093e-23	TypeB_S2	TUBA1C
JPT1	6.82623e-28	0.325364	0.923	0.843	1.76629e-23	TypeB_S2	JPT1
SH3KBP1	9.19247e-28	0.289125	0.418	0.241	2.37855e-23	TypeB_S2	SH3KBP1
BASP1	9.4706e-28	0.446999	0.831	0.694	2.45052e-23	TypeB_S2	BASP1
FBN2	1.91417e-27	0.280021	0.419	0.245	4.95293e-23	TypeB_S2	FBN2
NKAIN3	2.24348e-27	0.376649	0.792	0.653	5.80501e-23	TypeB_S2	NKAIN3
GSTK1	1.19466e-26	0.271679	0.598	0.409	3.09118e-22	TypeB_S2	GSTK1
SEC14L1	1.60676e-26	0.370384	0.84	0.716	4.15749e-22	TypeB_S2	SEC14L1
CDH2	2.57538e-26	0.313237	0.994	0.983	6.6638e-22	TypeB_S2	CDH2
GNB4	2.68808e-26	0.314893	0.543	0.369	6.95541e-22	TypeB_S2	GNB4
DKK3	2.86275e-26	0.396344	0.962	0.991	7.40737e-22	TypeB_S2	DKK3
SGK1	2.88214e-26	0.275646	0.296	0.147	7.45755e-22	TypeB_S2	SGK1
SMS	3.00775e-26	0.318618	0.557	0.372	7.78254e-22	TypeB_S2	SMS
SOX9	4.29946e-26	0.377146	0.593	0.418	1.11249e-21	TypeB_S2	SOX9
REXO2	4.75498e-26	0.263023	0.725	0.534	1.23035e-21	TypeB_S2	REXO2
SOX2-OT	5.41842e-26	0.430098	0.435	0.266	1.40202e-21	TypeB_S2	SOX2-OT
MAGED2	5.55353e-26	0.305169	0.853	0.731	1.43698e-21	TypeB_S2	MAGED2
SPRED1	5.98372e-26	0.275326	0.676	0.498	1.54829e-21	TypeB_S2	SPRED1
SH3BGRL3	1.33207e-25	0.311991	0.973	0.934	3.44672e-21	TypeB_S2	SH3BGRL3
DNAJC1	2.66416e-25	0.360252	0.742	0.596	6.8935e-21	TypeB_S2	DNAJC1
OXCT1	6.15559e-25	0.257099	0.51	0.324	1.59276e-20	TypeB_S2	OXCT1
TNFRSF21	7.70576e-25	0.272799	0.51	0.331	1.99386e-20	TypeB_S2	TNFRSF21
FAM92A	9.92645e-25	0.304872	0.784	0.627	2.56847e-20	TypeB_S2	FAM92A
EFHD2	1.33187e-24	0.307509	0.679	0.514	3.44622e-20	TypeB_S2	EFHD2
SNHG8	1.49012e-24	0.268854	0.759	0.571	3.85568e-20	TypeB_S2	SNHG8
RCN1	1.66527e-24	0.309925	0.709	0.558	4.30888e-20	TypeB_S2	RCN1
AGPAT5	1.77863e-24	0.2687	0.499	0.324	4.6022e-20	TypeB_S2	AGPAT5
S100A11	1.94675e-24	0.321683	0.97	0.96	5.03722e-20	TypeB_S2	S100A11
PLAT	2.12301e-24	0.276971	0.546	0.371	5.4933e-20	TypeB_S2	PLAT
HTATSF1	2.4412e-24	0.338367	0.812	0.662	6.3166e-20	TypeB_S2	HTATSF1
ARPC2	2.56731e-24	0.274659	0.964	0.923	6.64292e-20	TypeB_S2	ARPC2
MIR100HG	3.81692e-24	0.331301	0.684	0.519	9.87627e-20	TypeB_S2	MIR100HG
TMSB10	4.02841e-24	0.261424	1	1	1.04235e-19	TypeB_S2	TMSB10
FRMD4B	4.34082e-24	0.355582	0.676	0.529	1.12319e-19	TypeB_S2	FRMD4B
GPM6A	9.20351e-24	0.31113	0.678	0.5	2.38141e-19	TypeB_S2	GPM6A
CDK6	1.75897e-23	0.362326	0.656	0.52	4.55133e-19	TypeB_S2	CDK6
SARAF	2.87676e-23	0.279313	0.919	0.852	7.44361e-19	TypeB_S2	SARAF
CDC42	3.73341e-23	0.259233	0.948	0.872	9.66021e-19	TypeB_S2	CDC42
PROM1	4.15226e-23	0.266426	0.459	0.283	1.0744e-18	TypeB_S2	PROM1
RAC3	4.71118e-23	0.259363	0.596	0.413	1.21902e-18	TypeB_S2	RAC3
ZNF385D	5.55656e-23	0.257923	0.435	0.266	1.43776e-18	TypeB_S2	ZNF385D
PFN2	6.12566e-23	0.287912	0.797	0.65	1.58502e-18	TypeB_S2	PFN2
HNRNPA1	8.46088e-23	0.270208	0.995	0.987	2.18925e-18	TypeB_S2	HNRNPA1
SAP30	1.1511e-22	0.334127	0.634	0.465	2.97848e-18	TypeB_S2	SAP30
FKBP3	1.87615e-22	0.255306	0.923	0.856	4.85454e-18	TypeB_S2	FKBP3
PDLIM4	1.937e-22	0.295419	0.84	0.755	5.01198e-18	TypeB_S2	PDLIM4
TXN	2.13686e-22	0.25169	0.995	0.974	5.52913e-18	TypeB_S2	TXN
PSMB6	2.29065e-22	0.250962	0.953	0.905	5.92707e-18	TypeB_S2	PSMB6
EPS8	2.37656e-22	0.292066	0.679	0.536	6.14936e-18	TypeB_S2	EPS8
FYN	2.49153e-22	0.287328	0.82	0.708	6.44682e-18	TypeB_S2	FYN
NPY	3.22042e-22	0.404242	0.366	0.627	8.33283e-18	TypeB_S2	NPY
ACTN4	3.4712e-22	0.260711	0.876	0.78	8.98172e-18	TypeB_S2	ACTN4
VCL	4.16317e-22	0.305874	0.728	0.582	1.07722e-17	TypeB_S2	VCL
RGS17	5.05021e-22	0.377508	0.867	0.791	1.30674e-17	TypeB_S2	RGS17
IGFBP3	1.07931e-21	0.579969	0.635	0.494	2.79273e-17	TypeB_S2	IGFBP3
ARHGAP18	1.23741e-21	0.316997	0.504	0.334	3.2018e-17	TypeB_S2	ARHGAP18
GPC1	1.67367e-21	0.261101	0.477	0.312	4.33062e-17	TypeB_S2	GPC1
ZFAND6	3.66571e-21	0.274638	0.851	0.727	9.48502e-17	TypeB_S2	ZFAND6
LIMA1	6.35254e-21	0.259562	0.986	0.949	1.64372e-16	TypeB_S2	LIMA1
REEP5	9.39171e-21	0.263845	0.775	0.669	2.4301e-16	TypeB_S2	REEP5
TCF4	1.30509e-20	0.302381	0.951	0.91	3.37692e-16	TypeB_S2	TCF4
BEX2	1.68636e-20	0.266967	0.499	0.328	4.36344e-16	TypeB_S2	BEX2
QKI	1.773e-20	0.271292	0.93	0.887	4.58764e-16	TypeB_S2	QKI
MOXD1	1.80389e-20	0.337178	0.761	0.632	4.66758e-16	TypeB_S2	MOXD1
TNFRSF12A	2.11756e-20	0.391683	0.761	0.64	5.47918e-16	TypeB_S2	TNFRSF12A
RAB31	2.16238e-20	0.286224	0.898	0.829	5.59517e-16	TypeB_S2	RAB31
EZR	5.92456e-20	0.269848	0.624	0.465	1.53298e-15	TypeB_S2	EZR
CYP51A1	1.17294e-19	0.273445	0.767	0.648	3.03499e-15	TypeB_S2	CYP51A1
CCN2	1.59911e-19	0.64142	0.513	0.359	4.13769e-15	TypeB_S2	CCN2
TCF12	1.66587e-19	0.28599	0.704	0.572	4.31043e-15	TypeB_S2	TCF12
MRC2	2.01834e-19	0.298377	0.67	0.523	5.22246e-15	TypeB_S2	MRC2
CHCHD10	5.25059e-19	0.262389	0.808	0.693	1.35859e-14	TypeB_S2	CHCHD10
PRRX1	6.41725e-19	0.292014	0.79	0.676	1.66046e-14	TypeB_S2	PRRX1
SHTN1	7.35337e-19	0.27807	0.554	0.408	1.90268e-14	TypeB_S2	SHTN1
STK17A	9.20941e-19	0.260689	0.839	0.721	2.38294e-14	TypeB_S2	STK17A
NRCAM	1.26093e-18	0.267676	0.928	0.868	3.26265e-14	TypeB_S2	NRCAM
MZT2A	1.97788e-18	0.274496	0.848	0.747	5.11777e-14	TypeB_S2	MZT2A
OLA1	4.32471e-18	0.272678	0.881	0.808	1.11902e-13	TypeB_S2	OLA1
PRMT2	4.91977e-18	0.270678	0.784	0.677	1.27299e-13	TypeB_S2	PRMT2
MARCKSL1	8.85943e-18	0.256638	0.953	0.897	2.29238e-13	TypeB_S2	MARCKSL1
CD47	9.13981e-18	0.251208	0.665	0.537	2.36493e-13	TypeB_S2	CD47
PPP2CB	9.71021e-18	0.250751	0.886	0.806	2.51252e-13	TypeB_S2	PPP2CB
AQP4	1.39197e-17	0.331014	0.419	0.28	3.60172e-13	TypeB_S2	AQP4
HSP90B1	3.87771e-17	0.275055	0.972	0.949	1.00336e-12	TypeB_S2	HSP90B1
RHOBTB3	4.71064e-17	0.287058	0.736	0.62	1.21888e-12	TypeB_S2	RHOBTB3
AC027031.2	1.90713e-15	0.256689	0.358	0.231	4.93471e-11	TypeB_S2	AC027031.2
TSC22D1	5.37618e-15	0.265062	0.833	0.75	1.39109e-10	TypeB_S2	TSC22D1
FBLN1	6.25346e-15	0.343178	0.781	0.727	1.61808e-10	TypeB_S2	FBLN1
DRAP1	9.74747e-15	0.264748	0.93	0.874	2.52216e-10	TypeB_S2	DRAP1
DNAJB11	1.13576e-14	0.281606	0.534	0.408	2.93877e-10	TypeB_S2	DNAJB11
NDN	2.19186e-14	0.371113	0.653	0.564	5.67145e-10	TypeB_S2	NDN
RRBP1	2.70582e-14	0.300227	0.836	0.769	7.0013e-10	TypeB_S2	RRBP1
MRPL36	4.446e-14	0.272131	0.823	0.757	1.1504e-09	TypeB_S2	MRPL36
SOCS1	4.4696e-14	0.317222	0.493	0.372	1.15651e-09	TypeB_S2	SOCS1
LMO4	2.9783e-13	0.287502	0.707	0.621	7.70636e-09	TypeB_S2	LMO4
LGALS3	7.77425e-13	0.513928	0.964	0.909	2.01159e-08	TypeB_S2	LGALS3
MAP2	8.68157e-13	0.250707	0.427	0.31	2.24636e-08	TypeB_S2	MAP2
LIFR	1.07378e-12	0.251319	0.509	0.397	2.77841e-08	TypeB_S2	LIFR
ATP1A2	1.86097e-12	0.298107	0.371	0.256	4.81527e-08	TypeB_S2	ATP1A2
C1QL1	4.56888e-12	0.398653	0.729	0.641	1.1822e-07	TypeB_S2	C1QL1
OAF	3.53014e-11	0.256457	0.407	0.304	9.13424e-07	TypeB_S2	OAF
GAP43	1.17066e-10	0.575814	0.809	0.776	3.02908e-06	TypeB_S2	GAP43
RRS1	8.00097e-10	0.310439	0.376	0.281	2.07025e-05	TypeB_S2	RRS1
PHLDA2	1.0771e-09	0.321051	0.628	0.559	2.787e-05	TypeB_S2	PHLDA2
CTSC	3.861e-09	0.328398	0.455	0.362	9.99034e-05	TypeB_S2	CTSC
CKB	4.01008e-09	0.304732	0.998	0.988	0.000103761	TypeB_S2	CKB
EDN3	6.00045e-09	0.320107	0.455	0.362	0.000155262	TypeB_S2	EDN3
RTN1	1.31924e-08	0.266683	0.9	0.919	0.000341354	TypeB_S2	RTN1
TUBA1B	1.12307e-05	0.277963	0.919	0.916	0.290594	TypeB_S2	TUBA1B
