# Supplementary material for: Human endothelial cells promote a human neural stem cell type B phenotype via Notch signaling
Source: Nat Commun. 2025 May 30;16:5031. doi: 10.1038/s41467-025-60194-6 (PMC12125299; doi:10.1038/s41467-025-60194-6)
Supplement: Supplementary file 8 — Supplementary Data 6 [file 41467_2025_60194_MOESM8_ESM.xlsx]

## Sheet: TypeB_MCvsCoculture
	p_val	avg_log2FC	pct.1	pct.2	p_val_adj
VWF	0	1.04671	0.663	0	0			upregulated in co-culture
PGF	3.14085e-197	1.99881	0.652	0.024	8.12695e-193			downregulated in co-culture
SAMD11	8.5844e-107	0.98841	0.685	0.066	2.22121e-102
MSX2	2.35899e-100	0.830253	0.416	0.021	6.10389e-96
FST	5.4269e-78	1.23883	0.596	0.069	1.40421e-73
IER5L	1.59655e-63	1.25109	0.753	0.152	4.13107e-59
MSX1	3.34881e-59	1.38826	0.517	0.066	8.66505e-55
PTGES	2.891e-56	1.00612	0.652	0.118	7.48046e-52
CRYAB	8.94755e-53	5.42023	0.955	0.464	2.31518e-48
SAT1	1.14784e-48	2.81045	0.989	0.733	2.97005e-44
HSPG2	3.96749e-47	0.762754	0.528	0.087	1.02659e-42
PTGDS	7.5848e-39	2.03513	0.517	0.105	1.96257e-34
TNC	6.25585e-37	1.56995	0.978	0.883	1.6187e-32
SERPINE2	1.05996e-36	0.845966	0.562	0.129	2.74265e-32
FABP5	2.73226e-32	1.05049	0.674	0.202	7.06973e-28
COL1A1	8.01992e-32	0.916251	0.371	0.062	2.07515e-27
ID3	2.36826e-29	1.38049	1	0.925	6.12788e-25
HTRA1	1.31907e-28	1.31359	0.888	0.589	3.41311e-24
TIMP4	1.35187e-28	0.826563	0.472	0.113	3.49796e-24
IGFBP7	6.97267e-28	2.08748	0.966	0.944	1.80418e-23
NUPR1	3.28065e-27	0.963618	0.787	0.353	8.48868e-23
EMP1	3.30666e-27	1.12951	0.854	0.477	8.556e-23
ARHGAP29	4.8186e-26	1.15364	0.73	0.312	1.24681e-21
HEY1	7.11511e-25	1.18852	0.764	0.365	1.84104e-20
NES	7.4091e-22	1.25664	0.876	0.793	1.9171e-17
CXXC5	5.5028e-21	0.835714	0.933	0.906	1.42385e-16
JAK1	5.98375e-21	1.07895	0.831	0.613	1.54829e-16
SOX4	9.54758e-21	0.880678	0.944	0.714	2.47044e-16
UNC5B	2.46962e-20	0.78408	0.652	0.285	6.39015e-16
ATP1B1	3.27979e-20	1.10276	0.843	0.568	8.48644e-16
MRC2	1.4167e-18	0.766446	0.809	0.463	3.66571e-14
ID1	4.06627e-18	1.11889	0.854	0.57	1.05215e-13
MARCKS	2.50764e-17	0.866646	0.933	0.708	6.48852e-13
HES4	1.40538e-16	0.951039	0.685	0.399	3.63641e-12
CTSB	1.99637e-16	0.738082	0.888	0.815	5.16561e-12
TCIM	2.91718e-16	0.760744	0.573	0.261	7.54821e-12
AL160272.1	3.52829e-16	0.949886	0.607	0.27	9.12946e-12
CD44	8.61641e-16	0.770192	0.989	0.983	2.2295e-11
DSTN	1.56908e-15	0.824782	0.933	0.979	4.06e-11
WSB1	1.64845e-15	0.95695	0.876	0.673	4.26536e-11
NRP2	1.18368e-14	0.729137	0.989	0.921	3.06277e-10
NUDT4	2.57502e-14	0.826418	0.843	0.656	6.66286e-10
EMP3	7.27184e-14	0.935605	0.91	0.873	1.88159e-09
NAV1	1.89909e-13	0.753334	0.73	0.469	4.91389e-09
ENAH	2.73928e-13	0.736518	0.921	0.867	7.08788e-09
PRRX1	9.97035e-13	0.711259	0.82	0.664	2.57983e-08
PLCG2	1.07689e-12	0.707866	0.888	0.838	2.78644e-08
MALAT1	6.32864e-12	0.861037	1	1	1.63754e-07
FJX1	3.33565e-11	0.827328	0.843	0.609	8.63099e-07
SULF2	3.79751e-11	0.792562	0.64	0.408	9.82606e-07
S100A4	1.16937e-10	0.718325	0.416	0.18	3.02573e-06
NPY	2.50645e-09	0.896227	0.719	0.506	6.48544e-05
S100A11	5.54559e-09	0.773566	0.955	0.951	0.000143492
GPNMB	1.38872e-08	1.0047	0.506	0.323	0.000359332
ACTA2	2.48307e-08	0.891217	0.247	0.086	0.000642495
BMPR2	2.94056e-08	0.827474	0.64	0.47	0.00076087
S100A6	3.71889e-08	0.784794	0.966	0.982	0.000962262
SOD2	1.32287e-07	1.2495	0.674	0.551	0.00342292
DKK1	3.69838e-07	0.693798	0.382	0.187	0.00956956
IER3	7.37266e-07	0.722012	0.236	0.086	0.0190768
APOE	1.5106e-06	1.48782	0.809	0.823	0.0390869
ANXA2	8.79152e-06	0.900737	0.562	0.392	0.22748
NEAT1	1.30323e-05	1.21757	0.348	0.174	0.337212
PRSS23	2.19099e-05	0.838874	0.551	0.435	0.566918
BIRC2	8.4283e-05	0.861103	0.573	0.454	1
TAGLN	0.0038009	0.78794	0.404	0.307	1
GPX3	0.964547	0.746546	0.382	0.438	1
SUB1	2.7146e-47	-1.6579	0.921	0.998	7.0239e-43
RPL37A	2.7175e-46	-0.816751	0.978	1	7.0316e-42
RBP1	2.6437e-43	-1.85743	0.888	0.995	6.8405e-39
FABP7	2.4717e-33	-1.77607	0.663	0.983	6.3955e-29
BTG1	8.2986e-33	-1.23872	0.854	0.99	2.1473e-28
TP53I11	1.3534e-32	-1.20851	0.843	0.996	3.502e-28
METAP2	8.4286e-32	-1.12351	0.921	0.994	2.1809e-27
MT3	1.6685e-31	-1.50295	0.382	0.943	4.3171e-27
MOXD1	6.7231e-31	-1.1532	0.146	0.811	1.7396e-26
BAALC	2.0667e-28	-1.25948	0.27	0.844	5.3477e-24
MMP2	4.6134e-28	-1.1546	0.573	0.953	1.1937e-23
CSRP2	1.4419e-27	-1.43564	0.416	0.882	3.7309e-23
CALM1	1.6679e-27	-1.09792	0.978	0.998	4.3156e-23
CD24	3.0973e-27	-1.41775	0.18	0.754	8.0143e-23
CCNG1	5.9984e-27	-0.961105	0.596	0.96	1.5521e-22
METRN	1.8311e-26	-0.872493	0.955	0.999	4.7381e-22
NOVA1	2.1459e-25	-0.931272	0.955	0.997	5.5526e-21
MEST	1.331e-23	-1.17681	0.292	0.796	3.444e-19
STXBP6	4.8964e-23	-0.973543	0.337	0.824	1.2669e-18
SCG2	7.6516e-23	-1.32635	0.337	0.874	1.9798e-18
SRM	7.7177e-23	-1.19226	0.607	0.908	1.997e-18
RCAN1	1.4969e-22	-1.6965	0.213	0.739	3.8733e-18
DCLK1	2.1119e-22	-0.911144	0.461	0.871	5.4646e-18
DBI	2.491e-22	-0.909529	0.944	0.999	6.4454e-18
CNR1	5.52e-22	-0.993629	0.315	0.781	1.4283e-17
PLAAT3	3.0344e-21	-0.853729	0.629	0.921	7.8514e-17
NRXN3	1.4071e-20	-0.890245	0.371	0.827	3.641e-16
CERT1	2.8534e-20	-0.788683	0.865	0.994	7.3831e-16
TPD52L1	6.5475e-20	-0.957807	0.067	0.584	1.6942e-15
LGALS1	6.97e-20	-0.80467	0.955	1	1.8035e-15
NKAIN3	2.1353e-19	-0.803477	0.292	0.788	5.5252e-15
LRRTM3	2.5541e-19	-0.977219	0.191	0.678	6.6087e-15
ABCC3	1.3582e-18	-0.750053	0.236	0.717	3.5145e-14
AIF1L	1.6514e-18	-0.787964	0.371	0.803	4.2731e-14
RBP7	8.3697e-18	-0.849753	0.101	0.606	2.1657e-13
ARID5B	1.3005e-17	-0.874961	0.674	0.933	3.365e-13
C1orf122	2.1278e-17	-0.716237	0.618	0.927	5.5056e-13
DCXR	2.7606e-17	-0.855072	0.584	0.882	7.143e-13
CMTM8	5.0085e-17	-0.84233	0.393	0.779	1.2959e-12
AP1S2	5.845e-17	-0.828003	0.831	0.966	1.5124e-12
NRCAM	1.3595e-16	-0.724758	0.64	0.906	3.5177e-12
PEG10	2.7177e-16	-1.07291	0.82	0.984	7.0321e-12
ENC1	3.1009e-16	-0.966765	0.416	0.824	8.0235e-12
CTH	6.2402e-16	-0.895048	0.191	0.63	1.6147e-11
PLAAT4	1.6176e-15	-0.899421	0.596	0.874	4.1856e-11
GCHFR	2.6014e-14	-0.782452	0.09	0.516	6.7312e-10
AUXG01000058.1	1.7998e-12	-0.889431	0.157	0.55	4.657e-08
FGFBP2	1.5911e-10	-1.31952	0.169	0.532	4.1171e-06
NEFL	4.6439e-10	-0.810221	0.247	0.568	1.2016e-05
PLIN2	8.8218e-10	-0.863243	0.798	0.942	2.2826e-05
CXCL14	1.9951e-09	-0.830206	0.236	0.578	5.1624e-05
SCRG1	1.9651e-08	-1.43932	0.213	0.491	0.00050847
SPP1	2.3589e-08	-0.817174	0.281	0.568	0.00061037
