# Supplementary material for: Human endothelial cells promote a human neural stem cell type B phenotype via Notch signaling
Source: Nat Commun. 2025 May 30;16:5031. doi: 10.1038/s41467-025-60194-6 (PMC12125299; doi:10.1038/s41467-025-60194-6)
Supplement: Supplementary file 9 — Supplementary Data 7 [file 41467_2025_60194_MOESM9_ESM.xlsx]

## Sheet: Enrichr_analysis
GO_Cellular Components
Term	P-value	Adjusted P-value	Odds Ratio	Combined Score	Genes
collagen-containing extracellular matrix (GO:0062023)	4.22e-06	0.00024	10.0246	124.065	COL1A1;SERPINE2;VWF;TNC;HTRA1;IGFBP7;HSPG2;CTSB
focal adhesion (GO:0005925)	4.69e-05	0.000998	8.38372	83.5607	ENAH;MRC2;MARCKS;TNC;HSPG2;CD44;JAK1
cell-substrate junction (GO:0030055)	5.25e-05	0.000998	8.22913	81.0883	ENAH;MRC2;MARCKS;TNC;HSPG2;CD44;JAK1
extracellular membrane-bounded organelle (GO:0065010)	0.00865467	0.109098	15.3519	72.916	SERPINE2;ATP1B1
extracellular vesicle (GO:1903561)	0.00957001	0.109098	14.5417	67.606	SERPINE2;ATP1B1
endolysosome lumen (GO:0036021)	0.0124388	0.118168	101.765	446.438	CTSB
vesicle (GO:0031982)	0.0189002	0.121574	5.6465	22.4086	SERPINE2;PLCG2;ATP1B1
lysosomal lumen (GO:0043202)	0.0195881	0.121574	9.85417	38.7548	HSPG2;CTSB
extrinsic component of external side of plasma membrane (GO:0031232)	0.0198292	0.121574	58.1429	227.955	SERPINE2
platelet alpha granule (GO:0031091)	0.0213287	0.121574	9.40436	36.1852	SERPINE2;VWF
sodium:potassium-exchanging ATPase complex (GO:0005890)	0.0247259	0.128125	45.2177	167.301	ATP1B1
intracellular vesicle (GO:0097708)	0.0271653	0.129035	40.6939	146.735	PLCG2
endoplasmic reticulum lumen (GO:0005788)	0.0343284	0.150517	4.45179	15.0105	COL1A1;TNC;IGFBP7
cation-transporting ATPase complex (GO:0090533)	0.0392729	0.159897	27.1224	87.8013	ATP1B1
intracellular organelle lumen (GO:0070013)	0.0597678	0.18914	2.51839	7.09502	COL1A1;TNC;IGFBP7;HSPG2;CTSB
endolysosome (GO:0036019)	0.0606955	0.18914	16.9439	47.4748	CTSB
vacuolar lumen (GO:0005775)	0.0613657	0.18914	5.18632	14.4745	FABP5;HSPG2
cytoskeleton (GO:0005856)	0.0625248	0.18914	2.82375	7.82798	MARCKS;DSTN;NAV1;NES
endosome lumen (GO:0031904)	0.0630467	0.18914	16.2653	44.9553	CTSB
Panther Pathways
Term	P-value	Adjusted P-value	Odds Ratio	Combined Score	Genes
Axon guidance mediated by netrin Homo sapiens P00009	0.00254788	0.0386219	29.6458	177.06	UNC5B;PLCG2
Notch signaling pathway Homo sapiens P00045	0.00406547	0.0386219	23.0486	126.888	HEY1;HES4
PDGF signaling pathway Homo sapiens P00047	0.0319761	0.163627	7.51515	25.8729	PLCG2;JAK1
JAK/STAT signaling pathway Homo sapiens P00038	0.0344477	0.163627	31.2983	105.422	JAK1
Angiogenesis Homo sapiens P00005	0.0491322	0.168634	5.89583	17.7656	PLCG2;JAK1
Histamine H1 receptor mediated signaling pathway Homo sapiens P04385	0.0630467	0.168634	16.2653	44.9553	PLCG2
Interferon-gamma signaling pathway Homo sapiens P00035	0.0677318	0.168634	15.059	40.5417	JAK1
Inflammation mediated by chemokine and cytokine signaling pathway Homo sapiens P00031	0.0803071	0.168634	4.42742	11.1655	VWF;PLCG2
Blood coagulation Homo sapiens P00011	0.0908151	0.168634	10.9835	26.3485	VWF
Oxytocin receptor mediated signaling pathway Homo sapiens P04391	0.0930924	0.168634	10.6939	25.389	PLCG2
Thyrotropin-releasing hormone receptor signaling pathway Homo sapiens P04394	0.0976302	0.168634	10.1582	23.6337	PLCG2
5HT2 type receptor mediated signaling pathway Homo sapiens P04374	0.108878	0.17239	9.02721	20.0181	PLCG2
VEGF signaling pathway Homo sapiens P00056	0.126588	0.180691	7.66153	15.835	PLCG2
B cell activation Homo sapiens P00010	0.133141	0.180691	7.25	14.6185	PLCG2
Cytoskeletal regulation by Rho GTPase Homo sapiens P00016	0.160981	0.203909	5.88021	10.74	ENAH
Alzheimer disease-presenilin pathway Homo sapiens P00004	0.219967	0.245846	4.13411	6.26019	CD44
FGF signaling pathway Homo sapiens P00021	0.219967	0.245846	4.13411	6.26019	PLCG2
EGF receptor signaling pathway Homo sapiens P00018	0.239349	0.252646	3.74943	5.36106	PLCG2
Integrin signalling pathway Homo sapiens P00034	0.324303	0.324303	2.60632	2.93492	COL1A1
