# Supplementary material for: Human endothelial cells promote a human neural stem cell type B phenotype via Notch signaling
Source: Nat Commun. 2025 May 30;16:5031. doi: 10.1038/s41467-025-60194-6 (PMC12125299; doi:10.1038/s41467-025-60194-6)
Supplement: Supplementary file 15 — Source Data [file 41467_2025_60194_MOESM15_ESM.xlsx]

## Sheet: Fig. 1b
GFAP+SOX2+ SC27 hNSPCs in co-culture with hECs versus media control and hEC conditioned media
HNSPCs Media Control
		GFAP+SOX2+ hNSPCs (%)	GFAP+SOX2+/SOX2+ hNSPCs (%)	GFAP+SOX2- hNSPCs (%)	GFAP+ hNSPCs (%)	SOX2+ hNSPCs (%)
Exp 1	Region 1	18.3	27.6	5.7	24	66.2
	Region 2	11.2	20.6	10.4	21.7	54.6
	Region 3	21.9	31.8	4.1	26	68.9
	Region 4	9.5	15.6	5.6	15.1	60.9
	Region 5	8.7	16.8	6.9	15.6	52
Exp 2	Region 1	18.7	26.7	7.8	26.5	70.1
	Region 2	15.2	21.6	6.9	22.1	70.3
	Region 3	8.5	16	8.9	17.3	52.9
	Region 4	10.2	19.6	11.8	22.1	52.2
	Region 5	21.9	32.9	10.1	32	66.6
Exp 3	Region 1	28.18	35.66	6.08	34.25	79.01
	Region 2	18.03	27.33	6.15	24.18	65.98
	Region 3	9.59	15.67	10.05	19.63	61.19
	Region 4	22.29	29.32	5.71	28	76
	Region 5	12.3	22.16	7.89	20.19	55.52
AVG		15.6327	23.956	7.60533	23.2433	63.4933
SEM		1.598	1.734	0.5706	1.427	2.253
HNSPCs + hEC CM
		GFAP+SOX2+ hNSPCs (%)	GFAP+SOX2+/SOX2+ hNSPCs (%)	GFAP+SOX2- hNSPCs (%)	GFAP+ hNSPCs (%)	SOX2+ hNSPCs (%)
Exp 1	Region 1	10.76	28.6	22.15	32.9	39.87
	Region 2	15.3	29.4	16.8	32.1	52
	Region 3	13.1	20.4	12.1	25.2	64.2
	Region 4	22.5	29.8	5.1	27.6	75.6
	Region 5	13.7	23.6	11.4	25.2	58.2
Exp 2	Region 1	17.6	33.3	16.2	33.8	52.8
	Region 2	23.4	33.5	10.4	33.8	69.8
	Region 3	20.1	37.9	18.9	39	53
	Region 4	15.6	27.2	13.6	29.2	57.2
	Region 5	12.68	33.3	24.21	36.9	46.83
Exp 3	Region 1	19.7	34.19	12.32	32.02	57.64
	Region 2	20.11	27.91	9.5	29.61	72.07
	Region 3	26.71	37.39	13.04	39.75	71.43
	Region 4	4.93	14.67	13	17.94	33.63
	Region 5	12.68	27.08	19.02	31.71	46.83
AVG		16.5913	29.216	14.516	31.1153	56.74
SEM		1.452	1.619	1.302	1.467	3.164
HNSPCs + hECs
		GFAP+SOX2+ hNSPCs (%)	GFAP+SOX2+/SOX2+ hNSPCs (%)	GFAP+SOX2- hNSPCs (%)	GFAP+ hNSPCs (%)	SOX2+ hNSPCs (%)
Exp 1	Region 1	79.8	94.3	4	83.9	84.7
	Region 2	86.3	100	3.2	89.5	86.3
	Region 3	51	65.8	7.8	58.8	77.5
	Region 4	83	94.9	7.1	90.2	87.5
	Region 5	72.9	81.4	6.3	79.2	89.6
Exp 2	Region 1	61.4	66	3.5	64.9	93
	Region 2	48.4	59.8	11.9	60.3	81
	Region 3	60.5	69	9.9	70.4	87.7
	Region 4	46.7	58.3	6.7	53.3	80
	Region 5	52.6	71.4	14.5	67.1	73.7
Exp 3	Region 1	61.82	66.67	0	61.82	92.73
	Region 2	63.04	67.44	2.17	65.22	93.48
	Region 3	73.17	83.33	7.32	80.49	87.8
	Region 4	71.43	80.65	0	71.43	88.57
	Region 5	51.61	61.54	0	51.61	83.87
AVG		64.2447	74.702	5.626	69.878	85.83
SEM		3.342	3.496	1.129	3.191	1.494

## Sheet: Fig. 1c
GFAP+SOX2+ SC30 hNSPCs in co-culture with hECs versus media control
HNSPCs Media Control
		GFAP+SOX2+ hNSPCs (%)	GFAP+SOX2+/SOX2+ hNSPCs (%)
Exp 1	Region 1	29.65	32.8
	Region 2	23.6	28.1
	Region 3	29.97	31.8
	Region 4	23.85	25.9
	Region 5	33.96	36.1
Exp 2	Region 1	18.2	19.2
	Region 2	19.25	21.7
	Region 3	20.49	21.6
	Region 4	22.15	27.7
	Region 5	18.93	21.3
Exp 3	Region 1	17.14	30.2
	Region 2	22.35	35
	Region 3	15.93	29.6
	Region 4	17.04	28.9
	Region 5	22.83	36.2
AVG		22.356	28.4067
SEM		1.361	1.435
HNSPCs + hECs
		GFAP+SOX2+ hNSPCs (%)	GFAP+SOX2+/SOX2+ hNSPCs (%)
Exp 1	Region 1	63.48	68.2
	Region 2	58.59	59.1
	Region 3	60.62	63.2
	Region 4	65.19	65.7
	Region 5	63.7	63.7
Exp 2	Region 1	62.5	66.4
	Region 2	57.89	66
	Region 3	51.43	54.9
	Region 4	69.9	73.5
	Region 5	47.1	57
Exp 3	Region 1	66.67	71.4
	Region 2	76.47	78.8
	Region 3	68.89	78.5
	Region 4	65.59	70.1
	Region 5	69.35	74.1
AVG		63.158	67.3733
SEM		1.912	1.864

## Sheet: Fig. 1d
GFAP+SOX2+ SC27 hNSPCs in co-culture with hBMECs versus media control
HNSPCs Media Control
		GFAP+SOX2+ hNSPCs (%)	GFAP+SOX2+/SOX2+ hNSPCs (%)
Passage 1	Region 1	16.9	28.22
	Region 2	24.3	29.57
	Region 3	7.9	19.85
	Region 4	26.7	30.66
	Region 5	16.6	25.53
Passage 2	Region 1	15.9	22
	Region 2	19.3	22.1
	Region 3	8.4	13.6
	Region 4	16.9	24.6
	Region 5	22.6	27.6
Passage 3	Region 1	15	17.1
	Region 2	14.5	18
	Region 3	12	16
	Region 4	17.5	20.1
	Region 5	11	15.2
AVG		16.3667	22.0087
SEM		1.393	1.419
HNSPCs + hBMECs
		GFAP+SOX2+ hNSPCs (%)	GFAP+SOX2+/SOX2+ hNSPCs (%)
Passage 1	Region 1	40	67.8
	Region 2	54.4	67.47
	Region 3	42	54.55
	Region 4	53.4	62.38
	Region 5	48.1	68.92
Passage 2	Region 1	51.4	59.8
	Region 2	48.9	66.7
	Region 3	36.2	60.7
	Region 4	43.8	54.8
	Region 5	35.8	52.1
Passage 3	Region 1	49	69.1
	Region 2	40.5	52.5
	Region 3	43.2	69.5
	Region 4	34.4	54.1
	Region 5	38.7	56.6
AVG		43.9867	61.1347
SEM		1.688	1.722

## Sheet: Fig. 1e
GFAP+SOX2+ SC27 hNSPCs in co-culture with NHLFs for 5 days versus media control
HNSPCs in Media Control
		GFAP+SOX2+ hNSPCs (%)	GFAP+SOX2+/SOX2+ hNSPCs (%)
Exp 1	Region 1	18.81	19.45
	Region 2	18.04	18.47
	Region 3	20.51	21.54
	Region 4	18.82	20.17
	Region 5	18.22	18.73
Exp 2	Region 1	16.35	18.68
	Region 2	16.59	18.23
	Region 3	16.85	21.99
	Region 4	20.67	23.42
	Region 5	13.92	16.67
Exp 3	Region 1	13	14.74
	Region 2	14.37	15.96
	Region 3	11.97	15.91
	Region 4	17.85	19.86
	Region 5	22.3	24.44
AVG		17.218	19.2173
SEM		0.7602	0.7222
HNSPCs + NHLFs
		GFAP+SOX2+ hNSPCs (%)	GFAP+SOX2+/SOX2+ hNSPCs (%)
Exp 1	Region 1	21.24	25.53
	Region 2	23.81	25.25
	Region 3	30.43	32.11
	Region 4	32.23	34.21
	Region 5	23.53	28.87
Exp 2	Region 1	6.19	8.54
	Region 2	4.72	10.91
	Region 3	10.67	11.94
	Region 4	2.23	3.85
	Region 5	13	15.48
Exp 3	Region 1	15.44	19.44
	Region 2	6.78	10.17
	Region 3	10.66	15.85
	Region 4	19	26.03
	Region 5	6.75	8.4
AVG		15.112	18.4387
SEM		2.453	2.482

## Sheet: Fig. 2a
LeX+ SC27 hNSPCs (%) after 5 days of differentiation
		Prolif	Diff
Exp 1	Region 1	12.35	6.7
	Region 2	11.3	5.42
	Region 3	18.35	9.83
	Region 4	11.42	5.92
	Region 5	17.08	4.76
Exp 2	Region 1	5.1	2.1
	Region 2	8.8	0
	Region 3	11.3	3.2
	Region 4	8.1	1.4
	Region 5	9.6	0.9
Exp 3	Region 1	11.3	4.8
	Region 2	8	1.9
	Region 3	3	5.7
	Region 4	7.4	2.1
	Region 5	4.9	1.6
AVG		9.86667	3.75533
SEM		1.085	0.6921

## Sheet: Fig. 2d
GFAP+LeX+ SC27 hNSPCs in co-culture with hECs versus media control and hEC conditioned media
HNSPCs Media Control
		GFAP+LeX+ hNSPCs (%)	GFAP+LeX+/LeX+ hNSPCs (%)	LeX+ hNSPCs (%)
Exp 1	Region 1	0	0	0.7
	Region 2	0	0	0
	Region 3	0	0	0
	Region 4	0	0	0
	Region 5	0	0	0
Exp 2	Region 1	1.8	20	9.2
	Region 2	0	0	5.1
	Region 3	2.2	40	5.4
	Region 4	1.1	16.7	6.3
	Region 5	1.1	33.3	3.2
Exp 3	Region 1	1.8	33.3	5.4
	Region 2	1.5	22.2	6.7
	Region 3	1.5	15.4	9.9
	Region 4	1.7	11.1	15.1
	Region 5	0.8	10	7.8
AVG		0.9	13.4667	4.98667
SEM		0.214	3.605	1.151
HNSPCs + hEC CM
		GFAP+LeX+ hNSPCs (%)	GFAP+LeX+/LeX+ hNSPCs (%)	LeX+ hNSPCs (%)
Exp 1	Region 1	0	0	0
	Region 2	0	0	0
	Region 3	0	0	0
	Region 4	0	0	0
	Region 5	0	0	0
Exp 2	Region 1	0	0	0
	Region 2	0	0	8.6
	Region 3	0	0	0
	Region 4	0	0	0
	Region 5	2.6	25	10.3
Exp 3	Region 1	0	0	1.6
	Region 2	0	0	5.1
	Region 3	2.1	50	4.3
	Region 4	0	0	0
	Region 5	0	0	6
AVG		0.313333	5	2.39333
SEM		0.2149	3.619	0.9186
HNSPCs + hECs
		GFAP+LeX+ hNSPCs (%)	GFAP+LeX+/LeX+ hNSPCs (%)	LeX+ hNSPCs (%)
Exp 1	Region 1	30.4	77.8	39.1
	Region 2	19.4	100	19.4
	Region 3	33.3	100	33.3
	Region 4	7.7	66.7	11.5
	Region 5	21.4	85.7	25
Exp 2	Region 1	2.6	100	2.6
	Region 2	7.7	100	7.7
	Region 3	21.4	100	21.4
	Region 4	1.9	50	3.7
	Region 5	18.9	70	27
Exp 3	Region 1	0	0	0
	Region 2	2.4	100	2.4
	Region 3	30.3	100	30.3
	Region 4	32.3	100	32.3
	Region 5	16.7	100	16.7
AVG		16.4267	83.3467	18.16
SEM		3.094	7.253	3.336

## Sheet: Fig. 2e
S100A6+ SC27 hNSPCs (%) after 5 and 21 days of differentiation
		5-Day Diff					21-Day Diff
		Prolif	Diff				Prolif	Diff
Exp 1	Region 1	70.41	58.48		Exp 1	Region 1	51.51	8.62
	Region 2	67.1	48.39			Region 2	40.04	3.24
	Region 3	69.78	64.29			Region 3	55.95	9.48
	Region 4	65.98	54.97			Region 4	49.52	4.01
	Region 5	70.8	58.42			Region 5	42.98	4.71
Exp 2	Region 1	42.7	21.11		Exp 2	Region 1	47.06	11.29
	Region 2	54.29	43.73			Region 2	43.81	18.55
	Region 3	55.01	39.62			Region 3	41.13	12.98
	Region 4	52.93	43.22			Region 4	42.8	13.1
	Region 5	50.09	52.25			Region 5	54.05	4.21
Exp 3	Region 1	44.91	32.31		Exp 3	Region 1	44.91	13.45
	Region 2	42.2	32.45			Region 2	42.2	9.94
	Region 3	48.89	38.45			Region 3	48.89	14.21
	Region 4	42.43	29.23			Region 4	42.43	10.65
	Region 5	40.83	31.07			Region 5	40.83	9.98
AVG		54.5567	43.1993		AVG		45.874	9.89467
SEM		2.937	3.279		SEM		1.299	1.131

## Sheet: Fig. 2g
GFAP+S100A6+ SC27 hNSPCs in co-culture with hECs versus media control and hEC conditioned media
HNSPCs Media Control
		GFAP+S100A6+ hNSPCs (%)	GFAP+S100A6+/S100A6+ hNSPCs (%)	S100A6+ hNSPCs (%)
Exp 1	Region 1	13.7	18.9	72.6
	Region 2	15.5	21	73.6
	Region 3	18.7	24.7	75.6
	Region 4	13.5	20.2	66.7
	Region 5	20.3	27.5	73.8
Exp 2	Region 1	16.1	36.7	43.9
	Region 2	12.6	28.6	44.1
	Region 3	11.9	31	38.4
	Region 4	14.4	25	57.8
	Region 5	14.1	26.1	53.9
Exp 3	Region 1	17.8	38.6	46.1
	Region 2	15.3	34.1	44.8
	Region 3	16.8	35.7	47
	Region 4	14	34.6	40.5
	Region 5	17.4	32.9	53
AVG		15.4733	29.04	55.4533
SEM		0.6106	1.635	3.488
HNSPCs + hEC CM
		GFAP+S100A6+ hNSPCs (%)	GFAP+S100A6+/S100A6+ hNSPCs (%)	S100A6+ hNSPCs (%)
Exp 1	Region 1	22.1	28.2	78.3
	Region 2	32.3	39.6	81.7
	Region 3	36	41.8	86
	Region 4	37	42	88.1
	Region 5	21.1	25	84.4
Exp 2	Region 1	15.5	38.7	40.1
	Region 2	24	53.5	44.8
	Region 3	30.4	44.4	68.4
	Region 4	17.1	32.2	53.2
	Region 5	19.3	42.3	45.6
Exp 3	Region 1	16.2	38.1	42.6
	Region 2	25.5	50	51
	Region 3	17.7	43.2	40.9
	Region 4	9.6	31.3	30.6
	Region 5	18.5	42.1	44
AVG		22.82	39.4933	58.6467
SEM		2.066	1.989	5.191
HNSPCs + hECs
		GFAP+S100A6+ hNSPCs (%)	GFAP+S100A6+/S100A6+ hNSPCs (%)	S100A6+ hNSPCs (%)
Exp 1	Region 1	42.1	72.7	57.9
	Region 2	13.9	35.7	38.9
	Region 3	65.2	85.7	76.1
	Region 4	28.3	46.4	60.9
	Region 5	34.5	52.6	65.5
Exp 2	Region 1	21.2	46.7	45.5
	Region 2	25.3	43.1	58.6
	Region 3	26.5	61.9	42.9
	Region 4	25.6	55.3	46.3
	Region 5	27.3	60	45.5
Exp 3	Region 1	40.8	80.6	50.7
	Region 2	18.6	44.8	41.4
	Region 3	29.2	58.3	50
	Region 4	25	71.4	35
	Region 5	31.9	100	31
AVG		30.36	61.0133	49.7467
SEM		3.147	4.636	3.135

## Sheet: Fig. 4b
mRGCs	mTypeB	Gene		log1p(avg expression) values shown
0.687411	0.728773	Erg28
0.48411	0.462712	Trappc2b
0.119604	0.295182	0610009L18Rik
0.45807	0.265095	Dele1
0.54446	0.186962	Sanbr
1.18446	0	Bacc1
0.407562	0	Mettl26
0.944179	0.778753	Ncbp2as2
0.464249	0.154787	0610030E20Rik
0.658796	0.387581	Czib
0.00895061	0.00474498	0610038B21Rik
0.0449565	0.088234	0610040B10Rik
0.0487775	0.0215711	Pgcka1
0.817591	1.18482	Fmc1
0.098609	0.0943937	1110002L01Rik
0.360729	0.480837	Cfap298
1.34916	1.03785	1110004F10Rik
0.0586492	0.0200904	1110006O24Rik
0.142324	0.206909	Card19
0.946872	0.694468	Rab5if
0.161467	0.13035	Prorp
0.424435	0.323708	Bbln
0.288865	0.280532	Eola1
0.218363	0.0016534	1110015O18Rik
0.0921239	0.176774	Spmip6
0.0312382	0.206242	1110019D14Rik
0.150224	0.112989	1110020A21Rik
0.274184	0.60893	Cfap68
0.347116	0.00621293	1110032F04Rik
0.155594	0.166705	Shld1
0.689137	0.265776	Virma
1.41101	0.505863	1110038B12Rik
0.537188	0.320752	1110038F14Rik
0.00258713	0.0793632	1110046J04Rik
0.72164	0.906494	Cstpp1
0.5566	0.308919	1110059E24Rik
0.546529	0.246986	1110059G10Rik
0.568337	0.448985	1110065P20Rik
0.963769	0.0935249	Lockd
0.343022	0.311818	Dipk2a
0.167069	0.0886008	Uqcc6
0.31187	0.170976	Ncbp3
0.321318	0.315578	1300002E11Rik
0.0327921	0.300074	1500004A13Rik
0.473002	1.02273	Smim45
0.502126	0.075579	1500009L16Rik
0.649257	0.187056	1500011B03Rik
0.506398	0.593127	Mtln
1.23025	0.476296	Zfas1
0.0429187	0.0457957	1500015A07Rik
0.104536	0.0587784	Ecrg4
0.0261076	0.256449	Hectd2os
0.0148672	0.0641412	1500026H17Rik
0.265481	0.0466459	Tedc2
0.127047	0.103846	Fam174c
0.425252	0.139573	1600012H06Rik
0.0868915	0.079486	1600014C10Rik
0.337078	0.294917	1600020E01Rik
0.0181895	0.00929049	1600023N17Rik
0.272272	0.00596814	1600029O15Rik
0.0066823	0.0266522	1700001G11Rik
0.00703951	0.00532419	1700001G17Rik
0.00817361	0.000406011	1700001L05Rik
0.0212109	0.0351186	Cfap90
0.155911	0.100499	1700001O22Rik
0.00963597	0.00954168	Spmap1
0.0265539	0.0577522	1700003E16Rik
0.00233377	0.0523303	1700003F12Rik
0.0299068	0.0339077	1700003M07Rik
0.0032901	0.179557	Cfap299
0.0218127	0	Fam24b
0.00258713	0.241139	Pierce1
0.0416641	0.0247907	1700007L15Rik
0.303999	0.105285	1700008J07Rik
0.00396956	0.0187637	1700008O03Rik
0.0201243	0.0106268	1700010I14Rik
0	0.0753983	1700012B09Rik
0.0286714	0.0281754	1700012C14Rik
0.00568186	0	1700012D01Rik
0.0213235	0.166762	Zbed5-ps
0.00716714	0.01197	Cfap276
0.00726713	0.000628432	Pttg1ip2
0	0.0961299	Liat1
0.210988	0.0513261	1700017B05Rik
0.0193819	0.0113259	1700018L02Rik
0.00518338	0.129721	1700019D03Rik
0.0532359	0.177699	Nat8f4
0.0154717	0.0298137	Cfap157
0.0118016	0	Nscme3l
0.330784	0.412442	Oip5os1
0.459364	0.303012	Mtres1
0.31423	0.197564	Rubcn
0.00249461	0.00367266	1700021N21Rik
0	0.0258248	Efcab15
0.66732	0.179687	1700025G04Rik
0.00411622	0.062098	Spaca9
0.0139963	0.0064017	1700028J19Rik
0.0161118	0	1700028K03Rik
0	0.158841	Cfap95
0.0121023	0.013114	Frey1
0.0576133	0.225296	Cfap96
0.0188205	0	1700030C10Rik
0.0559135	0.078536	1700030J22Rik
0.249779	0.136983	1700030K09Rik
0.0158803	0.0074441	1700034H15Rik
0.0485287	0.0638371	1700037C18Rik
0.709584	0.0729334	Adissp
0.17869	0	1700048O20Rik
0.0843029	0.0576083	Zfp974
0.127367	0.0673971	1700052K11Rik
0.0362524	0.0276962	1700056E22Rik
0.00667637	0.00572844	1700065D16Rik
0.237558	0.0311652	1700066M21Rik
0.00810249	0.00221067	1700067K01Rik
0	0	1700071K01Rik
0.0705187	0	1700073E17Rik
0	0.00651317	1700080N15Rik
0.0343054	0.739907	Ccdc190
0.0168945	0.0264001	1700084E18Rik
0.188845	0.942971	Sertad4b
0.0845638	0.0742766	1700086O06Rik
0.0891755	0.378733	1700088E04Rik
0.00242246	0	Tex54
0.0190068	0.00131743	1700093K21Rik
0.335705	0	Cfap141
0.159026	0.112315	1700096K18Rik
0	0.000298405	1700097N02Rik
0.00293185	0.00835624	1700101I11Rik
0.153873	0	1700102H20Rik
0.0218427	0.0227019	1700102P08Rik
0.0108834	0.020375	1700105P06Rik
0.00752467	0.0544116	1700109H08Rik
0	0.00454257	1700112J16Rik
0.158038	0.14615	1700113A16Rik
0	0.00252764	1700113H08Rik
0	0.0489766	1700120C14Rik
0.0501172	0.0777809	1700123M08Rik
0.764418	0.47688	1700123O20Rik
0.015639	0.00145965	1700124L16Rik
0	0.0027756	Chct1
0	0.000200646	1810007C17Rik
0.158223	0.248249	1810010H24Rik
0	0.00132332	Tmem273
0.0628762	0.17503	Tcim
0.426333	0.55931	Hapstr1
0.254727	0.103608	1810014B01Rik
0	0.00664226	Cfap92
0.00799975	0.0653023	1810021B22Rik
0.688832	0.265612	Rbis
0.0238927	0.147482	1810024B03Rik
1.07074	0.93275	Chaserr
0.661966	0.159357	Timm29
0.524722	0.194557	1810030O07Rik
0.260755	0.0765976	Snhg16
1.22852	1.72228	Arln
0.00992604	0.00977681	1810041H14Rik
0.174261	0.0283451	Shisal1
0.269745	0.281049	Cfap410
0.69735	0.686711	Ndufaf8
0.105922	0.0798645	1810044D09Rik
0.339027	0.0960762	1810055G02Rik
0.977619	0.774466	Stmp1
0.0331177	0.0884646	1810062O18Rik
0.0172439	0.17248	2010001A14Rik
0.440575	0.352026	Borcs7
1.22609	0.750512	Atp5mj
0.00391735	0.000509035	Slc23a4
0.161949	0.104905	Fam241b
0.106031	0.314359	Aopep
0.451539	0.0850243	2010204K13Rik
0.0155685	0.00761777	Cracdl
0.00499571	0.0193769	2010308F09Rik
0.132818	0.156007	2010315B03Rik
0.320411	0.297871	2010320M18Rik
0.770665	0.315897	Nbdy
0.222191	0.233112	Ube2d-ps
0.363303	0.332431	Qng1
0.548652	0.459696	2210016L21Rik
0.402342	0.297165	Emsy
0.110657	0.0628025	Zfp995
0.00760196	0.00567818	2210406O10Rik
0.165561	0.523331	2210408I21Rik
0.00477268	0	2210416O15Rik
0.499221	0.349844	2300009A05Rik
0.51116	0.459954	Pigbos1
0.512625	0.161205	2310009B15Rik
0.0440126	0.0120367	Mdrl
0.186169	0.208179	2310010J17Rik
0.424367	0.378504	2310011J03Rik
0.104263	0.226526	2310015A10Rik
0.331762	0.0829498	2310022A10Rik
1.12414	0.962584	2310022B05Rik
0.0096187	0.00192595	2310030G06Rik
0.48725	0.276566	2310033P09Rik
0.0168844	0.0177142	2310034G01Rik
0.498193	0.308071	Relch
1.4813	1.00753	Trir
0.57096	0	Pex39
0.0297495	0.0954447	2310040G24Rik
0.525906	0.327101	Borcs8
0.0763795	0.357934	Borcs6
0.204057	0	2310057M21Rik
0.414777	0.131162	2310061I04Rik
0.250123	0.0842772	Tmem94
0.0321655	0.016574	2310068J16Rik
0.0851473	0.13531	2310069G16Rik
0.679175	0.000195722	2410002F23Rik
0.515578	0.319819	2410004B18Rik
0.0141024	0.0409789	2410004I01Rik
0.00477268	0.283892	Cimip5
0.988816	0.657188	2410006H16Rik
1.05428	0.857442	Micos13
0.254954	0.0346854	Riox1
0.00369036	0.00506384	2410018L13Rik
0.648861	0.507318	Cplane1
0	0	2410124H12Rik
0.0689803	0.327602	Carnmt1
0.0985177	0.176072	Spring1
0.00910697	0.00019529	2410137M14Rik
0.267451	0.0484453	2500002B13Rik
0.16803	0.0584116	2500004C02Rik
0.246237	0	2510002D24Rik
0.0438693	0	2510003B16Rik
0.486684	0.25446	2510009E07Rik
0.285801	0.102896	2510039O18Rik
0.809497	0.471777	Smim30
0.437547	0.134031	Chmp1b2
0.36388	0.284488	2610008E11Rik
0.159106	0.456821	Ccdc191
0.104063	0.0623861	2610020C07Rik
0.166852	0.0162045	Rexo5
0	0.00165858	2610028E06Rik
0	0.000529097	2610028H24Rik
0.231861	0.541697	2610035D17Rik
0.0591172	0.00337168	2610035F20Rik
0.00304572	0.000434175	2610042L04Rik
0.305443	0.163857	Zfp1006
0.520593	0.0533602	Mir124-2hg
0.363576	0.412913	Cfap418
0.184194	0.139688	2610306M01Rik
0.143042	0.490271	2610307P16Rik
0.299576	0.120483	2610316D01Rik
0.201537	0.00344098	2610318N02Rik
0.735675	0.351169	Bltp2
0.0142867	0.00141164	2610507I01Rik
0.471616	0.00202975	2610524H06Rik
1.02785	0.485653	Hpf1
0.17213	0.104181	2700038G22Rik
0	0.00992805	2700046A07Rik
0.0644159	0.067528	Sgms1os1
0.316986	0.162033	2700049A03Rik
0.0138128	0	2700054A10Rik
1.37197	0.686207	Rtraf
0.236213	0.124286	2700062C07Rik
0.0604295	0.0869606	2700069I18Rik
0.0136067	0	2700070H01Rik
0.687408	0.204017	Zfta
1.88641	0	Selenoh
0.329143	0.212038	2700097O09Rik
0.312294	0.0189481	2700099C18Rik
0.416429	0.348206	2810001G20Rik
0.0942705	0.0691267	2810002D19Rik
0.466528	0.295979	Fsaf1
0.263611	0.152435	Mtrfr
0.19296	0	2810013P06Rik
0.201679	0.0430021	2810021J22Rik
1.44396	0.396985	2810025M15Rik
0.0735976	0.0379794	2810029C07Rik
0.0265825	0.0115184	2810032G03Rik
0.0517638	0.0773835	2810049E08Rik
0.755109	0.424046	Khdc4
0.0826987	0.268834	2810403D21Rik
0.0169449	0.0228014	2810405F15Rik
0.14103	0.0216167	2810408A11Rik
0.213612	0.0161536	2810408I11Rik
0.0564413	0.0643527	Reno1
1.12389	0.0748546	Pclaf
0.857213	0.567075	Rex1bd
0.118694	0.184571	2810454H06Rik
0.562303	0.664205	2810459M11Rik
0.169412	0.176629	Cerox1
0.385463	0.477795	Resf1
0.0393304	0.149005	Bcor
0.0164882	0.037396	2900009J06Rik
0.377558	0.111544	Bmerb1
0.619877	0.124805	2900026A02Rik
0.0655784	0.488331	2900052N01Rik
0.00387267	0.00341591	Kctd16
0.0173744	0.356249	2900060B14Rik
0.246009	0.240003	2900076A07Rik
0.02291	0.00175254	2900079G21Rik
1.30479	0	2900092D14Rik
0.0758392	0.0100345	Norad
0.0908739	0.0159713	3000002C10Rik
0	0.133319	3010001F23Rik
0.216836	0.0925485	Mrnip
0.0132912	0.00553483	3100003L05Rik
0.108663	0	Pphln1-ps1
0.170491	0.068976	Rmc1
0.234375	0.0576471	3110009E18Rik
0.0165414	0	3110021A11Rik
0	0.149518	3110021N24Rik
0.143457	0.00343894	Vxn
1.40294	1.26943	Mir100hg
0.767083	0.289771	3110039M20Rik
0.128489	0.0676065	3110040N11Rik
0.429916	0.167906	C9orf72
0.0368526	0.105017	3110045C21Rik
0.234721	0.0252266	Zfp983
0.075123	0.417653	3110056K07Rik
0.0352367	0.132529	Abhd18
0.254978	0.115917	Cyren
0.0312976	0.0127914	3110070M22Rik
0.374801	0.190823	Chlsn
0.299821	0.3557	3110082J24Rik
0.0871195	0.0160881	3110099E03Rik
0.00765265	0.215636	3300002I08Rik
0.109957	0.0231823	Armh4
0.277746	0.391527	Cep15
0.0126331	0.00619595	3830408C21Rik
0.015163	0.00144667	3830432H09Rik
0.0300732	0.0764408	Spata6l
0.0971335	0.0273054	4632404H12Rik
0.340548	0.222662	4632415L05Rik
0.0174286	0.669279	4632427E13Rik
0	0.0115519	Vsir
0.0137939	0.198021	4732471J01Rik
0.0372506	0.0741285	4732491K20Rik
0.0181483	0.0451528	4831440E17Rik
0.00309788	0.00181995	4833412C05Rik
0.0283807	0.0428535	4833417C18Rik
0.0482928	0.0112712	4833418N02Rik
0.985337	0.356368	4833420G17Rik
0.00360154	0.0170958	4833422C13Rik
0	0	4833422M21Rik
1.11592	0.48939	4833439L19Rik
0.00757195	0.0620761	4921504A21Rik
0	0.0115655	Spmip4
0	0.179742	4921511C10Rik
0.406	0.330996	4921524J17Rik
0.0910264	0.0748884	4921531C22Rik
0.0183388	0.00936825	4921536K21Rik
0.226658	1.17679	Dnaaf9
0.0178836	0.010074	Tektip1
0.0112679	0.0190658	4930405A21Rik
0.0153692	0.00983963	4930412C18Rik
0.0065232	0.0374429	4930413G21Rik
0.00362206	0.000333503	4930426L09Rik
0.285851	0.00504743	Tedc1
0.00943627	0	4930429B21Rik
0.2328	0.17241	Rlig1
0.0606184	0.0232807	Brme1
0	0.000592811	4930444M15Rik
0.00381711	0.00470972	4930444P10Rik
0.00223791	0.00412319	4930447C04Rik
0.0247554	0.000179752	4930447M23Rik
0.0047272	0	4930448K20Rik
0.022293	0.0237535	Dnaaf8
0.210198	0.00999594	Cfap20dc
0.435233	0.467795	4930453N24Rik
0.0341903	0	4930474N09Rik
0.0147191	0.0581586	4930480K23Rik
0.0146953	0	4930481A15Rik
0	0.000709261	4930483J18Rik
0.11862	0	4930503E24Rik
0.0680827	0.0920259	4930503L19Rik
0.0132345	0.0448988	4930506C21Rik
0.00403376	0.00186771	4930507D05Rik
0.0305733	0.00470111	4930513N10Rik
0.0134942	0	4930515G01Rik
0.00482609	0.0007675	4930519F09Rik
0.039672	0.00354117	4930520O04Rik
0.012625	0.22569	4930523C07Rik
0	0.0327019	4930525G20Rik
0.178101	0	4930526I15Rik
0.0236961	0	4930528A17Rik
0.0173131	0	Tmem269
0	0	Bnip5
0.0250363	0.02467	4930539J05Rik
0.020846	0	4930549G23Rik
0.0295646	0.00801229	4930556M19Rik
0.0278347	0.00170143	4930558J18Rik
0.0825253	0.025195	4930563E22Rik
0.0472641	0.268869	4930570G19Rik
0.0474663	0.00811821	4930577N17Rik
0.0227833	0.011027	4930578M01Rik
0	0.00765452	4930579G18Rik
0.189924	0.0207853	4930579G24Rik
0.0368945	0.0568684	4930579K19Rik
0.416461	0.416202	4931406C07Rik
0.428297	0.263256	Garre1
0.11926	0.0618392	4931414P19Rik
0.00354927	0.0104688	Ankrd68
0.523904	0.0683622	Matcap1
0.0171145	0.0577543	Jhy
0.0114354	0	Fem1al
0.0899017	0.222168	4931440P22Rik
0.143465	0	Stk35os1
0.468737	0.517627	Bltp1
0.0114211	0.167005	Epcip
0.00421509	0.226264	Cfap97d2
0.302511	0.0468724	4933404O12Rik
0.0205132	0.044227	4933406C10Rik
0.00874391	0.145109	4933407K13Rik
0.0562796	0.121909	4933407L21Rik
0.0463542	0.0330774	Brd8dc
0.0464357	0.000625169	4933408J17Rik
0.00520433	0	4933412E12Rik
0.00699849	0	Ppp1r14bl
0	0	4933417D19Rik
0.0051991	0.000167019	4933417G07Rik
0.0295477	0.139563	4933421O10Rik
0	0	4933422A05Rik
0.330269	0.133131	4933427D14Rik
0.0146785	0.00327896	4933430I17Rik
0.3067	0.309173	4933431E20Rik
0.00706281	0.00795034	4933432K03Rik
0.60202	0.985402	4933434E20Rik
0.146748	0.0529076	4933439C10Rik
0.460587	0.63218	5031425E22Rik
0.0694355	0	5031426D15Rik
0.0307668	0.0392281	5031434O11Rik
0.315465	0.296132	5031439G07Rik
0	0.0103847	5033403F01Rik
0	0.00546317	5330413P13Rik
0.0537662	0.012336	Elapor1
0.0740246	0.0529516	Dubr
0.00369036	0.507926	5330434G04Rik
0.00894952	0.0605481	5430402O13Rik
0.0768329	0.19476	5430405H02Rik
0.540583	0.14462	5430416N02Rik
0.00306016	0.00374149	5430431A17Rik
0.227696	0.268294	5530601H04Rik
0	0.0154162	5730405O15Rik
0.13398	0	5730408K05Rik
0.062403	0.0563331	5730409E04Rik
0.0131942	0	Mm2pr
0.305627	0.210982	5730455P16Rik
0.0879197	0.198822	5730480H06Rik
0	0.00132371	5730507C01Rik
0.323506	0.0401419	Fam241a
0.0138865	0.311137	5730522E02Rik
0.253581	0.00312018	Inava
0.0374126	0.0654052	Trmo
0.00806792	0	5830416I19Rik
0.00440377	0.00472174	Mirt1
0.308657	0.136088	5830417I10Rik
0.0137633	0.0289025	5830454E08Rik
0.746991	0	5930403L14Rik
0.0241504	0.0212041	Fzd10os
0.0287844	0	5930430L01Rik
0	0.0201474	Smim41
0.14571	0.46003	Insyn1
0.0103083	0.126988	6030443J06Rik
0.342186	0.144332	6030458C11Rik
0.0390931	0.0701878	6230400D17Rik
0.0396663	0.00150596	Stum
1.37944	2.87611	6330403K07Rik
0.124824	0.0647328	Zswim9
0.00207037	0.00361961	6330409D20Rik
0.0539449	0	6330415B21Rik
0.0250279	0	6330415G19Rik
0.0882497	0.0185935	Tmem268
0.0509884	0.10052	6330418K02Rik
0.0209018	0.0169107	6330549D23Rik
0.00709877	0	6430411K18Rik
0.00412032	0.0255766	Spef1l
0.110521	0	6430548M08Rik
0.0221898	0.0451978	6430550D23Rik
0.0249929	0.00501614	6430571L13Rik
0.146574	0.0766456	Trmt9b
0.0170755	0.038513	6430584L05Rik
0.0127351	0.000687364	6430710C18Rik
0.0221699	0	6530402F18Rik
0	0.00845692	6530403H02Rik
0	0	6720468P15Rik
0.00264138	0.00170507	6720483E21Rik
0.186774	0.0651042	Zfp1008
0.011012	0.0227711	6820408C15Rik
0.00916205	0.169598	6820431F20Rik
0.00382472	0.108238	Ark2n
0.446545	0.176666	Fam234b
0.111738	0.0978499	8430429K09Rik
0.0238073	0	Ermardl2
0.00845898	0.00958591	9030612E09Rik
0.0357278	0.0417823	Dglucy
0.0196163	0.00900738	9030624G23Rik
0.458928	0.292218	Vps35l
0.0088408	0.00633396	9130008F23Rik
0.0710045	0.242786	Armh3
0.0390154	0.015416	Zfp747l1
0.121592	0.0340024	Zfp696
0.135567	0.00145005	9130024F11Rik
0.152735	0.0185745	9130221H12Rik
0	0	9130227L01Rik
0.495777	0.287154	9130401M01Rik
0.2263	0.1083	Cfap300
0.041056	0.0848082	9230114K14Rik
0.0067922	0	9230116L04Rik
0.00523761	0.0149822	9230116N13Rik
0.101142	0.104239	9330020H09Rik
0	0.000884176	9330102E08Rik
0.0566596	0	9330133O14Rik
0.117661	0.0555769	9330151L19Rik
0.014893	0.00474404	9330158H04Rik
0.594866	1.05241	9330159F19Rik
0.00931248	0.0472354	9330159M07Rik
0.00923518	0.0496567	9330162012Rik
0.0302682	0.0959051	9330179D12Rik
0.0345602	0.084774	Elapor2
0.50512	0.0727705	9430015G10Rik
0.284179	0.201327	Maip1
0.124739	0.0293749	Jcad
0.00210303	0.00178068	9430021M05Rik
0.00839325	0.00423265	9430037G07Rik
0.292572	0.104041	9430038I01Rik
0.0314126	0.671277	9430041J12Rik
0.0117969	0.0434994	9430060I03Rik
0.0313217	1.53731	Creb5
0.0154338	0	9430078K24Rik
0.0221435	0	9430083A17Rik
0.0430341	0.0385599	9430091E24Rik
0	0.0423532	9530027J09Rik
0.0224514	0.0283017	9530051G07Rik
0.00416237	0.0377178	9530052E02Rik
0.00306016	0.00872402	9530059O14Rik
0.00844568	0.0949145	9530062K07Rik
0.915228	0.388428	9530068E07Rik
0.193435	0.371646	Matcap2
0.00904981	0.00375476	9530080O11Rik
0.028706	0.0487714	9530082P21Rik
0.046656	0	9530091C08Rik
0.0345541	0.00668165	9630028B13Rik
0.0623728	0.0860699	Zfp976
0.0026022	0	9830166K06Rik
0.00618727	0.00285163	9930012K11Rik
0.0415261	0.00954162	9930014A18Rik
0.748381	0.662595	Brd10
0.138295	0.083688	Airim
0.157243	0.052462	A130010J15Rik
0.477026	0.233591	Washc4
0.0161477	0.0332924	Shfl
0.0171824	0	A230056J06Rik
0.0834363	0.157766	A230057D06Rik
0.0152213	0.0103548	Lbhd2
0.0531899	0	A230070E04Rik
0.123926	0.124827	A230072C01Rik
0.0232069	0.000583881	A230077H06Rik
0.0707306	0.933667	A2m
0.0153266	0.00305686	A330009N23Rik
0.0245578	0.413536	A330023F24Rik
0	0.0284791	A330032B11Rik
0.0108047	0.372811	A330033J07Rik
0.0041733	0.0097189	A330035P11Rik
0.00442622	0.0217485	A330041J22Rik
0.155339	0.38075	A330048O09Rik
0.105203	0.116964	A330069E16Rik
0.0149846	0.00682383	A330074K22Rik
0.0659867	0.23847	A330076H08Rik
0	0.603561	A330093E20Rik
0.0533046	0.0209532	A330102I10Rik
0	0.0167951	A3galt2
0.474427	0.281146	A430005L14Rik
0.110637	0.0616009	A430033K04Rik
0.0450106	0.0468487	A430035B10Rik
0.100719	0.0524674	A430046D13Rik
0.00700979	0.000205324	Arhgef18
0.0557023	0.0231382	Ccdc9b
0.0147873	0.000334009	Gjd2os
0.00588645	0.0483172	A530072M11Rik
0.0102482	0.00680814	A630001G21Rik
0	0	.13927
0.0082789	0	A630066F11Rik
0.107277	0.135221	A630072M18Rik
0.0276966	0	A630089N07Rik
0.312647	0.0902345	Minar2
0.114704	0	A730017L22Rik
0.0366602	0.0164685	A730020E08Rik
0	0	Sertm2
0.0739432	0.168479	A730056A06Rik
0.00201799	0.00107871	A730090N16Rik
0.294516	0	Btbd8
0.0485021	0.0138574	A830011K09Rik
0.0110013	0.035697	A830018L16Rik
0.00384376	0.00427736	A830052D11Rik
0.535547	0.296661	Bclaf3
0.497753	0.340179	A830082K12Rik
0.127118	0	A830082N09Rik
0.328918	0.0226602	A930004D18Rik
0.318872	0.473966	A930005H10Rik
0.0370003	0.0354297	A930006K02Rik
0.0053098	0.00045019	A930009A15Rik
0	0	A930011G23Rik
0.00873778	0.0427557	A930012L18Rik
0.182185	0	A930013F10Rik
0.0302071	0.143209	A930015D03Rik
0	0.00235728	A930016O22Rik
0.0139078	0.0072735	A930017M01Rik
0.0103216	0.00222157	A930019D19Rik
0.131492	0.0209285	A930024E05Rik
0.0039767	0.00195828	A930041C12Rik
0.0100881	0	AA387883
0.0107184	0	AA413626
0.0257345	0.00586338	AA414768
0.0586433	0.0305778	Frg2f1
0.0288959	0.0338493	AA465934
0.00820221	0.0728413	AA543186
0.0164612	0.00867216	AA986860
0.503045	0.0691652	Aaas
0.483779	0.188676	Aacs
0.00799644	0.00907857	Aadat
0.0483762	0.126148	Prxl2c
0.436362	0.114276	Aagab
0.558977	0.382518	Aak1
0.449024	0.930495	Aamdc
0.950961	0.923349	Aamp
0.38553	0.204865	Aar2
0.0429244	0.0858657	Aard
0.863323	0.227959	Aars1
0.164301	0.0404209	Aars2
0.70221	0	Aarsd1
0.125877	0.124793	Aasdh
0.500299	0.311075	Aasdhppt
0.0281063	0.10116	Aass
0.267517	0.15547	Aatf
0.130525	0.02724	Aatk
0.00385585	0.0230598	AB124611
0.411129	0.706103	Abat
0.47949	0.97228	Abca1
0.357138	0.166882	Abca2
0.269936	0.191343	Abca3
0.00797443	0.00286271	Abca4
0.170664	0.24606	Abca5
0.0438487	0.0260621	Abca7
0.0406504	0.121557	Abca8a
0.00497158	0.0335672	Abca8b
0.00917146	0.0120448	Abca9
0.287584	0.0752612	Abcb10
0	0.0099505	Abcb1a
0.0110087	0.328514	Abcb1b
0.018364	0.0586597	Abcb4
0.276877	0.000666901	Abcb6
0.489035	0.435559	Abcb7
0.343708	0.183454	Abcb8
0.091741	0.2017	Abcb9
0.142753	0.149493	Abcc1
0.0747756	0.0899316	Abcc10
0.0353868	0.0838404	Abcc3
0.0432077	0.130149	Abcc4
0.647279	0.452413	Abcc5
0.0216182	0.000647798	Abcc8
0	0.00248428	Abcc9
0.030438	0.09233	Abcd1
0.350567	0.157496	Abcd2
1.0259	0.556371	Abcd3
0.158905	0.140256	Abcd4
1.21893	0.283858	Abce1
0.768014	0.31804	Abcf1
0.338347	0.180346	Abcf2
0.46412	0.27524	Abcf3
0.0718912	0.0266461	Abcg1
0.0958011	0.0197087	Abcg2
0.00382472	0.00174984	Abcg3
0.175762	0.0456956	Abcg4
0	0.000536133	Abcg5
0.0991331	0.128468	Abhd1
0.334266	0.232056	Abhd10
0.352758	0.266192	Abhd11
0.482367	0.659871	Abhd12
0.387018	0.0731966	Abhd13
0.381044	0.714894	Abhd14a
0.0317269	0.153062	Abhd14b
0.00995156	0.280915	Abhd15
0.572641	0.458499	Abhd16a
0.872592	0.468576	Abhd17a
0.902602	0.701524	Abhd17b
0.728914	0.174929	Abhd17c
0.0412796	0.446316	Abhd2
0.030036	0.471039	Abhd3
0.78387	0.624569	Abhd4
0.160495	0.164311	Abhd5
0.108791	0.294274	Abhd6
0.645642	0.51412	Abhd8
0.778923	0.642651	Abi1
1.01521	0.442718	Abi2
0	0.000739057	Abi3
0.99808	0.214665	Abl1
0.522735	0.303805	Abl2
0.217702	0.10206	Ablim1
0.00855066	0.0504181	Ablim2
0.0616109	0.00856211	Ablim3
0.574568	0.713182	Abr
1.03975	0.32325	Abracl
0.470546	0.37356	Abt1
0.167709	0.102489	Abtb1
0.180318	0.256131	Abtb2
0.593676	0.487837	Acaa1a
0.00802251	0.12053	Acaa1b
0.78315	1.18912	Acaa2
0.74711	0.611371	Acaca
0.00308375	0.0300548	Acacb
0.0450075	0.0442017	Acad10
0.125222	0.106091	Acad11
0.00342202	0.0565837	Acad12
0.39079	0.232329	Acad8
0.416071	0.0667898	Acad9
0.569432	0.84981	Acadl
0.434457	0.652682	Acadm
0.158825	0.403549	Acads
0.475032	0.576185	Acadsb
0.293555	0.483378	Acadvl
0.616256	0.392856	Acap2
0.310632	0.0685135	Acap3
1.2502	0.765817	Acat1
1.4397	0.326706	Acat2
0.0823602	0.296819	Acat3
0.541727	0.40684	Acbd3
0.0203909	0.215083	Acbd4
0.557118	0.553938	Acbd5
0.647689	0.398114	Acbd6
0.22623	0.0328809	Accs
0.00613668	0.000407168	Accsl
0.651047	0.24373	Acd
0	0.00220468	Ace
0.032651	0.0122251	Acer2
0.11116	0.332827	Acer3
0.00833972	0.00950774	Ache
1.25806	0.61517	Acin1
0.258821	0.00753249	Ackr1
0	0.000915928	Ackr2
0.406917	0.282615	Ackr3
1.36255	0.377947	Acly
0.818609	0.196659	Aco1
1.26995	0.792051	Aco2
1.18314	1.61304	Acot1
0.00734604	0.00625767	Acot10
0.0621871	0.435761	Acot11
0.529552	0.496612	Acot13
0.185999	0.294376	Acot2
0.591386	0.258886	Acot7
0.225691	0.219581	Acot8
0.042905	0.127077	Acot9
0.750077	0.901311	Acox1
0.178159	0.114935	Acox3
0.158739	0.43736	Acp1
0.446737	0.211751	Acp2
0.336398	0.165075	Acp6
0.0359577	0.000611904	Acr
0.153177	0.0695273	Acrbp
0.473806	0.966099	Acsbg1
0.0207668	0.563556	Acsf2
0.162194	0	Acsf3
0.116023	0.0785909	Acsl1
0.714914	2.1062	Acsl3
0.201432	0.252244	Acsl4
0.190127	0.00526878	Acsl5
0.191153	0.935402	Acsl6
0.956651	0.757132	Acss1
0.26653	0.237287	Acss2
0.00690748	0.000757085	Acta1
0	0.0224089	Acta2
2.63313	3.50393	Actb
0.0170685	0.000300771	Actc1
0.0436654	2.84792	Actg1
1.1481	0.288123	Actl6a
0.180039	0.0451787	Actl6b
0.871386	0.189458	Actn1
0.0108704	0.0883343	Actn2
0	0.0593899	Actn3
0.846889	0.412752	Actn4
0.947378	0.748208	Actr10
1.13242	0.29792	Actr1a
0.640586	0.252819	Actr1b
1.13964	0.431314	Actr2
1.03848	0.553485	Actr3
0.173526	0.268329	Actr3b
0.219246	0.107437	Actr5
0.517463	0.278236	Actr6
0.407709	0.18339	Actr8
0.390978	0.293428	Acvr1
0	0.115162	Acvr1b
0.0198525	0.00450444	Acvr1c
0.575122	0.165155	Acvr2a
0.560519	0.164843	Acvr2b
0	0.00818765	Acvrl1
0.403192	0.171252	Acy1
0.00967166	0.0396212	Acy3
0.505683	0.347728	Acyp1
0.20128	0.962614	Acyp2
0.0943591	0.00570786	Ada
0.35227	0.326047	Adal
0.898104	0.413718	Adam10
0.115064	0.0388205	Adam11
0.0349919	0.0139236	Adam12
0.101186	0.107789	Adam15
0.396801	0.213907	Adam17
0.0846268	0.0306494	Adam19
0.134267	0	Adam1a
0.00941438	0.00260178	Adam21
0.320075	0.33401	Adam22
0.145407	0.412137	Adam23
0	0.011713	Adam32
0.00248375	0	Adam4
0.143209	0.0117485	Adam8
0.444921	0.129261	Adam9
0.318758	0.6282	Adamts1
0.335716	0.0657948	Adamts10
0	0.00218982	Adamts14
0.0166933	0.000455502	Adamts15
0.0157582	0.0187857	Adamts17
0.0704132	0.624858	Adamts18
0.0428244	0.00854972	Adamts19
0.00617565	0.00390769	Adamts2
0.204729	0.102704	Adamts20
0.378337	0.0743234	Adamts3
0.0198173	0.00885019	Adamts4
0.0690688	0.0301191	Adamts5
0.0549074	0.333038	Adamts6
0.191554	0.00810433	Adamts7
0.0214039	0.0017724	Adamts8
0.188799	0.674878	Adamts9
0.0583904	0.0294252	Adamtsl1
0	0.00160766	Adamtsl2
0.00809834	0.0265296	Adamtsl3
0.0143188	0.0545768	Adap1
0.445814	0.191137	Adar
0.147472	0.0689886	Adarb1
0.0113864	0.918996	Adarb2
0.107768	0.088704	Adat1
0.181895	0.0827804	Adat2
0.0418042	0.177113	Adat3
0.235268	0.131859	Adck1
0.205132	0.00676483	Adck2
0.0125086	0.0682773	Coq8a
0.203432	0.219229	Coq8b
0.27729	0.136802	Adck5
0.17995	0.00607346	Adcy1
0.051873	1.21097	Adcy2
0.180741	0.072975	Adcy3
0	0.000831485	Adcy4
0.0588884	0.0105681	Adcy5
0.446831	0.069441	Adcy6
0.0472703	0.00329673	Adcy7
0	0.0280072	Adcy8
0.0230681	0.287892	Adcy9
0.0170563	0	Adcyap1
0.539112	0.659556	Adcyap1r1
1.1332	0.581299	Add1
0.504933	0.0622533	Add2
0.695082	1.12664	Add3
0.0513542	0.184607	Adgra1
0.863378	0.00350387	Adgra2
0	0.199371	Adgra3
1.08831	0.531408	Adgrb1
0.469278	0.321413	Adgrb2
0.47427	1.20724	Adgrb3
0	0.0901739	Adgrd1
0	0.004605	Adgre1
0.00287397	0.0914139	Adgre5
0.00541691	0	Adgrf4
0.00560536	0.0119244	Adgrf5
1.36549	0.816716	Adgrg1
0.0257761	0.00451924	Adgrg2
0.0138366	0.0760546	Adgrg6
1.08838	0.283383	Adgrl1
1.06205	0.286107	Adgrl2
0.0074545	0.763978	Adgrl3
0	0.0193217	Adgrl4
0.82163	0.765258	Adgrv1
1.22698	0.84416	Adh5
0.113578	0.754129	Adhfe1
0.278734	0.160762	Adi1
0.651107	0.317898	Adipor1
0.709203	0.691882	Adipor2
0.992994	1.15047	Adk
0.0102218	0	Adnp
0.0953873	0.145893	Adnp2
0.477581	0.153467	Ado
0.0765208	0.0506831	Adora1
0	0.00590818	Adora2a
0.0477695	0.558553	Adora2b
0.359966	0.0760452	Adpgk
0.996484	0.67735	Adprh
0.0958886	0.212755	Adprs
0.314545	0.212655	Adprm
0.0426705	0.0944748	Adra2a
0	0.00117272	Adra2c
0.0147239	0.0329811	Adrb1
0	0.00936718	Adrb2
0.702361	0.152232	Grk2
0.102212	0.489264	Grk3
0.574735	0.0902631	Adrm1
0.690597	0.218527	Adsl
0.881872	0.254324	Adss1
0.0116133	0.0759284	Adss1.1
0.0156538	0.117966	Aebp1
1.00421	0.219501	Aebp2
0.0117287	0.030431	Aen
1.14671	0.964921	Tle5
0.0114406	0.00329828	Cd300c2
0.00724198	0.0246076	Minar1
0.359442	0.119475	Afap1
0.0369803	0.0092919	Afap1l1
0.0757776	0.153896	Afap1l2
0.219545	0.885404	Aff1
0.00349371	0.152108	Aff2
0.357231	0.364369	Aff3
1.11553	1.04027	Aff4
0.586823	0	Afg3l1
0.534816	0.150865	Afg3l2
0.114051	0	Afmid
0.592482	0.322683	Aftph
0.144636	0.145038	Aga
0.610102	0.284171	Agap1
0.164253	0.0427055	Agap2
0.649311	0.281066	Agap3
0.0134758	0.0245053	Agbl2
0.0614871	0.32545	Agbl3
0	0.850088	Agbl4
0.347758	0.0390497	Agbl5
0.116597	0.0124209	Ager
0.621237	0.294152	Agfg1
0.225266	0.15718	Agfg2
0.660305	0.26394	Aggf1
0.156738	0.192373	Agk
0.4384	0.806508	Agl
1.06015	0.232468	Ago1
0.134991	0.518869	Ago2
0.039635	0.559131	Ago3
0.257878	0.0979144	Ago4
0.626214	0.174092	Agpat1
0.020528	0.0687045	Agpat2
0.371899	0.636347	Agpat3
0.313751	0.0936215	Agpat4
0.577336	0.667597	Agpat5
0.813177	0.246956	Gpat4
0	0.0126885	Gpat3
0.628501	0.38018	Agps
1.44102	0.324241	Agrn
0	0.092128	Agrp
0.461876	0.135748	Agtpbp1
0.00298986	0.00866402	Agtr1a
0	0	Agtr2
0.218912	0.256694	Agtrap
0.632756	0.285806	Ahctf1
0.171661	0.0226588	Ahcy
1.3023	0.809228	Ahcyl1
0.313846	0.436159	Ahcyl2
0.227642	0.285274	Ahdc1
0.561378	0.917725	Ahi1
0.110328	0.343112	Ahnak
0.0036242	0.0445433	Ahr
0.0417153	0.0139123	Ahrr
0.558812	0.856214	Ahsa1
0.986389	0.348957	Ahsa2
0.590914	0.464087	Ecpas
0.165627	0.474033	Smim29
0.276475	0.00770336	Igsf9b
0.118809	0.0509921	AI429214
0.00369699	0	AI450353
0.113164	0.139395	Myorg
0.00635541	0.000554883	AI467606
0.476518	0.0742918	AI504432
0.693951	0.0613298	AI506816
0.0396671	0.199296	AI593442
0.518444	0.0823531	AI597479
0.00491304	0	AI606473
0.458814	0.252262	AI837181
0.450623	0.184352	Spindoc
1.26228	0.530799	Mir9-3hg
0.0363709	0.00519306	AI854703
0.199034	0.163397	AI987944
0	0	Aicda
0.591955	0.253207	Aida
0	0.0055544	Aif1
1.13404	0.300568	Aif1l
0.605137	0.402317	Aifm1
0.047092	0.0962661	Aifm2
0.0268253	0.410139	Aifm3
0.0124437	0.870748	Aig1
0	0.00150053	Crybg2
0.0238487	0.0633899	Aim2
0.942612	0.491666	Aimp1
0.602689	0.256243	Aimp2
0.252976	0.371422	Aip
0.00621678	0.306358	Airn
0.0817375	0.0014598	Ajap1
0.451228	0.0357613	Ajuba
0.306238	0	Gon7
0.236411	0.164405	Ak1
1.30274	0.350261	Ak2
0.895409	0.636644	Ak3
0.282584	0.130272	Ak4
0.0116459	0.0352792	Ak5
0.663356	0.275109	Ak6
0.0033142	0.152096	Ak7
0	0.0339563	Ak8
0.362163	0.0449462	Akap1
0.296758	0.195274	Akap10
0.776727	0.339578	Akap11
0.287025	0.118719	Akap12
0.394701	0.408943	Akap13
0.131414	0.0386082	Akap17b
0.145494	0.0257789	Akap5
0.268592	1.20312	Akap6
0.257817	0.462484	Akap7
1.11353	0.348184	Akap8
0.430261	0.64613	Akap8l
0.93517	0.766889	Akap9
0.160658	0.0836262	Akip1
0.642788	0.621157	Akirin1
1.18141	0.647465	Akirin2
0.148516	0.0546031	Akna
1.65593	0.525831	Akr1a1
0.100498	0.172179	Akr1b10
0.0305694	0.00267781	Akr1b8
0.00693634	0.0107797	Akr1c13
0.00352642	0.00221793	Akr1c19
0.538462	0.229148	Akr1e1
0.539124	0.520652	Akr7a5
1.39725	0.289234	Akt1
0.0398017	0.434675	Akt1s1
0.352357	0.36471	Akt2
0.509615	0.965837	Akt3
0.713664	0.436144	Aktip
0.632815	0.164009	Alad
0.257684	0.458776	Alas1
0.00651766	0.0139061	Alas2
1.03409	1.10966	Alcam
0.341778	0.0394236	Aldh16a1
0.608414	0.121183	Aldh18a1
0	0.00400276	Aldh1a2
0.0244409	0.000772861	Aldh1a3
0.038869	0.0878743	Aldh1b1
0.462046	0.538391	Aldh1l1
0.138662	0.0318617	Aldh1l2
0.525528	1.35474	Aldh2
0.364178	0.163018	Aldh3a2
0.0146601	0.0708995	Aldh3b1
0.257279	0	Aldh4a1
0.556088	0.230753	Aldh5a1
0.488192	0.631688	Aldh6a1
0.575309	0.597934	Aldh7a1
0.318518	0.613623	Aldh9a1
1.38548	1.67789	Aldoa
0.0301765	0.00324628	Aldoart1
0.010699	0.000387662	Aldoart2
0.00221423	0.000666425	Aldob
1.84395	3.08087	Aldoc
0.204202	0.0780486	Alg1
0.0845241	0.0388793	Alg10b
0.31346	0.115115	Alg11
0.123496	0.0651611	Alg12
0.613323	0.0984896	Alg13
0.33494	0.272623	Alg14
0.41685	0.262014	Alg2
0.307504	0.0653829	Alg3
0.347592	0.21818	Alg5
0.295887	0.0911606	Alg6
0.18959	0.070499	Alg8
0.263396	0.0941383	Alg9
0.00574288	0.469489	Alk
0.297911	0.252949	Alkbh1
0.226087	0.0802911	Alkbh2
0.419751	0.0748044	Alkbh3
0.105277	0.0235682	Alkbh4
0.838401	0.460156	Alkbh5
0.458389	0.262207	Alkbh6
0.356087	0.330102	Alkbh7
0.0920278	0.173029	Alkbh8
0.1054	0.216163	Alms1
0.0205869	0.00852065	Alms1-ps2
0	0.00305776	Alox5ap
0.00370677	0.0125737	Aloxe3
0.049587	0.196675	Alpk1
0	0.0163413	Alpk3
0.158181	0.0347815	Alpl
0.0183489	0.172961	Als2
0.00976976	0.0603397	Als2cl
1.41571	0.602811	Alyref
0.292504	0.109975	Alyref2
0.0672334	0.102165	Amacr
0.407521	0.527346	Ambra1
0.118414	0.115963	Amdhd2
0.352003	0.211957	Amer1
0.255725	0.20597	Amer2
0.0390495	0.00482529	Amer3
0.956253	0.541591	Amfr
0.00913659	0.00519177	Amhr2
0.19943	0.13194	Amigo1
0.0542773	0.0574736	Amigo2
0.0378161	0	Amigo3
0.0396007	0.156471	Ammecr1
0.858062	0.81369	Ammecr1l
0.0213277	0.00376758	Amn
0.48061	0.331552	Amn1
0.285034	0.31571	Amot
0.549259	0.199333	Amotl1
1.1616	0.250391	Amotl2
0.367226	0.128836	Ampd2
0.0507864	0.254658	Ampd3
0.282239	0.139997	Amph
0.00728349	0.255038	Amt
0.0599968	0.0884026	Amy1
0.0891011	0.0159474	Amz1
0.750405	0.233273	Amz2
1.12686	0.227979	Anapc1
0.593819	0.444963	Anapc10
1.1754	0.860346	Anapc11
1.08426	0.812887	Anapc13
0.345628	0.116635	Anapc15
0.757574	0.882052	Anapc16
0.825905	0.441765	Anapc2
0.836365	0.2622	Anapc4
1.43784	0.707636	Anapc5
0.564312	0.246546	Anapc7
0.0825787	0.0148042	Angel1
0.892127	0.389938	Angel2
0.0680553	0.121153	Angpt1
0.00483761	0.0100506	Angpt2
0.0114511	0.0356546	Angptl1
0.227296	0.0324874	Angptl2
0.0597082	0.169177	Angptl4
0.225073	0.15397	Angptl6
0.313226	0.399993	Ank
0.0618042	0.0381025	Ank1
0.934324	1.41535	Ank2
0.671535	0.308905	Ank3
0.627661	0.29095	Ankfy1
0.62003	0.614708	Ankhd1
0.632146	0.334618	Ankib1
0.268181	0.00286805	Ankle1
0.508264	0.194546	Ankle2
0.299886	0.219707	Ankmy2
0.594369	0.363879	Ankra2
1.15276	0.257042	Ankrd10
0.266619	1.05877	Ankrd11
0.361313	1.01585	Ankrd12
0.411222	0.133449	Ankrd13a
0.782941	0.0974214	Ankrd13b
0.055557	0.389133	Ankrd13c
0.160585	0.0845365	Ankrd13d
0.53845	0.12888	Ankrd16
1.0471	0.68741	Ankrd17
0	0.000459345	Ankrd2
0	0.00103868	Ankrd23
0.0994431	0.115137	Ankrd24
0.134843	0.149161	Ankrd26
0.41902	0.0647809	Ankrd27
0.442277	0.694109	Ankrd28
0.125032	0.17895	Ankrd29
0.792345	0.165944	Slf1
0.00246684	0.00778387	Ankrd33b
0.0159846	0.000505157	Ankrd34a
0.0040157	0.00321914	Ankrd34b
0	0.0119307	Ankrd35
0.139413	0.0537625	Ankrd37
0.0781583	0.0308475	Ankrd39
0.592034	0.556324	Ankrd40
0.0499572	0.120312	Ankrd42
0.249507	0.0802346	Ankrd44
0.235984	0.159753	Ankrd45
0.745518	0.267695	Ankrd46
0.0718471	0.111465	Ankrd49
0.489574	0.0842751	Ankrd50
0.00584583	0.115037	Ankrd52
0.396896	0.240327	Ankrd54
0	0.0138949	Ankrd55
0.736808	0.782563	Ankrd6
0.0206045	0.0298945	Ankrd61
0	0.00118807	Ankrd63
0.0744296	0.176763	Ankrd9
0.385584	0.34572	Anks1
0.18655	1.07482	Anks1b
0.35282	0.246552	Anks3
0.0728332	0.0233928	Anks6
0.227305	0.10766	Ankzf1
0.591341	0.042706	Anln
0.189836	0.00741249	Ano1
0.219827	0.157046	Ano10
0.00502738	0.171006	Ano3
0.0414894	0.0276446	Ano4
0	0.00110954	Ano5
0.518143	0.150642	Ano6
0.459095	0.0786551	Ano8
1.39584	0.904838	Anp32a
1.3407	0.777315	Anp32b
1.84897	0.532354	Anp32e
0.381307	0.140382	Antxr1
0.0899199	0.0370397	Antxr2
0.00965494	0.0157738	Anxa1
0.337336	1.38888	Anxa2
0.00756361	0.023872	Anxa3
0.0786011	0.105193	Anxa4
0.35575	0.910957	Anxa5
0.292561	0.482255	Anxa6
0.162236	0.303944	Anxa7
0.0233628	0.00730538	Anxa9
0.0787877	0.00500173	Aoc2
0	0.000471422	Aoc3
0.0110959	0.0104107	Aox4
0.358166	0.178879	Ap1ar
0.474322	0.168829	Ap1b1
0.853363	0.34814	Ap1g1
0.110422	0.0155246	Ap1g2
0.819784	0.235489	Ap1m1
0.937565	0.423735	Ap1s1
0.439618	0.465219	Ap1s2
0.0161318	0.00281107	Ap1s3
0.218128	0.330362	Ap2a1
0.84768	0.269263	Ap2a2
0.282572	0.576813	Ap2b1
1.04303	0.434879	Ap2m1
1.06114	0.689912	Ap2s1
0.426824	0.451316	Ap3b1
0.286446	0.261531	Ap3b2
0.775707	0.215838	Ap3d1
0.768972	0.269673	Ap3m1
0.230462	0.18198	Ap3m2
0.442474	0.831447	Ap3s1
0.633041	0.206671	Ap3s2
0.273969	0	Ap4b1
0.285763	0.0788968	Ap4e1
0.129059	0.194653	Ap4m1
0.625951	0.615168	Ap4s1
0.00845139	0.00563297	Ap5b1
0.155019	0.086346	Ap5m1
0.165087	0.0842702	Ap5s1
0.194614	0.0724981	Ap5z1
0.364125	0.102348	Apaf1
0.195205	0.42008	Apba1
0.513562	0.344348	Apba2
0.263673	0.102417	Apba3
0.644847	0.337807	Apbb1
0	0.0112928	Apbb1ip
0.25703	0.341036	Apbb2
0.231159	0	Apbb3
0.9721	0.900175	Apc
0.211585	0.0781622	Apc2
0.0027628	0.0558817	Apcdd1
0.412148	0.13878	Apeh
0.0915742	0.0110483	Apela
1.30896	0.440837	Apex1
0.294742	0.231325	Apex2
0.132564	0.334239	Aph1a
0.150795	0.0393336	Aph1b
0.0425168	0.130636	Aph1c
1.08335	0.271333	Api5
0.462827	0.265732	Apip
0.373888	0.0450529	Cenps
0.255932	0.0698187	Aplf
0.0431938	0.0777748	Apln
0	0	Aplnr
0.705979	0.430737	Aplp1
0.998133	1.37581	Aplp2
0.424143	0.219402	Apmap
0.0113212	0.0629566	Apoa1
0.728109	0.539295	Naxe
0.215702	0.0507366	Apobec1
0	0.0022992	Apobec2
0.199682	0.105981	Apobec3
0	0.00171561	Apobr
0.00210303	0.52487	Apoc1
0	0.00540222	Apod
0.565537	5.20685	Apoe
0	0.00383472	Apol7d
0	0.0177274	Apold1
0.0134241	0	Apom
0.00455547	0	Apon
0.0865361	0.103112	Apoo
0.255449	0.160774	Apool
0.418208	0.291563	Coa8
1.05815	0.895757	App
0.609919	0.57172	Appbp2
0.776429	0.411864	Appl1
0.592307	0.464419	Appl2
1.04468	0.731157	Aprt
0.398355	0.178258	Aptx
0.0188324	0.00377877	Aqp1
0.0111477	0.0491795	Aqp11
0.029635	0.649458	Aqp4
0.00450675	0.287685	Aqp9
0.694052	0.269403	Aqr
0.0225732	0.0328086	Ar
0.953276	0.529373	Araf
0.0834079	0.0301192	Arap1
0.0454046	1.17971	Arap2
0	0.00364088	Arap3
0.218458	0.624467	Arc
0.689228	0.317807	Arcn1
0.542813	0.126216	Arel1
1.26245	1.0135	Arf1
0.724759	0.436828	Arf2
0.701592	0.347001	Arf3
1.5769	1.4171	Arf4
0.980845	1.08456	Arf5
0.895157	0.337013	Arf6
0.477637	0.197362	Arfgap1
0.325779	0.447793	Arfgap2
0.234451	0.396773	Arfgap3
0.65415	0.354133	Arfgef1
0.324605	0.164146	Arfgef2
0.0507214	0.0138678	Arfgef3
0.561274	0.0922292	Arfip1
0.418653	0.271731	Arfip2
0.735528	0.318975	Arfrp1
0.0279706	0.00659546	Arg2
1.50495	1.20145	Arglu1
0.528325	0.188102	Arhgap1
0.0374378	0.0708202	Arhgap10
0.743106	0.0146111	Arhgap11a
0.757392	0.539967	Arhgap12
0.0112602	0.0273012	Arhgap15
0.393675	0.25185	Arhgap17
0.287132	0.104111	Arhgap18
0.366036	0.00877675	Arhgap19
0.0340935	0.010093	Arhgap20
1.1808	0.923001	Arhgap21
0.0274961	0.00285147	Arhgap22
0.151897	0.315762	Arhgap23
0.0395731	0.0182585	Arhgap24
0	0.00698721	Arhgap25
0.0413139	0.636545	Arhgap26
0	0.00415893	Arhgap27
0.0193122	0.0151082	Arhgap28
0.0280412	0.0118359	Arhgap29
0	0.0189358	Arhgap30
0.101031	0.0822391	Arhgap31
0.219101	0.56551	Arhgap32
0.879141	0.0829099	Arhgap33
0.959115	0.444656	Arhgap35
0.00537113	0.0071131	Arhgap36
0.270306	0.333167	Arhgap39
0.0179881	0.0421922	Arhgap4
0.158615	0.220844	Arhgap42
0.118131	0.113295	Arhgap44
0.23026	1.80857	Arhgap5
0.00285375	0.404584	Arhgap6
0	0.272823	Prr5
0	0	Arhgap9
1.39376	0.719559	Arhgdia
0.0174704	0.00556016	Arhgdib
0.0735292	0.0312712	Arhgdig
0.616286	0.209539	Arhgef1
0.229986	0.186958	Arhgef10
0.469055	0.274586	Arhgef10l
0.376607	0.337932	Arhgef11
0.840654	0.856865	Arhgef12
0.0116273	0.00199683	Arhgef15
0.306949	0.204419	Arhgef17
0.323688	0.184301	Arhgef18.1
0.0341993	0.170655	Arhgef19
0.518729	0.168274	Arhgef2
0.619749	0.258595	Arhgef25
0.6478	0.751718	Arhgef26
0.0345227	0.0456879	Arhgef28
0.0239907	0.358109	Arhgef3
0.0140005	0.0416845	Arhgef33
0	0.020385	Arhgef37
0.405687	0.000907835	Arhgef39
0.22547	0.800734	Arhgef4
0.708751	0.255661	Arhgef40
0.0147048	0.0200656	Arhgef5
0.110831	0.0409825	Arhgef6
0.913827	0.222427	Arhgef7
0.258242	0.185715	Arhgef9
1.53371	0.668666	Arid1a
0.656499	0.652931	Arid1b
1.21096	0.507823	Arid2
0.0662239	0.00774934	Arid3a
0.0564044	0.0833001	Arid3b
0.519225	0.521928	Arid4a
0.812504	0.975115	Arid4b
0.0234117	0.34772	Arid5a
0.0173286	0.657063	Arid5b
0.830984	2.56411	Arih1
0.593255	0.3179	Arih2
0.0256163	0.700802	Arl1
0.273768	0.782328	Arl13b
0.59725	0.262652	Arl14ep
0.39984	0.384177	Arl15
0.20993	0.107118	Arl16
0.565121	0.442229	Arl2
1.30375	0.707018	Arl2bp
1.06938	1.07924	Arl3
0.29339	1.00622	Arl4a
0.611141	0.417418	Arl4c
0.0670365	0.16904	Arl4d
0.279614	0.270899	Arl5a
0.14035	0.812833	Arl5b
0.0181904	0.0479308	Arl5c
0.714193	0.382956	Arl6
1.44551	1.53658	Arl6ip1
0.583041	0.189134	Arl6ip4
0.128504	0.569881	Arl6ip5
1.01148	0.349147	Arl6ip6
0.985083	0.814588	Arl8a
0.827363	0.43717	Arl8b
0.790201	0.522798	Armc1
0.980858	0.124809	Armc10
0.0527651	0.40259	Armc2
0.0155975	0.281836	Armc3
0	0.0211739	Odad2
0.225133	0.128569	Armc5
0.366643	0.181157	Armc6
0.0734598	0.036225	Armc7
0.676968	0.273699	Armc8
0.0956086	0.214599	Armc9
0.524039	0.17526	Armcx1
0.823436	0.172036	Armcx2
0.121946	0.403268	Armcx3
0.799	0.12346	Armcx4
0.253276	0	Armcx5
0.0703277	0.133042	Armcx6
0.306953	0.0814832	Armt1
0.371808	0.417121	Arnt
0.91255	0.559733	Arnt2
0.335154	0.269869	Bmal1
0	0.0255364	Bmal2
0.925406	0.756701	Arpc1a
0.105929	0.258865	Arpc1b
1.36596	0.866684	Arpc2
0.538584	1.04988	Arpc3
0.509143	0.321832	Arpc4
0.960175	0.535484	Arpc5
0.912323	0.617572	Arpc5l
0.250108	0.0869155	Arpin
1.25609	0.606996	Arpp19
0.293683	0.0615383	Arpp21
0.292166	0.421014	Arrb1
0.515467	0.0861756	Arrb2
0.121487	0.0351854	Arrdc1
0.0855341	0.146146	Arrdc2
0.57073	0.389067	Arrdc3
0.120257	0.0549089	Arrdc4
0.153042	0.0923083	Arsa
0.302304	0.162173	Arsb
0.0410037	0.0336077	Arsg
0.267579	0.305669	Arsk
0.0107118	0.00364712	Art1
0.0126802	0.00237583	Art5
0	0.00161109	Artn
0.257627	0.0907315	Arv1
0.95093	0.244552	Arvcf
1.22965	0.658753	Arx
0.357895	0.0683989	Arxes1
0.621921	0.260615	Arxes2
0.216327	0.468749	As3mt
0.550438	0.447528	Asah1
0.511869	0.768668	Asap1
0.612005	0.273765	Asap2
0.0349113	0.0609147	Asap3
0.140519	0.0711196	Asb1
0.35791	0.189688	Asb13
0.355941	0.328423	Asb3
0.216274	0.0531794	Asb4
0.0113226	0.0230592	Asb5
0.257387	0.10185	Asb6
0.329319	0.169053	Asb7
0.327383	0.195871	Asb8
0.33423	0.193906	Ascc1
0.205316	0.105824	Ascc2
0.230374	0.735669	Ascc3
0.491405	0.474469	Ascl1
0.0349424	0.00906944	Ascl4
1.15276	0.578967	Asf1a
0.408232	0.0170803	Asf1b
0.00737941	0	Asgr1
0.815621	0.990419	Ash1l
0.878315	0.229385	Ash2l
0.128097	0.00888209	Asic1
0.0701961	0.260193	Asic2
0	0.00605297	Asic4
0.013779	0.17186	Asl
0.383983	0.816051	Get3
0.158956	0.013047	Asns
0.633266	0.0406845	Asnsd1
0.0733342	0.00312943	Aspdh
0	0.00566157	Aspg
0.54062	0.350352	Asph
0.0197241	0.0201686	Asphd1
0.49838	0.488814	Asphd2
0.651374	0.0172179	Aspm
0	0.00515877	Asprv1
0.0239683	0.428075	Aspscr1
0.750216	1.85047	Asrgl1
0.144342	0.0795334	Aste1
0.869418	0.726426	Astn1
0.0071611	0.338922	Astn2
0.642791	0.213074	Ints13
0.616001	0.441457	Asxl1
0.520219	1.24318	Asxl2
0.221396	0.116972	Asxl3
1.00288	0.533483	Atad1
1.01461	0.141391	Atad2
0.58521	0.50296	Atad2b
0.616638	0.192254	Atad3a
0.0359882	0.0215621	Atad3aos
0.659351	0.065811	Atad5
1.02694	0.391943	Atat1
0.289068	0.0864698	Atcay
0.483206	0	Ate1
0.660266	0.324346	Atf1
0.844344	0.684295	Atf2
0.11274	1.6136	Atf3
1.6435	1.7268	Atf4
0.774066	0.392108	Atf5
0.288386	0.266793	Atf6
0.736607	0.210099	Atf6b
0.379994	0.00501319	Atf5.1
0.499219	0.428335	Atf7ip
0.121601	0.181302	Atg10
0.352923	0.846058	Atg101
0.881277	0.398837	Atg12
0.34319	0.162587	Atg13
0.17436	0.160178	Atg14
0.325735	0.137962	Atg16l1
0.0661445	0.147058	Atg16l2
0.271487	0.172129	Atg2a
0.4574	0.146854	Atg2b
0.600619	0.623874	Atg3
0.0467306	0.22851	Atg4a
0.547895	0.19457	Atg4b
0.0847934	0.0873256	Atg4c
0.237925	0.126571	Atg4d
0.548704	0.367677	Atg5
0.376204	0.161634	Atg7
0.224969	0.0170292	Atg9a
0.00542428	0.000941893	Atg9b
0.254456	0.136438	Pgghg
0.600113	0.178204	Atic
0.35958	0.112503	Atl1
0.622184	0.543349	Atl2
0.297692	0.149842	Atl3
0.682694	0.125681	Atm
0.249703	0.056412	Atmin
0.732632	0.0106828	Atn1
0.0375569	0.0266404	Atoh8
1.00653	0.763913	Atox1
0.0936964	0.015839	Atp10a
0.0531733	0.0181353	Atp10d
0.580054	0.262204	Atp11a
0.629756	0.376139	Atp11b
0.495635	0.401966	Atp11c
0.553324	0.128859	Atp13a1
0.589596	0.220097	Atp13a2
0.658875	0.203226	Atp13a3
0.568729	0.650496	Atp1a1
0.690492	2.32513	Atp1a2
0.244239	0.0150576	Atp1a3
0.516033	1.64236	Atp1b1
0.435765	1.2463	Atp1b2
0.902122	0.396072	Atp1b3
1.38814	1.15661	Atp2a2
0.668717	0.570717	Atp2b1
0.165307	0.177912	Atp2b2
0.0282335	0.000205475	Atp2b3
0.248841	0.324008	Atp2b4
0.792992	0.409241	Atp2c1
0.0251254	0.00485315	Atp4a
1.92413	1.78133	Atp5f1a
2.05739	1.64282	Atp5f1b
1.49878	0.865819	Atp5f1c
1.59358	1.6845	Atp5f1d
1.93194	1.71845	Atp5f1e
1.78298	1.52315	Atp5pb
0.977752	0.696659	Atp5mc1
0.262886	0.033834	Atp5mc2
1.97654	1.07544	Atp5mc3
1.63271	0.660695	Atp5pd
1.63752	1.37608	Atp5pf
1.68461	1.08938	Atp5mf
1.13348	0.43635	Atp5me
0.030717	0.887488	Atp5mg
1.65804	0.75303	Atp5po
0.237599	0.195847	Dmac2l
0.234324	0.0909691	Dmac2
0.697059	0.50414	Atp6ap1
0.01164	0.00697056	Atp6ap1l
0.72934	0.722052	Atp6ap2
0.364524	0.489603	Atp6v0a1
0.426858	0.25812	Atp6v0a2
0.836647	1.09737	Atp6v0b
0.958288	0.845452	Atp6v0d1
0.899158	1.44278	Atp6v0e
0.662445	0.451219	Atp6v0e2
1.06971	0.643756	Atp6v1a
0.822467	0.504591	Atp6v1b2
0.579662	0.315157	Atp6v1c1
0.656355	0.550763	Atp6v1d
0.885986	0.818474	Atp6v1e1
0.99458	1.28832	Atp6v1f
0.821323	1.36215	Atp6v1g1
0.110408	0.0545664	Atp6v1g2
0.907168	0.388933	Atp6v1h
0.374046	0.352547	Atp7a
0.404315	0.568331	Atp8a1
0.0113675	0.067333	Atp8a2
0.011497	0.0235853	Atp8b1
0.351163	0.0537999	Atp8b2
0.00749822	0.00075566	Atp8b3
0.0120426	0.041049	Atp8b5
0.529161	0.258104	Atp9a
0.309343	0.413799	Atp9b
0.0330918	0.18122	Atpaf1
0.263561	0.125034	Atpaf2
1.63226	1.34492	Atp5if1
0.36672	0.145513	Atr
0.581393	1.08438	Atraid
0.187609	0.000489417	Atrip
0.500406	0.303665	Atrn
0.34744	0.340774	Atrnl1
1.33418	0.941816	Atrx
0.370156	1.09642	Atxn1
1.47647	1.23262	Atxn10
0.388587	0.091159	Atxn1l
0.979589	0.466797	Atxn2
1.07096	0.333917	Atxn2l
0.278031	0.116939	Atxn3
0.502866	0.84548	Atxn7
0.169807	0.202525	Atxn7l1
0.307311	0.0808574	Atxn7l2
0.439243	0.141208	Atxn7l3
1.87682	1.58163	Atxn7l3b
0.444634	0.250464	Nkapd1
0	0.00297537	AU021092
0.163061	0.187155	AU022252
0.0364198	0.0177599	AU022754
0.00951052	0.00303442	AU023762
0.271635	0.249294	AU040320
0.0312091	0.116371	AU041133
0.316712	0.361213	Auh
0.116176	0.00727201	Aunip
0.469236	0.214482	Aup1
0.580292	0.022423	Aurka
0.782431	0.47606	Aurkaip1
0.95608	0.0118759	Aurkb
0.874509	2.3488	Auts2
0.0109479	0.0385548	AV039307
0.247686	0.166614	Aven
0.010382	0.0955577	Avil
0.602959	0.341536	Avl9
0.271946	0.268229	Avpi1
0	0	Avpr1a
0.0832012	0.293497	AW011738
0.00620392	0.014437	AW046200
0.0780164	0.00114576	AW146154
0.204299	0.0858452	AW209491
0.012744	0.000588756	AW495222
0.90064	0.248676	Rimoc1
0.0754219	0.00409458	AW551984
0.149	0.415717	AW554918
0.00360349	0.0244113	AW822252
0.0189759	0.017992	Awat2
0.532755	0.245616	Axin1
0.468609	0.297486	Axin2
0.448521	0.309728	Axl
0.00388494	0.00682698	AY074887
0.586438	0.234921	Azi2
1.34441	0.66909	Azin1
0.0225757	0.123538	Azin2
0.0395847	0	B130006D01Rik
0.0744679	0.0010539	B130024G19Rik
0.0206732	0.0483371	B130034C11Rik
0.00613709	0.00331393	B230112J18Rik
0.727019	0.44752	Iftap
0.0161259	0.0028456	B230119M05Rik
0.0446454	0.0284453	B230208H11Rik
0.00666896	0.00999577	B230209E15Rik
0.0457877	0	B230216N24Rik
0.200336	0.135282	B230217C12Rik
0.00684981	0.0342429	B230217O12Rik
0.933617	0.530578	B230219D22Rik
0.0526967	0.221135	B230307C23Rik
0.550113	0.282354	B230354K17Rik
0.428174	0.282013	B2m
0.108689	0.123907	B330016D10Rik
0.258759	0.0242136	B3galnt1
0.455869	0.0637447	B3galnt2
0.168831	1.74106	B3galt1
0.148732	0.227308	B3galt2
0.0129713	0.0234474	B3galt4
0.00458687	0.0122315	B3galt5
0.278827	0.136754	B3galt6
0.588381	0.0815027	B3gat1
0.207945	0.283411	B3gat2
0.498315	0.501842	B3gat3
0.633403	0.373267	B3glct
0.0316986	0	B3gnt2
0.0803719	0	B3gnt4
0.648898	0.0521013	B3gnt5
0	0	B3gnt7
0.0187966	0.00704479	B3gnt9
0.136519	0.0904797	B3gntl1
0.0666004	0.0502525	B430319G15Rik
0.125811	0.00837252	B4galnt1
0.169763	0.0461963	B4galnt4
0.224167	0.149226	B4galt1
0.590101	0.134218	B4galt2
0.449757	0.16072	B4galt3
0.221483	0.147699	B4galt4
0.416117	0.117719	B4galt5
0.481627	0.244014	B4galt6
0.0294229	0.0777562	B4galt7
0.226586	0	B4gat1
0.685838	0.794915	Samtor
0.204133	0.0318486	B630019K06Rik
0	0	Fam246a
0.0851508	0.033089	Fndc10
0.017436	0	B930059L03Rik
0.689938	0.514029	B9d1
0.433041	0.304298	B9d2
0.0226883	0.182317	Baalc
0.866242	0.413024	Babam1
0.324644	0.222644	Bace1
0.00361024	0.0117915	Bace2
0.406714	0.187013	Bach1
0.894637	0.922747	Bach2
0.404129	0.453711	Bad
0.993379	0.572994	Bag1
0.408471	0.268955	Bag2
0.135837	0.661193	Bag3
0.506026	0.141079	Bag4
0.387179	0.266788	Bag5
1.324	0.230277	Bag6
0.234643	0.0660844	Bahcc1
0.423579	0.0502678	Bahd1
0.206262	0.157511	Baiap2
0.00948367	0.00871509	Baiap2l1
0.00874743	0.0239349	Baiap2l2
0.00587637	0.0142329	Baiap3
0.249898	0.0994916	Bak1
0.134294	0.572427	Bambi
0.0083876	0.00667368	Bambi-ps1
1.75997	0.590471	Banf1
0.436218	0	Banp
0.970853	0.128306	Bap1
0.378005	0.0204214	Bard1
0.0168839	0	Barhl2
1.9066	1.14512	Basp1
0.078377	0.0162423	Batf3
0.635207	0.74285	Bax
0.505563	0.118892	Baz1a
1.13061	0.385291	Baz1b
0.229926	0.143954	Baz2a
0.750493	1.3116	Baz2b
0	0.0158851	BB557941
0.113049	0.0510965	Bbc3
1.19074	1.08685	Bbip1
0.302652	0.0930014	Bbs1
0.0330066	0.0159646	Bbs10
0.204415	0	Bbs12
0.335034	0.248396	Bbs2
0.34763	0.227914	Bbs4
0.2193	0.171657	Bbs5
0.298493	0.167955	Bbs7
0.243585	0.372912	Bbs9
0.719258	0.635559	Bbx
0.587986	0	Ndufs5-ps
0.394229	0.338735	Odr4
0.686496	0.370576	Uqcc4
0.478914	0.234012	BC004004
0.161217	0.607084	BC005537
0.523869	0.952403	Thoc2l
0.305947	0.739605	BC005624
0.0318168	0.159406	BC006965
0.00823655	0.000692898	BC016579
0.245441	0.0611421	Rusf1
0.28947	0.103786	Cybc1
0.034897	0	BC020402
0.083397	0.130979	Clba1
0.0617715	0.187049	Tmem185a
0.0517778	0.100391	Actmap
0.118376	0.0206985	BC025920
0.0174943	0.344428	Cryzl2
0.158431	0.0221466	Nepro
0.234045	0.339802	Paxx
0.298021	0.162389	Mmp24os1
0.541731	0.363855	Mosmo
0.0105324	0.00632512	Rskr
0	0.000442774	BC030500
0.249009	0.00861849	Hrob
0.758575	1.4352	BC031181
0.0804952	0	BC031361
0	0.00686241	BC035044
0.0075374	0.0133782	Oxct1as
0.378847	0.0734896	Trappc14
0.0746206	0	BC037704
0.0730254	0.00877556	Kics2
0.070915	0.00813008	BC048507
0	0.000467534	A2ml1
0.0459152	0	Lypd10
0	0.00820672	BC051019
0.0539311	0.0601538	Tsbp1
0.0950004	0.112853	BC051226
0.527886	0.264324	Cdin1
0.39751	0.0113815	Firrm
0.195297	0.29084	BC065397
0.0193704	0.103828	Wdcp
0.897023	1.75667	Bcan
0.496409	0.236441	Bcap29
0.595398	0.660787	Bcap31
0.501024	0.168324	Bcar1
0.174318	0.603746	Bcar3
0.0146265	0.0257971	Bcas1
1.23233	0.820971	Bcas2
0.187583	0.843473	Bcas3
0.886126	0.0722158	Bcat1
0.0252788	0.223626	Bcat2
1.00134	0.337405	Bccip
0.122074	0.0972587	Bcdin3d
0.0479493	0.0106291	Bche
0.511751	0.65864	Bckdha
0.613948	0.392187	Bckdhb
0.632227	0.245608	Bckdk
0.531873	0.609124	Bcl10
1.32821	0.414265	Bcl11a
0.8045	0.132462	Bcl11b
0.692606	0.80181	Bcl2
0.523463	0.344983	Bcl2l1
0.285748	0.177751	Bcl2l11
0.482672	0.158648	Bcl2l12
0.745287	0.262302	Bcl2l13
0.0189341	0.00303946	Bcl2l15
0.388936	0	Bcl2l2
0.0576543	1.03249	Bcl6
0.0269308	0.00273843	Bcl6b
0.909758	0.271792	Bcl7a
0.402566	0.38039	Bcl7b
0.261871	0.312372	Bcl7c
0.645217	0.360716	Bcl9
0.303605	0.184791	Bcl9l
1.37371	0.839799	Bclaf1
0.0092346	0.0329336	Bco2
0.655213	0	Bcor.1
0.0677158	0.174286	Bcorl1
0.502608	0.312774	Bcr
0.281798	0.167662	Bcs1l
0.402586	0.370727	Bdh1
0.0625373	0.185161	Bdh2
0.0121971	0.0227344	Bdnf
0.484723	0.442954	Bdp1
0.0288388	0.00231147	Bean1
0.909473	0.281695	Becn1
0.115255	0.0100293	Begain
0.488715	0.0513088	Bend3
0.215394	0.0123429	Bend4
0.12379	0	Bend5
0.132771	0.0187238	Bend6
0.0364903	0.109436	Bend7
0.563789	0.391859	Bet1
0.358121	0.0032369	Bet1l
1.15879	0.685747	Bex1
1.34897	0.975981	Bex2
0.581799	0.954174	Bex4
0.624761	0.391126	Bfar
0.00664945	0.0134412	Bfsp1
0.0185823	0.00623567	Bfsp2
0	0.268223	Bgn
0.0054071	0.000549864	Bhlha15
0.821501	0.400888	Bhlhb9
0.273771	0.000289978	Bhlhe22
0	0	Bhlhe23
0.33328	1.139	Bhlhe40
0.0144078	0.317202	Bhlhe41
0.0707202	0.238579	Bicc1
0.411977	0.544502	Bicd1
0.709253	0.143675	Bicd2
0.0976222	0.0108542	Bid
0.0182448	0.00788033	Bik
0.396296	0.17359	Bin1
0	0.0038518	Bin2
0.26457	0.122541	Bin3
0.519352	0.47561	Birc2
1.12882	0.0455481	Birc5
0.756981	0.718328	Birc6
0.366587	0.0671584	Bivm
0.455798	0.271665	Blcap
0.591652	0.0453369	Blm
0.969399	0.408185	Blmh
0	0.0168188	Blnk
1.02111	0.540086	Bloc1s1
0.443531	0.361395	Bloc1s2
0.0792033	0.0476324	Bloc1s3
0.356582	0.251439	Bloc1s4
0.338758	0.226418	Bloc1s5
0.587643	0.137897	Bloc1s6
0.105076	0.129037	Blvra
0.236585	0.684811	Blvrb
0.338086	0.141403	Blzf1
0.02385	0.00695064	Bmf
0.909598	0.123044	Bmi1
0.53993	0.0977337	Bmp1
0.0191603	0.00156258	Bmp2
0	0.474397	Bmp2k
0.00777824	0.000420211	Bmp3
0.00994493	0.000383219	Bmp4
0	0.00206534	Bmp5
0.141703	0.0133653	Bmp7
0.529516	0.665702	Bmper
1.07141	0.949971	Bmpr1a
0.229414	1.79545	Bmpr1b
1.08639	0.581583	Bmpr2
0.610881	0.19438	Bms1
0.456273	0.992421	Bmyc
0.00857645	0.0465588	Bnc2
0.404529	0.111529	Bnip1
0.792288	0.247549	Bnip2
0.358466	0.295405	Bnip3
1.04614	0.777778	Bnip3l
0.890126	0.230013	Boc
0.994486	0.586105	Bod1
0.61771	0.536443	Bod1l
0.390367	0.130896	Bok
0.637295	0.514561	Bola1
0.812025	0.583957	Bola2
0.679336	0.496455	Bola3
0.649119	0.147874	Bop1
0.088145	0.0348417	Bora
0.554275	0.46072	Bpgm
0.446732	0.669526	Bphl
0.451078	0.221975	Bpnt1
1.17263	0.787122	Bptf
0.525475	1.63547	Braf
0.380182	0.141627	Brap
0.223043	0.0813353	Brat1
0.418992	0.0196833	Brca1
0.414916	0.0436673	Brca2
0.597922	0.212168	Brcc3
0.846279	0.436305	Brd1
1.4725	0.986072	Brd2
1.40913	0.365406	Brd3
0.962159	0.978782	Brd4
0.783884	0.307929	Brd7
0.903814	0.43072	Brd8
0.828757	0.356511	Brd9
0.0253154	0.180306	Brdt
0.259678	0.477394	Babam2
0.478675	0.153369	Brf1
0.0721195	0.0913244	Brf2
0.434612	1.11476	Bri3
0.96028	0.264875	Bri3bp
0.0163637	0.380235	Bricd5
0.0587068	0.176829	Brinp1
0.0540292	0.167834	Brinp2
0.020361	0.031869	Brinp3
0.204564	0.0239363	Brip1
0.586617	0.52362	Brip1os
0.859985	0.388338	Brix1
1.16253	1.07158	Brk1
0.409676	0.590474	Brms1
0.644096	0.253129	Brms1l
0.344827	0.21321	Brox
0.630182	0.106545	Brpf1
0.440262	0.123596	Brpf3
0.286277	0.142956	Brsk1
0.68674	0.132095	Brsk2
0.999589	0.48514	Brwd1
0.0662011	0.281822	Brwd3
0.429695	0.175751	Bscl2
0.470274	0.246263	Bsdc1
1.27559	1.66862	Bsg
0.160313	0.0731679	Bsn
0.71618	0.929891	Btaf1
0.753647	0.633635	Btbd1
0.572599	0.28667	Btbd10
0.050554	0.0335931	Abtb3
0.191151	0.978615	Btbd17
0.0437682	0.0139463	Btbd19
0.756964	0.236408	Btbd2
0.196451	0.11735	Btbd3
0.167456	0.15603	Btbd6
0.182261	0.512253	Btbd7
0.466729	1.60638	Btbd9
0.252831	0.398078	Btd
1.14004	0.57768	Btf3
0.507832	0.164858	Btf3l4
0.78382	2.04964	Btg1
1.24878	3.37874	Btg2
0.234895	0.147242	Btg3
0	0.00167113	Btk
0.217091	0.38952	Btrc
0.648485	0.00725998	Bub1
0.955032	0.0135797	Bub1b
1.29063	0.526895	Bub3
0.267403	0.054975	Bud13
1.11176	0.529924	Bud31
0.00705795	0.0163426	Popdc1
0.016521	0.00334432	Bvht
0.374818	0.184223	Bysl
0.285056	0.122323	Tspoap1
1.23642	0.715656	Bzw1
1.32869	0.333491	Bzw2
0.171058	0	C030006K11Rik
0	0	C030013C21Rik
0.102961	0	C030023E24Rik
0.0111053	0.0143748	C030029H02Rik
0.115219	0.0492249	C030034I22Rik
0.236893	0.0902453	Zfp607b
[truncated: 26,916 more rows]

## Sheet: Fig. 4c
Percentage of the top 50 type B hNSPC genes expressed by rodent type B cells versus radial glial cells
Rodent Type B cells	0.26
Rodent Radial Glial Cells	0.04
Other	0.7

[truncated: 36 more sheets: Fig. 5a, Fig. 5c, Fig. 5d, Fig. 5e, Fig. 5f, Fig. 6a, Fig. 6d, Fig. 6g, Fig. 6h, Fig. 6j, Fig. 7c, Fig. 7d, Fig. 7f, Supplementary Fig. 1c, Supplementary Fig. 1d, Supplementary Fig. 1e, Supplementary Fig. 1f, Supplementary Fig. 1g, Supplementary Fig. 1h, Supplementary Fig. 1i …]
